# Supplementary material for: Transcriptome analysis of chicken ES, blastodermal and germ cells reveals that chick ES cells are equivalent to mouse ES cells rather than EpiSC
Source: Stem Cell Res. 2015 Jan;14(1):54–67. doi: 10.1016/j.scr.2014.11.005 (PMC4305369; doi:10.1016/j.scr.2014.11.005)
Supplement: Table S1 — List of oligonucleotides used in real time RT PCR analysis and for in situ probes synthesis. [file mmc1.xlsx]

## Sheet: Table S1
	Gene Symbol	Gene ID	Sens	Antisens
cBC	CCNA1	ID: 418901	TCCGGTCCCGGCCTGAAG	AGGGCTTGGGCCTGTATTTCAC
cBC	CCNB2	ID: 415400	AAGCTGGGGAGGCGGATGCT	TCTGCGACAAGCACAGCGCA
cBC	CD24	ID: 100859742	CACCGCTCATGGACATGGAAATGC	CCCTCCATTTTCCTGCCCTTCTC
cBC	CDX2	ID: 374205	TGTTAGGTGTAAGGGGAGCGTGG	AACAGCATCGCTCAGACCTTCGC
cBC	CFC1B	ID: 395437	CTGCCAAAACGGGGGCACCT	ACACCGACACAGCCAGCAGC
cBC	CLDN1	ID: 424910	CATCGCAGCCAACCTCCGCA	CTTCCACTGGGGCATGGCGG
cBC	DKK1	ID: 374156	GAGGGCGACTTCTGCCTGCG	TCGAGGCCGTGGGCTCCTTT
cBC	EOMES	ID: 428443	CACTGGCGCTTCCAAGGGGG	GCTCCGGTGTTGGGCGACTC
cBC	FBXO5	ID: 421642	TCCCAGGGAGGGTTCCCAGC	TGTGCAATCGTGAAAGCTGTGGC
cBC	FGF8	ID: 396313	CAGCGGGAAGCACGTGCAGA	CACGCGGCTCCCAAAGGTGT
cBC	H1FOO	ID: 771929	CCAGGGCAAAGCCTGCAGATG	TCCGCTCGCACACCCTTAGC
cBC	HEMGN	ID: 427378	GCACCGCTTGAGAGACCGGG	CACGGCCCTTTCCTCGCCTG
cBC	HSP25	ID: 428310	GGCCCTGCCGTCTTCTGCTG	CGTCCCATCACGCTCTGGGC
cBC	LOC768589	ID: 768589	CGCTGCAACTAGGAAGCGTCTTG	GATAGGCACCGGCGGTTGTG
cBC	NOG	ID: 373912	GCTGCAGCCGGGCAAGAAG	GACGTACCGGGGCCAAAAGC
cBC	NR0B1	ID: 395285	TCAAGGGGACGGTGCTCTTCAAC	TCAGCTTGGCAAATCTGGCTTGG
cBC	OTX2	ID: 395191	ACGAGAACAAAACACGCTGGGC	TTTTGTCGCCGTTGTTGTCGTCG
cBC	RBP4	ID: 396166	GCTGGCGCTGGCCTTTCTG	ACCAGGTGCCACTGTACCTGTTC
cBC	RGN	ID: 395480	GAGCAGGTAGGCGCGCTGTT	CTCCCCGAGCCTGTAGCGGT
cBC	RNF152	ID: 420909	CGGTGTGCCTGCAGCAGATG	CGGCGGCAGCTTGGTGATG
cBC	SOCS1	ID: 416630	CACCGAGCAGCACGCACTTC	CGGTCAGCGGTCCCCAGTAG
cBC	SP5	ID: 693261	TTCCTGCCGGTGCCCTACGA	GCAGGTGGCTCTTCTGCGGG
cBC	TESC	ID: 771113	CAGCTCCACCGGCGCTTCAA	GCCTTCCGCAGGTTCCGCTT
cBC	TFAP2C	ID: 419327	GGCGCTCCGACCTCTTGTTG	TCGTGGAGCCCCAGGTTGTC
cBC	VSX2	ID: 395536	CAGACCCACGCAGCCAAACC	AGGGTGCCTGGCTGGGATAG
cES	CLDN3	ID: 374029	GGGTGGTTTCGGTCAGCGGG	GATGCTGCACAGCCAGCCCA
cES	ENPP2	ID: 420361	TCCTTCCCCACCGGCCTGAC	TGCTCAATGTCCCGCACCCG
cES	FGF1	ID: 396094	AAGCGTGCCCCGAGCTGTAG	TGGGCTGGGAGCCACACATC
cES	GALNT3	ID: 424177	CGCAGCAAGAGTCCCCATACTTTCC	GACTTCTGCGAGGCGGACTTG
cES	LOC415324	ID: 415324	GCTGCTGGGTCGGCACTTTG	CCCTGAGGCCAGTGGGAAGAG
cES	LOC424593	ID: 424593	GAGTCCGCCATCCGCTTCAC	TGGCCTCCTGGGTGCTGTTG
cES	NR6A1	ID: 772325,	AAGGAGCATTTGCAACAAGCGGG	ATCTGTTGCGCTGCTTGCGTG
cES	PERP	ID: 421683	ACCCCTGCTCCTGGGCATTG	CCTGGTGCAGCTCTCCCATAGC
cES	PPL	ID: 408044	AGCGCTACGAGGGGCTGAAG	AGTGGCGGACGGAGGTTTGC
cES	RBP5	ID: 418296	GCACGATCACCTCCCTGCGG	CAGCTGGTCGCCCTCCCAGA
cES	SOX2	ID: 396105	CCAACTCGGCCGCGAACAAC	CGCGGGACCACACCATGAAG
cES	SYT8	ID: 423095	GGCGGTGACAGTGGCTGTTC	TGCACCAGGCTGGCTGTAGTAG
cES	UPK3BL	ID: 417514	CAGCGGTGCCATGATCGCCA	GTAGCGTCGGATGGACGCCG
PGC	CALR3	ID: 420146	GCCCAGGCTGCGGTGTATTTC	TTCCCAGCTGAGAGCTGAAACG
PGC	CTNNA3	ID: 423648	ACGCTGTGGTGCAGACAGTGAAG	CGGGATGTCGTGGGCCAGTAG
PGC	DAZL	ID: 374054	TGTTTTTAAGTGTGCGGGCGCTG	TTGGCAGGTTGTTGACGAATGGG
PGC	DDX4	ID: 395447	TCCTGTTATACAAGCAGGGCGGG	TTGCTGCTTTGGGAAGCTTGCAG
PGC	DND1	ID: 425270	GGACCAATAAGATGGCTCTGC	ATGAGCGTGTCCTCATACAGG
PGC	ELAVL4	ID: 395634	GGCAGCCGCGCTGTAAGAAG	CTTCAGGCCATTCCACTCCATCTG
PGC	FEZF2	ID: 416074	GTCTGCGGGAAGGGCTTTCG	CCGGCATGGATGCGGATGTG
PGC	GCNT2	ID: 420861,	ACGGAGCGGGTGGTCTATGG	TCCTGCCCGCAGGCATTGAG
PGC	GPR149	ID: 395382	AGGGGACAGGGCTGCTCAAG	TGATCTGGGCACTCAGCCTCAAG
PGC	GTSF1	ID: 771059	TGCAGGAAGAGCCACCCTGAAG	TGATCACCGAGGTCGGCTTGTG
PGC	PIWIL1	ID: 416804	TCCAGGACAGGAGGCTGCCA	GAGGGCCTCTCTGTCGCCCA
PGC	TTC39A	ID: 424632	TGGGCAAGATCTCAGAGGCAGAAG	GCAAGCTCCAGCAAGGCATTTGG
plur	ACVR2B	ID: 770302	ATGAGCCGCCACCACCAACG	ACGTGCCCGTAGGGAGGCTT
plur	AP1S3	ID: 424807	TGCGGTGAAAGCCATGGAAGAC	GCAGGTGTGTACAGCAGTTCTCTTTCC
plur	DNMT3B	ID: 419287	GCTGAAGCCCATGATTGATT	ACCATTTGTTCTCGGGTCTG
plur	ENS-1	ID: 769415	GGGGTGGATTGGGCACGACA	CGGCCCGAGTACGAGCCTCA
plur	EPCAM	ID: 421292	TCCAGCGTGCCCGTCAACTG	TCTCACGGCGGCCCGATTTC
plur	ERBB3	ID: 693245	GCTTCGCGTGCCGACACTTC	GCACGCAGACGCTGCCATAC
plur	ESRP2	ID: 415710	GCCCAGTGGAGAGGCATTGG	ACACAGCAGCCTCCCAGTTG
plur	GPR87	ID: 425038	AGCTGGGACCGTGGCACTTC	GGAGTCCCCGAAGGGCTTCAC
plur	KLF1	ID: 424577	ATGCACAGGATGCTGCAACACG	TGGTGTGCGCCAGGATGAAGTC
plur	KRT8	ID: 426896	CCGGCAGCTGCGTGAGTACC	CGTGGTCCGGGTGTGGATGC
plur	LIN28A	ID: 428206	CCAACTGCCCCGCCAAAGC	AGGGCCGAGCTGTGCATGTC
plur	LOC770611	ID: 770611	CCTGCACCCTCTCGTTGCCC	GCACCAGGATCCAGCAGCAGT
plur	MPZL3	ID: 419778	GGACGTACCGGCCCCTTACTG	CCTTCCCACTGATGCTGGGTATGC
plur	NANOG	ID: 100272166	TGCACACCAGGCTTACAGCAGTG	TGCTGGGTGTTGCAGCTTGTTC
plur	POUV/OCT4	ID: 427781	TGCAATGCAGAGCAAGTGCTGG	ACTGGGCTTCACACATTTGCGG
plur	SALL4	ID: 769286	GTCCACTGCGGACCCCAACG	GGTGGAGAAGGCACGGCCAC
plur	SOX3	ID: 374019	GTCGGGGTGGGCCAGAGGAT	GCTGTTCATGCCCGGGTGCT
plur	SOX7	ID: 771337	TGAACGCCTTCATGGTGTGGGC	ATCTTGCTGAGCTCCGCGTTGTG
plur	TRIM71	ID: 428445	CATCGTGGCTGACCGCAGCA	CGACGATCCGGCGTGAGACG
plur	TSPAN13	ID: 420595	GGCTTCGCCTGCTCCAAGAAC	AGATGAGGCCGAAGCCAATTCC
plur	UCHL1	ID: 770302	CCCTCACCGAGCAGCATGAG	ACCAATCGTCCCGCAGGAGTTAC
