# Supplementary material for: Transcriptome analysis of chicken ES, blastodermal and germ cells reveals that chick ES cells are equivalent to mouse ES cells rather than EpiSC
Source: Stem Cell Res. 2015 Jan;14(1):54–67. doi: 10.1016/j.scr.2014.11.005 (PMC4305369; doi:10.1016/j.scr.2014.11.005)
Supplement: Table S2 — List of all differentially expressed genes. The table is composed of the different files of the differentially expressed genes of CEF, BM2, cES, cBC and PGC. The cell type score is indicated (column Q) and calculated by summing all the scores for a defined probe ID. [file mmc2.xlsx]

## Sheet: CEF
ProbeID	TargetID	GeneSymbol	GeneName	Accessions	Description	CEF.BM2 2932	CEF.cES 1865	CEF.PGC 2770	CEF.cBC 2865	Profils	Total_lists	cEF.BM2	cEF.cES	cEF.PGC	cEF.cBC	CEF score
A_87_P035553	NM_001012564	EPCAM	epithelial cell adhesion molecule	ref|NM_001012564|ens|ENSGALT00000014587|gb|AJ851769|tc|TC376328	Gallus gallus epithelial cell adhesion molecule (EPCAM), mRNA [NM_001012564]	0	1	1	1	nDDD	3	NA	-8.45414	-8.73931	-9.68784	-26.8813
A_87_P012793	CR406414			gb|CR406414	Gallus gallus finished cDNA, clone ChEST835a14. [CR406414]	0	1	1	1	nDDD	3	NA	-7.86301	-8.21862	-9.17634	-25.258
A_87_P017706	NM_001252285	MPZL3	myelin protein zero-like 3	ref|NM_001252285|gb|CR353823|gb|XM_001233847|tc|TC384905	Gallus gallus myelin protein zero-like 3 (MPZL3), mRNA [NM_001252285]	0	1	1	1	nDDD	3	NA	-8.2378	-7.63581	-8.503	-24.3766
A_87_P055696	NM_001037275	TRIM71	tripartite motif containing 71	ref|NM_001037275|ens|ENSGALT00000031151|gb|DQ278876|gb|AM087669	Gallus gallus tripartite motif containing 71 (TRIM71), mRNA [NM_001037275]	0	1	1	1	nDDD	3	NA	-7.37599	-8.06272	-8.93149	-24.3702
A_87_P065136	NM_001252285	MPZL3	myelin protein zero-like 3	ref|NM_001252285|ens|ENSGALT00000034291|ens|ENSGALT00000040628|gb|CR353823	Gallus gallus myelin protein zero-like 3 (MPZL3), mRNA [NM_001252285]	0	1	1	1	nDDD	3	NA	-7.15118	-6.90831	-7.79048	-21.85
A_87_P054331	NM_001013611	CLDN1	claudin 1	ref|NM_001013611|ens|ENSGALT00000011795|gb|AJ719422|tc|TC374961	Gallus gallus claudin 1 (CLDN1), mRNA [NM_001013611]	0	1	1	1	nDDD	3	NA	-6.97409	-6.99039	-7.1496	-21.1141
A_87_P013566	CR391293	KLF1	Kruppel-like factor 1 (erythroid)	gb|CR391293|gb|CR388642|tc|TC416290|tc|TC388174	Gallus gallus finished cDNA, clone ChEST260c23. [CR391293]	0	1	1	1	nDDD	3	NA	-7.82545	-5.18094	-8.04336	-21.0497
A_87_P009697	ENSGALT00000037671	TRIM71	tripartite motif containing 71	ens|ENSGALT00000037671|gb|DQ117917|gb|BU225563|tc|TC375895	abnormal cell LINeage LIN-41 [Source:RefSeq peptide;Acc:NP_001032352] [ENSGALT00000037671]	0	1	1	1	nDDD	3	NA	-6.71971	-6.3561	-7.76949	-20.8453
A_87_P009472	NM_204775	LY6E	lymphocyte antigen 6 complex, locus E	ref|NM_204775|ens|ENSGALT00000026025|gb|L34554|tc|TC404190	Gallus gallus lymphocyte antigen 6 complex, locus E (LY6E), mRNA [NM_204775]	1	1	1	1	DDDD	4	-5.60979	-5.8054	-4.36759	-4.99005	-20.7728
A_87_P117973	BX936183			gb|BX936183|gb|BX936059|tc|TC385945	Gallus gallus finished cDNA, clone ChEST145h4. [BX936183]	1	1	1	1	DDDD	4	-4.20411	-7.06113	-3.88642	-5.25	-20.4017
A_87_P018301	CR352882			gb|CR352882|ref|XR_140391	Gallus gallus finished cDNA, clone ChEST397p8. [CR352882]	1	1	1	1	DDDD	4	-6.2866	-3.53001	-7.57022	-2.36614	-19.753
A_87_P095501	ENSGALT00000018245	PLAC8	placenta-specific 8	ens|ENSGALT00000018245|gb|DR411196|tc|NP9676515|tc|TC422129	Uncharacterized protein [Source:UniProtKB/TrEMBL;Acc:F1P0D3] [ENSGALT00000018245]	1	0	1	1	DnDD	3	-7.43907	NA	-5.98158	-5.86121	-19.2819
A_87_P011462	CR523659	TTC39A	tetratricopeptide repeat domain 39A	gb|CR523659|tc|TC385191|ref|XM_422466	Gallus gallus finished cDNA, clone ChEST828e18. [CR523659]	0	1	1	1	nDDD	3	NA	-5.13636	-8.37676	-5.76648	-19.2796
A_87_P017037	CR385611	CD24	CD24 molecule	gb|CR385611|gb|CR387685|gb|CR385834|gb|BU267636	Gallus gallus finished cDNA, clone ChEST387i20. [CR385611]	0	1	1	1	nDDD	3	NA	-5.91965	-6.14344	-6.81052	-18.8736
A_87_P207988	NM_001006424	SLC9A3R1	solute carrier family 9 (sodium/hydrogen exchanger), member 3 regulator 1	ref|NM_001006424|ens|ENSGALT00000012381|gb|BX935085|gb|CR353503	Gallus gallus solute carrier family 9 (sodium/hydrogen exchanger), member 3 regulator 1 (SLC9A3R1), mRNA [NM_001006424]	1	1	1	1	DDDD	4	-5.38924	-4.66738	-4.35807	-4.32893	-18.7436
A_87_P175403	NM_001171543	ZAR1L	zygote arrest 1-like	ref|NM_001171543|ens|ENSGALT00000027577|gb|FJ914588|tc|TC409225	Gallus gallus zygote arrest 1-like (ZAR1L), mRNA [NM_001171543]	0	1	1	1	nDDD	3	NA	-3.98476	-7.7481	-6.82801	-18.5609
A_87_P024148	BX930931			gb|BX930931|gb|BX933142|gb|BX933349|tc|TC400025	Gallus gallus finished cDNA, clone ChEST970o3. [BX930931]	1	1	1	1	DDDD	4	-3.96868	-4.41253	-5.43489	-4.64101	-18.4571
A_87_P037725	NM_204700	CFC1B	cripto, FRL-1, cryptic family 1B	ref|NM_204700|ens|ENSGALT00000020607|gb|AF282984|gb|AF228760	Gallus gallus cripto, FRL-1, cryptic family 1B (CFC1B), mRNA [NM_204700]	0	1	1	1	nDDD	3	NA	-3.97456	-6.34384	-8.05045	-18.3688
A_87_P036932	NM_001030566	ESRP2	epithelial splicing regulatory protein 2	ref|NM_001030566|ens|ENSGALT00000005333|gb|AJ719670|tc|TC374013	Gallus gallus epithelial splicing regulatory protein 2 (ESRP2), mRNA [NM_001030566]	0	1	1	1	nDDD	3	NA	-5.95971	-6.72797	-5.63541	-18.3231
A_87_P151388	NM_001030008	AP1S3	adaptor-related protein complex 1, sigma 3 subunit	ref|NM_001030008|ens|ENSGALT00000008302|gb|BX931554|gb|DR413119	Gallus gallus adaptor-related protein complex 1, sigma 3 subunit (AP1S3), mRNA [NM_001030008]	0	1	1	1	nDDD	3	NA	-6.58495	-5.86733	-5.56701	-18.0193
A_87_P022461	NM_001199612	TSPAN13	tetraspanin 13	ref|NM_001199612|gb|BX934713|gb|BX933986|tc|TC401882	Gallus gallus tetraspanin 13 (TSPAN13), mRNA [NM_001199612]	0	1	1	1	nDDD	3	NA	-5.71436	-6.95825	-5.23239	-17.905
A_87_P092756	ENSGALT00000017392	CKS2	CDC28 protein kinase regulatory subunit 2	ens|ENSGALT00000017392|gb|BX930931|gb|BX933142|gb|BX933349	CDC28 protein kinase regulatory subunit 2 [Source:HGNC Symbol;Acc:2000] [ENSGALT00000017392]	1	1	1	1	DDDD	4	-4.00866	-4.12577	-5.20468	-4.51585	-17.855
A_87_P037109	NM_001030945	CCNE2	cyclin E2	ref|NM_001030945|ens|ENSGALT00000025761|gb|AJ719410|tc|TC375002	Gallus gallus cyclin E2 (CCNE2), mRNA [NM_001030945]	1	1	1	1	DDDD	4	-4.3202	-3.38353	-3.59803	-6.0906	-17.3924
A_87_P021050	TC378922			tc|TC378922|ref|XM_426003	Rep: Eomesodermin homolog. - Gallus gallus, partial (97%) [TC378922]	0	1	1	1	nDDD	3	NA	-5.1499	-4.60405	-7.5436	-17.2975
A_87_P012086	CR407417			gb|CR407417|gb|DR419333|tc|TC383190|ref|XM_421265	Gallus gallus finished cDNA, clone ChEST716j18. [CR407417]	0	1	1	1	nDDD	3	NA	-6.57763	-5.18647	-5.2595	-17.0236
A_87_P057606	NM_001001127	EDNRB	endothelin receptor type B	ref|NM_001001127|ens|ENSGALT00000036512|ens|ENSGALT00000027338|gb|AF472616	Gallus gallus endothelin receptor type B (EDNRB), mRNA [NM_001001127]	1	1	1	1	DDDD	4	-7.15841	-3.13913	-3.3823	-3.33017	-17.01
A_87_P079299	ENSGALT00000038399	NASP	nuclear autoantigenic sperm protein (histone-binding)	ens|ENSGALT00000038399|gb|AJ719339	nuclear autoantigenic sperm protein (histone-binding) [Source:HGNC Symbol;Acc:7644] [ENSGALT00000038399]	1	1	1	1	DDDD	4	-3.49324	-2.77655	-4.65322	-5.96716	-16.8902
A_87_P015778	CR387497	RIPK4	receptor-interacting serine-threonine kinase 4	gb|CR387497|tc|TC384384|ref|XM_416738	Gallus gallus finished cDNA, clone ChEST142b23. [CR387497]	1	1	1	1	DDDD	4	-5.35836	-4.69185	-2.29993	-4.46233	-16.8125
A_87_P191958	NM_001080872	SALL4	sal-like 4 (Drosophila)	ref|NM_001080872|gb|AJ851732|tc|TC392046|tc|TC373558	Gallus gallus sal-like 4 (Drosophila) (SALL4), mRNA [NM_001080872]	0	1	1	1	nDDD	3	NA	-5.29238	-5.01584	-6.50089	-16.8091
A_87_P208268	NM_204557	EMB	embigin homolog (mouse)	ref|NM_204557|ens|ENSGALT00000038933|ens|ENSGALT00000038929|gb|D16151	Gallus gallus embigin homolog (mouse) (EMB), mRNA [NM_204557]	1	1	1	1	DDDD	4	-5.81588	-3.62931	-2.82847	-4.407	-16.6806
A_87_P015120	CR388955			gb|CR388955|tc|TC400469	Gallus gallus finished cDNA, clone ChEST754j24. [CR388955]	0	1	1	1	nDDD	3	NA	-5.17828	-4.98094	-6.50582	-16.665
A_87_P130228	AF123456	DMRT1	doublesex and mab-3 related transcription factor 1	gb|AF123456|gb|AY448019|tc|NP959273|tc|TC377710	Gallus gallus doublesex and mab-3 related transcription factor 1 (DMRT1) mRNA, partial cds. [AF123456]	1	0	1	1	DnDD	3	-7.26325	NA	-6.06695	-3.28781	-16.618
A_87_P054596	NM_001110178	POUV	POU domain class 5 transcription factor 1	ref|NM_001110178|tc|TC434658	Gallus gallus POU domain class 5 transcription factor 1 (POUV), mRNA [NM_001110178]	0	1	1	1	nDDD	3	NA	-5.048	-5.43675	-5.9382	-16.4229
A_87_P306738	DR411838			gb|DR411838|tc|TC435554	gPGC_EST01680 Embryonic gonadal PGC cDNA Library Gallus gallus cDNA 5', mRNA sequence [DR411838]	1	0	1	1	DnDD	3	-3.73286	NA	-7.62735	-4.93728	-16.2975
A_87_P053051	NM_205198	CNOT2	CCR4-NOT transcription complex, subunit 2	ref|NM_205198|ens|ENSGALT00000037090|gb|CR389878|gb|X98049	Gallus gallus CCR4-NOT transcription complex, subunit 2 (CNOT2), mRNA [NM_205198]	0	1	1	1	nDDD	3	NA	-3.64164	-6.33698	-6.29812	-16.2767
A_87_P052886	NM_001044684	SP5	Sp5 transcription factor	ref|NM_001044684|gb|AB124569	Gallus gallus Sp5 transcription factor (SP5), mRNA [NM_001044684]	1	1	1	1	DDDD	4	-2.8533	-4.42766	-2.62714	-6.27969	-16.1878
A_87_P009550	NM_205520	ATP1B1	ATPase, Na+/K+ transporting, beta 1 polypeptide	ref|NM_205520|gb|J02787|gb|BX936183|gb|BX936059	Gallus gallus ATPase, Na+/K+ transporting, beta 1 polypeptide (ATP1B1), mRNA [NM_205520]	1	1	1	1	DDDD	4	-3.42069	-5.59623	-2.89713	-4.24564	-16.1597
A_87_P021450	BX950796	GRTP1	growth hormone regulated TBC protein 1	gb|BX950796|tc|TC390056|ref|XM_416941	Gallus gallus finished cDNA, clone ChEST715n21. [BX950796]	1	1	1	1	DDDD	4	-3.39598	-4.75878	-3.96129	-3.99081	-16.1069
A_87_P009011	NM_204311	CDX2	caudal type homeobox 2	ref|NM_204311|ens|ENSGALT00000027613|gb|U80614|tc|TC376417	Gallus gallus caudal type homeobox 2 (CDX2), mRNA [NM_204311]	0	1	0	1	nDnD	2	NA	-8.74074	NA	-7.35386	-16.0946
A_87_P035088	NM_001004403	SLBP	stem-loop binding protein	ref|NM_001004403|ens|ENSGALT00000025338|gb|AY675345|gb|AJ719644	Gallus gallus stem-loop binding protein (SLBP), mRNA [NM_001004403]	1	1	1	1	DDDD	4	-3.7422	-3.36535	-3.50408	-5.46236	-16.074
A_87_P024472	ENSGALT00000026767	PBK	PDZ binding kinase	ens|ENSGALT00000026767|gb|BX930018|gb|BX934024|tc|TC377800	PDZ binding kinase [Source:HGNC Symbol;Acc:18282] [ENSGALT00000026767]	1	1	1	1	DDDD	4	-3.936	-3.39305	-4.99079	-3.68014	-16
A_87_P015386	ENSGALT00000036212	H1FOO	H1 histone family, member O, oocyte-specific	ens|ENSGALT00000036212|gb|CR388554|gb|XM_001235136|tc|TC395567	Uncharacterized protein [Source:UniProtKB/TrEMBL;Acc:E1C742] [ENSGALT00000036212]	0	1	1	1	nDDD	3	NA	-5.24006	-5.06689	-5.67833	-15.9853
A_87_P101691	NM_001199612	TSPAN13	tetraspanin 13	ref|NM_001199612|ens|ENSGALT00000031200|gb|BX934713|gb|BX933986	Gallus gallus tetraspanin 13 (TSPAN13), mRNA [NM_001199612]	0	1	1	1	nDDD	3	NA	-4.99008	-5.67303	-5.30106	-15.9642
A_87_P009146	NM_204195	SOX3	SRY (sex determining region Y)-box 3	ref|NM_204195|ens|ENSGALT00000011718|gb|U12467|gb|AB011803	Gallus gallus SRY (sex determining region Y)-box 3 (SOX3), mRNA [NM_204195]	0	1	1	1	nDDD	3	NA	-4.47451	-5.72294	-5.75466	-15.9521
A_87_P250898	ENSGALT00000017422	ICA1	islet cell autoantigen 1, 69kDa	ens|ENSGALT00000017422|gb|BX931477|gb|XM_418682|tc|TC419322	islet cell autoantigen 1, 69kDa [Source:HGNC Symbol;Acc:5343] [ENSGALT00000017422]	1	1	1	1	DDDD	4	-4.60204	-3.43667	-4.14886	-3.23124	-15.4188
A_87_P202208	XM_001231544	RRM2	ribonucleotide reductase M2	gb|XM_001231544|tc|TC393138	PREDICTED: Gallus gallus ribonucleotide reductase M2 polypeptide, transcript variant 1 (RRM2), mRNA [XM_001231544]	1	1	1	1	DDDD	4	-4.69041	-3.37337	-2.90096	-4.41612	-15.3809
A_87_P036083	NM_204478	NUF2	NUF2, NDC80 kinetochore complex component, homolog (S. cerevisiae)	ref|NM_204478|ens|ENSGALT00000005446|gb|AJ720907|tc|TC375557	Gallus gallus NUF2, NDC80 kinetochore complex component, homolog (S. cerevisiae) (NUF2), mRNA [NM_204478]	1	1	1	1	DDDD	4	-3.80417	-3.43953	-3.81347	-4.21539	-15.2726
A_87_P080481	ENSGALT00000008749	HELLS	helicase, lymphoid-specific	ens|ENSGALT00000008749|gb|CR385581|tc|TC380308|ref|XM_421626	helicase, lymphoid-specific [Source:HGNC Symbol;Acc:4861] [ENSGALT00000008749]	1	1	1	1	DDDD	4	-2.21883	-2.44122	-5.46397	-5.02601	-15.15
A_87_P013563	CR391296	RNF152	ring finger protein 152	gb|CR391296	Gallus gallus finished cDNA, clone ChEST259m5. [CR391296]	0	1	1	1	nDDD	3	NA	-4.17512	-3.44175	-7.49279	-15.1097
A_87_P011521	CR523571	DACT2	dapper, antagonist of beta-catenin, homolog 2 (Xenopus laevis)	gb|CR523571|gb|CR390350|gb|XM_419602|tc|TC379484	Gallus gallus finished cDNA, clone ChEST861l23. [CR523571]	0	1	1	1	nDDD	3	NA	-6.0694	-2.99382	-6.01401	-15.0772
A_87_P060153	ENSGALT00000041087			ens|ENSGALT00000041087|ens|ENSGALT00000037517|ens|ENSGALT00000036029	Uncharacterized protein [Source:UniProtKB/TrEMBL;Acc:E1C7X5] [ENSGALT00000037517]	0	1	1	1	nDDD	3	NA	-5.76546	-6.53456	-2.77483	-15.0748
A_87_P176323					Unknown	0	1	1	1	nDDD	3	NA	-5.12233	-3.86809	-5.88145	-14.8719
A_87_P022684	NM_001199704	ARG2	arginase, type II	ref|NM_001199704|ens|ENSGALT00000015501|gb|BX934220|gb|XR_026899	Gallus gallus arginase, type II (ARG2), nuclear gene encoding mitochondrial protein, mRNA [NM_001199704]	0	1	1	1	nDDD	3	NA	-6.18899	-3.67508	-4.97561	-14.8397
A_87_P009668	NM_001044669	ERBB3	v-erb-b2 erythroblastic leukemia viral oncogene homolog 3 (avian)	ref|NM_001044669|gb|DQ358720|tc|TC373667	Gallus gallus v-erb-b2 erythroblastic leukemia viral oncogene homolog 3 (avian) (ERBB3), mRNA [NM_001044669]	0	1	1	1	nDDD	3	NA	-5.36448	-4.40129	-5.0617	-14.8275
A_87_P037118	NM_001031226	PPIF	peptidylprolyl isomerase F	ref|NM_001031226|ens|ENSGALT00000007678|gb|AJ719394|tc|TC375497	Gallus gallus peptidylprolyl isomerase F (PPIF), nuclear gene encoding mitochondrial protein, mRNA [NM_001031226]	1	1	1	1	DDDD	4	-3.13895	-2.88742	-3.65371	-5.14726	-14.8273
A_87_P149683	ENSGALT00000027446	KIAA0226L	KIAA0226-like ortholog	ens|ENSGALT00000027446|gb|CV862575|tc|TC405887|tc|TC380401	KIAA0226-like [Source:HGNC Symbol;Acc:20420] [ENSGALT00000027446]	1	0	1	1	DnDD	3	-7.42158	NA	-2.74065	-4.6546	-14.8168
A_87_P070366	ENSGALT00000006870	LOC770857	uncharacterized LOC770857	ens|ENSGALT00000006870|ens|ENSGALT00000029816|ens|ENSGALT00000029815|ens|ENSGALT00000023167	Uncharacterized protein [Source:UniProtKB/TrEMBL;Acc:F1NIL8] [ENSGALT00000006870]	0	0	1	1	nnDD	2	NA	NA	-8.44743	-6.21011	-14.6575
A_87_P017440	CR354259			gb|CR354259	Gallus gallus finished cDNA, clone ChEST294n4. [CR354259]	0	1	1	1	nDDD	3	NA	-4.8332	-4.73804	-5.00105	-14.5723
A_87_P177093	TC408847			tc|TC408847|ref|XM_003642071	Rep: MGC83588 protein - Xenopus laevis (African clawed frog), partial (9%) [TC408847]	1	1	1	1	DDDD	4	-3.42604	-3.66157	-3.30965	-4.17085	-14.5681
A_87_P120843	CR385363			gb|CR385363|gb|CD731624|tc|TC399754	Gallus gallus finished cDNA, clone ChEST416f22. [CR385363]	0	1	1	1	nDDD	3	NA	-4.78048	-4.28391	-5.48385	-14.5482
A_87_P014462	CR389964			gb|CR389964|gb|BU235906	Gallus gallus finished cDNA, clone ChEST997o7. [CR389964]	0	1	1	1	nDDD	3	NA	-5.50357	-3.74416	-5.15461	-14.4023
A_87_P008886	NM_001004369	CCNB2	cyclin B2	ref|NM_001004369|ens|ENSGALT00000034474|ens|ENSGALT00000006616|gb|X62531	Gallus gallus cyclin B2 (CCNB2), mRNA [NM_001004369]	1	1	1	1	DDDD	4	-2.25083	-3.17961	-3.38204	-5.57188	-14.3844
A_87_P031277	ENSGALT00000040295	ACRC	acidic repeat containing	ens|ENSGALT00000040295|tc|TC437203	acidic repeat containing [Source:HGNC Symbol;Acc:15805] [ENSGALT00000040295]	1	1	1	1	DDDD	4	-4.11232	-3.22157	-4.10836	-2.93787	-14.3801
A_87_P197523	NM_205230	SMC2	structural maintenance of chromosomes 2	ref|NM_205230|ens|ENSGALT00000037611|ens|ENSGALT00000037605|ens|ENSGALT00000037610	Gallus gallus structural maintenance of chromosomes 2 (SMC2), mRNA [NM_205230]	1	1	1	1	DDDD	4	-3.42441	-3.09918	-3.53251	-4.30851	-14.3646
A_87_P072231	ENSGALT00000039311			ens|ENSGALT00000039311|ens|ENSGALT00000033185|gb|BX932548|gb|BX935622	Uncharacterized protein [Source:UniProtKB/TrEMBL;Acc:E1BWA4] [ENSGALT00000039311]	0	1	1	1	nDDD	3	NA	-3.06906	-6.18816	-5.08853	-14.3458
A_87_P009397	NM_001039258	CDH1	cadherin 1, type 1, E-cadherin (epithelial)	ref|NM_001039258|gb|M16260|tc|TC374086	Gallus gallus cadherin 1, type 1, E-cadherin (epithelial) (CDH1), mRNA [NM_001039258]	0	1	1	1	nDDD	3	NA	-5.92863	-4.15161	-4.17844	-14.2587
A_87_P125543	CR391097			gb|CR391097	Gallus gallus finished cDNA, clone ChEST181a23. [CR391097]	1	1	1	1	DDDD	4	-5.825	-3.60317	-2.35294	-2.46955	-14.2507
A_87_P023523	ENSGALT00000023425			ens|ENSGALT00000023425|gb|BX932384|gb|BX930724|gb|DR420031	Uncharacterized protein [Source:UniProtKB/TrEMBL;Acc:E1C8X5] [ENSGALT00000023425]	1	1	1	1	DDDD	4	-3.15685	-3.56013	-3.52147	-3.98846	-14.2269
A_87_P230063	XM_418957	DSP	desmoplakin	gb|XM_418957|tc|TC422844|tc|TC380199|tc|TC392158	PREDICTED: Gallus gallus similar to desmoplakin isoform II, transcript variant 2 (LOC420869), mRNA [XM_418957]	0	1	1	1	nDDD	3	NA	-5.31573	-3.50463	-5.37124	-14.1916
A_87_P089051	ENSGALT00000035825			ens|ENSGALT00000035825|ens|ENSGALT00000007960|ens|ENSGALT00000035920|ens|ENSGALT00000035923	Olfactory receptor OR10 [Source:UniProtKB/TrEMBL;Acc:B4X7J9] [ENSGALT00000035825]	1	1	0	1	DDnD	3	-9.73401	-2.29728	NA	-2.08414	-14.1154
A_87_P017625	CR353959			gb|CR353959|gb|BU263074|tc|TC384955	Gallus gallus finished cDNA, clone ChEST352l12. [CR353959]	1	1	1	1	DDDD	4	-5.43534	-2.37821	-3.46081	-2.83444	-14.1088
A_87_P092456	ENSGALT00000038331	CZH9orf150	chromosome Z open reading frame, human C9orf150	ens|ENSGALT00000038331|gb|BX934945|gb|CR406246|tc|TC419906	chromosome 9 open reading frame 150 [Source:HGNC Symbol;Acc:31452] [ENSGALT00000038331]	0	1	1	1	nDDD	3	NA	-5.42273	-4.79511	-3.86601	-14.0839
A_87_P102041	ENSGALT00000018634	EOMES	eomesodermin	ens|ENSGALT00000018634|ens|ENSGALT00000037700|tc|TC378922|ref|XM_426003	eomesodermin [Source:HGNC Symbol;Acc:3372] [ENSGALT00000018634]	0	1	1	1	nDDD	3	NA	-3.39466	-3.33377	-7.32094	-14.0494
A_87_P024936	DR411196			gb|DR411196|tc|TC422129|ref|XM_003641174	gPGC_EST01038 Embryonic gonadal PGC cDNA Library Gallus gallus cDNA 5', mRNA sequence [DR411196]	1	0	1	1	DnDD	3	-5.76851	NA	-4.18682	-4.04835	-14.0037
A_87_P300518	NM_205310	CKB	creatine kinase, brain	ref|NM_205310|ens|ENSGALT00000018766|ens|ENSGALT00000018765|gb|BX932948	Gallus gallus creatine kinase, brain (CKB), mRNA [NM_205310]	1	1	1	1	DDDD	4	-3.5511	-4.06677	-3.5533	-2.73615	-13.9073
A_87_P060646	ENSGALT00000016651	KRT8	keratin 8	ens|ENSGALT00000016651|gb|XM_424502|tc|TC389381	PREDICTED: Gallus gallus similar to cytokeratin 8 (LOC426896), mRNA [XM_424502]	0	1	0	1	nDnD	2	NA	-7.70141	NA	-6.2034	-13.9048
A_87_P054396	NM_204520	OTX2	orthodenticle homeobox 2	ref|NM_204520|gb|AY600957|tc|TC376621	Gallus gallus orthodenticle homeobox 2 (OTX2), mRNA [NM_204520]	0	1	1	1	nDDD	3	NA	-2.90855	-5.03781	-5.94704	-13.8934
A_87_P056346	NM_001080212	UCHL1	ubiquitin carboxyl-terminal esterase L1 (ubiquitin thiolesterase)	ref|NM_001080212|ens|ENSGALT00000023065|gb|AJ621938|gb|BX950489	Gallus gallus ubiquitin carboxyl-terminal esterase L1 (ubiquitin thiolesterase) (UCHL1), mRNA [NM_001080212]	0	1	1	1	nDDD	3	NA	-4.54367	-4.88866	-4.38281	-13.8151
A_87_P059036	NM_001079476	NMB	neuromedin B	ref|NM_001079476|ens|ENSGALT00000041360|gb|BX934191|gb|CR353832	Gallus gallus neuromedin B (NMB), mRNA [NM_001079476]	0	1	1	1	nDDD	3	NA	-4.44807	-4.87565	-4.42213	-13.7458
A_87_P038164	NM_204729	RGN	regucalcin	ref|NM_204729|ens|ENSGALT00000036601|ens|ENSGALT00000026988|gb|AB037935	Gallus gallus regucalcin (RGN), mRNA [NM_204729]	0	1	0	1	nDnD	2	NA	-7.069	NA	-6.60654	-13.6755
A_87_P102966	ENSGALT00000020841	GCNT2	glucosaminyl (N-acetyl) transferase 2, I-branching enzyme (I blood group)	ens|ENSGALT00000020841|tc|TC392646|ref|XM_418950	Uncharacterized protein [Source:UniProtKB/TrEMBL;Acc:F1P4X1] [ENSGALT00000020841]	0	1	1	1	nDDD	3	NA	-3.92075	-6.82399	-2.86917	-13.6139
A_87_P057786	NM_205314	CDK1	cyclin-dependent kinase 1	ref|NM_205314|ens|ENSGALT00000004876|gb|CR389164|gb|X16881	Gallus gallus cyclin-dependent kinase 1 (CDK1), mRNA [NM_205314]	1	1	1	1	DDDD	4	-2.64655	-3.26763	-3.11479	-4.54104	-13.57
A_87_P021885	BX935934	SH3YL1	SH3 domain containing, Ysc84-like 1 (S. cerevisiae)	gb|BX935934|gb|CR385840|gb|BX930438|gb|XM_419926	Gallus gallus finished cDNA, clone ChEST431c10. [BX935934]	0	1	1	1	nDDD	3	NA	-4.9955	-5.01288	-3.55822	-13.5666
A_87_P038139	NM_204611	CENPH	centromere protein H	ref|NM_204611|ens|ENSGALT00000032863|gb|AB055783|tc|TC376408	Gallus gallus centromere protein H (CENPH), mRNA [NM_204611]	1	1	1	1	DDDD	4	-3.40495	-2.88487	-3.25601	-3.94348	-13.4893
A_87_P324657					Unknown	0	1	1	1	nDDD	3	NA	-3.96932	-5.71958	-3.73076	-13.4197
A_87_P104073	ENSGALT00000024028	TYMS	thymidylate synthetase	ens|ENSGALT00000024028|gb|BX930387|gb|BX932834|tc|TC399876	Thymidylate synthase [Source:UniProtKB/TrEMBL;Acc:F1N8Y2] [ENSGALT00000024028]	1	1	1	1	DDDD	4	-2.82962	-3.25758	-3.93878	-3.36945	-13.3954
A_87_P055251	NM_001031010	GMNN	geminin, DNA replication inhibitor	ref|NM_001031010|ens|ENSGALT00000022169|gb|EU118174|gb|AJ720138	Gallus gallus geminin, DNA replication inhibitor (GMNN), mRNA [NM_001031010]	1	1	1	1	DDDD	4	-2.40782	-3.5462	-2.4488	-4.97513	-13.378
A_87_P009202	NM_205493	GLUL	glutamate-ammonia ligase	ref|NM_205493|ens|ENSGALT00000005829|gb|S45408|gb|M29076	Gallus gallus glutamate-ammonia ligase (GLUL), mRNA [NM_205493]	0	1	1	1	nDDD	3	NA	-5.2374	-2.83327	-5.26229	-13.333
A_87_P038220	NM_205051	CENPC1	centromere protein C 1	ref|NM_205051|ens|ENSGALT00000019101|ens|ENSGALT00000037807|ens|ENSGALT00000037809	Gallus gallus centromere protein C 1 (CENPC1), mRNA [NM_205051]	1	1	1	1	DDDD	4	-3.40212	-2.60802	-3.62415	-3.69279	-13.3271
A_87_P088066	ENSGALT00000035974	LOC777039	olfactory receptor 14J1-like	ens|ENSGALT00000035974|tc|NP9667515|tc|NP9666816|tc|NP9667507	GB	1	0	0	1	DnnD	2	-10.7188	NA	NA	-2.5918	-13.3106
A_87_P122103	CR386886	DTL	denticleless homolog (Drosophila)	gb|CR386886|gb|CR523402	Gallus gallus finished cDNA, clone ChEST40k12. [CR386886]	1	1	1	1	DDDD	4	-3.09242	-3.15996	-2.97458	-4.0768	-13.3038
A_87_P038197	NM_205009	KRT19	keratin 19	ref|NM_205009|ens|ENSGALT00000006103|gb|AB016281|tc|TC376131	Gallus gallus keratin 19 (KRT19), mRNA [NM_205009]	0	1	0	1	nDnD	2	NA	-7.42547	NA	-5.87216	-13.2976
A_87_P152693	TC380171			tc|TC380171|ref|XM_414487	Rep: cyclin J-like - Gallus gallus, partial (92%) [TC380171]	1	1	1	1	DDDD	4	-3.38288	-2.92326	-4.1005	-2.88425	-13.2909
A_87_P111373	ENSGALT00000036444			ens|ENSGALT00000036444|ens|ENSGALT00000036443|ens|ENSGALT00000027670|gb|CR353653	spindle and kinetochore associated complex subunit 3 [Source:HGNC Symbol;Acc:20262] [ENSGALT00000036444]	1	1	1	1	DDDD	4	-2.43952	-2.7807	-3.4545	-4.58956	-13.2643
A_87_P070871	ENSGALT00000033524	AURKA	aurora kinase A	ens|ENSGALT00000033524|gb|BX936026|tc|TC378366|ref|XM_425725	aurora kinase A [Source:HGNC Symbol;Acc:11393] [ENSGALT00000033524]	1	1	1	1	DDDD	4	-2.32982	-2.74087	-3.17745	-5.01194	-13.2601
A_87_P030482	ENSGALT00000024423	ILDR1	immunoglobulin-like domain containing receptor 1	ens|ENSGALT00000024423|gb|XM_416578|tc|TC393652	immunoglobulin-like domain containing receptor 1 [Source:HGNC Symbol;Acc:28741] [ENSGALT00000024423]	0	1	1	1	nDDD	3	NA	-4.05167	-4.07634	-5.07237	-13.2004
A_87_P229303	NM_204170	PCNA	proliferating cell nuclear antigen	ref|NM_204170|ens|ENSGALT00000000225|ens|ENSGALT00000041099|gb|AB053163	Gallus gallus proliferating cell nuclear antigen (PCNA), mRNA [NM_204170]	1	1	1	1	DDDD	4	-3.4846	-2.94353	-2.09404	-4.55291	-13.0751
A_87_P245378	BX935060			gb|BX935060|gb|CD738378|gb|DR420115|tc|TC414559	Gallus gallus finished cDNA, clone ChEST77l19. [BX935060]	0	1	0	1	nDnD	2	NA	-8.67506	NA	-4.39785	-13.0729
A_87_P309872	TC405014			tc|TC405014|tc|TC399666|ref|XM_001235783	Rep: Epstein-Barr nuclear antigen 1 - Epstein-Barr virus (strain B95-8) (HHV-4) (Human herpesvirus 4), partial (5%) [TC405014]	0	1	1	1	nDDD	3	NA	-2.72226	-6.16937	-4.15498	-13.0466
A_87_P022338	BX934945			gb|BX934945|gb|CR406246|tc|TC413276|tc|TC398883	Gallus gallus finished cDNA, clone ChEST151g8. [BX934945]	0	1	1	1	nDDD	3	NA	-5.03197	-4.55571	-3.43643	-13.0241
A_87_P102256	ENSGALT00000019424	KIF15	kinesin family member 15	ens|ENSGALT00000019424|gb|XM_418807|tc|TC384167	Uncharacterized protein [Source:UniProtKB/TrEMBL;Acc:E1BXH4] [ENSGALT00000019424]	1	1	1	1	DDDD	4	-2.88982	-2.81609	-3.16533	-4.07242	-12.9437
A_87_P037176	NM_001031230	KIF11	kinesin family member 11	ref|NM_001031230|ens|ENSGALT00000010981|gb|AJ719314|gb|XM_001235960	Gallus gallus kinesin family member 11 (KIF11), mRNA [NM_001031230]	1	1	1	1	DDDD	4	-2.24764	-2.3947	-3.85345	-4.33922	-12.835
A_87_P015761	CR387523			gb|CR387523|gb|BU477951|tc|TC395110	Gallus gallus finished cDNA, clone ChEST504k13. [CR387523]	0	1	1	1	nDDD	3	NA	-3.48574	-4.83567	-4.51048	-12.8319
A_87_P015426	CR388501	PIWIL1	piwi-like 1 (Drosophila)	gb|CR388501	Gallus gallus finished cDNA, clone ChEST1025n3. [CR388501]	1	1	1	0	DDDn	3	-2.34522	-3.91138	-6.53312	NA	-12.7897
A_87_P090576	ENSGALT00000029816			ens|ENSGALT00000029816|ens|ENSGALT00000029815|ens|ENSGALT00000006870|ens|ENSGALT00000023167	Uncharacterized protein [Source:UniProtKB/TrEMBL;Acc:F1NIL8] [ENSGALT00000029815]	0	0	1	1	nnDD	2	NA	NA	-7.57047	-5.21583	-12.7863
A_87_P023461	BX932537			gb|BX932537|gb|BX932499|gb|BX933954|ref|XM_418473	Gallus gallus finished cDNA, clone ChEST620l17. [BX932537]	1	1	1	0	DDDn	3	-4.4592	-4.87319	-3.45002	NA	-12.7824
A_87_P312347	DR411838			gb|DR411838|tc|NP9672438|tc|TC435554|tc|TC404473	gPGC_EST01680 Embryonic gonadal PGC cDNA Library Gallus gallus cDNA 5', mRNA sequence [DR411838]	0	0	1	1	nnDD	2	NA	NA	-7.68468	-5.06069	-12.7454
A_87_P018810	NM_001006139	MCM2	minichromosome maintenance complex component 2	ref|NM_001006139|ens|ENSGALT00000009723|gb|CR338832|gb|AJ719593	Gallus gallus minichromosome maintenance complex component 2 (MCM2), mRNA [NM_001006139]	1	1	1	1	DDDD	4	-3.85797	-2.61101	-2.57115	-3.6798	-12.7199
A_87_P126458	CR406315			gb|CR406315	Gallus gallus finished cDNA, clone ChEST873m17. [CR406315]	0	1	0	1	nDnD	2	NA	-5.68269	NA	-7.002	-12.6847
A_87_P097466	NM_001012319	BIRC5	baculoviral IAP repeat containing 5	ref|NM_001012319|ref|NM_204235|ref|NM_001012318|ens|ENSGALT00000014178	Gallus gallus baculoviral IAP repeat containing 5 (BIRC5), transcript variant 2, mRNA [NM_001012319]	1	1	1	1	DDDD	4	-2.77923	-3.2085	-3.11819	-3.57683	-12.6828
A_87_P087576	ENSGALT00000036048	LOC777291	olfactory receptor 14J1-like	ens|ENSGALT00000036048|ens|ENSGALT00000035874|ens|ENSGALT00000035810|tc|NP9666871	GB	1	1	0	0	DDnn	2	-10.5973	-2.05778	NA	NA	-12.6551
A_87_P051441	NM_001030554	KIF23	kinesin family member 23	ref|NM_001030554|ens|ENSGALT00000013141|gb|AJ720929|tc|TC374154	Gallus gallus kinesin family member 23 (KIF23), mRNA [NM_001030554]	1	1	1	1	DDDD	4	-3.0082	-3.14402	-2.90998	-3.59092	-12.6531
A_87_P016573	CR386300			gb|CR386300|tc|TC417202	Gallus gallus finished cDNA, clone ChEST114i20. [CR386300]	0	1	1	1	nDDD	3	NA	-3.96118	-4.1065	-4.57877	-12.6464
A_87_P275028	BU354392			gb|BU354392|tc|TC378741|tc|TC393774	603528147F1 CSEQCHN69 Gallus gallus cDNA clone ChEST478m11 5', mRNA sequence [BU354392]	0	1	1	1	nDDD	3	NA	-4.64738	-3.27592	-4.70142	-12.6247
A_87_P175483	TC392270			tc|TC392270	Rep: G-2 and S-phase expressed 1 - Gallus gallus, complete [TC392270]	1	1	1	1	DDDD	4	-2.49368	-3.14779	-2.52704	-4.42377	-12.5923
A_87_P037075	NM_001031286	ORC1	origin recognition complex, subunit 1	ref|NM_001031286|ens|ENSGALT00000017286|gb|AJ719459|tc|TC435582	Gallus gallus origin recognition complex, subunit 1 (ORC1), mRNA [NM_001031286]	1	1	1	1	DDDD	4	-3.6588	-2.51153	-2.32401	-4.07037	-12.5647
A_87_P144688	XM_421446	DLGAP5	discs, large (Drosophila) homolog-associated protein 5	gb|XM_421446|tc|TC377762	PREDICTED: Gallus gallus discs, large homolog 7 (Drosophila) (DLG7), mRNA [XM_421446]	1	1	1	1	DDDD	4	-2.59925	-3.56823	-2.95303	-3.42788	-12.5484
A_87_P015253	CR388765			gb|CR388765|tc|TC424036	Gallus gallus finished cDNA, clone ChEST883o18. [CR388765]	1	1	1	1	DDDD	4	-3.41246	-4.07311	-2.60078	-2.4549	-12.5412
A_87_P119418	CR353041	ANK2	ankyrin 2, neuronal	gb|CR353041|tc|TC377448|ref|XM_420641	Gallus gallus finished cDNA, clone ChEST224k20. [CR353041]	0	1	1	1	nDDD	3	NA	-4.14808	-3.86395	-4.52133	-12.5334
A_87_P009513	NM_205173	RAD51	RAD51 homolog (S. cerevisiae)	ref|NM_205173|ens|ENSGALT00000032744|ens|ENSGALT00000007192|gb|L09655	Gallus gallus RAD51 homolog (S. cerevisiae) (RAD51), mRNA [NM_205173]	1	1	1	1	DDDD	4	-3.01704	-3.13479	-2.58118	-3.7898	-12.5228
A_87_P227718	CR387685	CD24	CD24 molecule	gb|CR387685|tc|TC408522|tc|TC400572|tc|TC409603	Gallus gallus finished cDNA, clone ChEST76p7. [CR387685]	0	1	1	1	nDDD	3	NA	-3.93605	-3.56333	-5.02331	-12.5227
A_87_P292948	ENSGALT00000026525	RRM2	ribonucleotide reductase M2	ens|ENSGALT00000026525|gb|CR353642|gb|XM_001231544|tc|TC438133	ribonucleotide reductase M2 [Source:HGNC Symbol;Acc:10452] [ENSGALT00000026525]	1	1	0	1	DDnD	3	-4.67955	-2.71953	NA	-5.09823	-12.4973
A_87_P031265	ENSGALT00000013089	ASTL	astacin-like metallo-endopeptidase (M12 family)	ens|ENSGALT00000013089|gb|XM_421101|tc|TC385912	Uncharacterized protein [Source:UniProtKB/TrEMBL;Acc:F1NC64] [ENSGALT00000013089]	0	1	0	1	nDnD	2	NA	-5.76763	NA	-6.70819	-12.4758
A_87_P192943	NM_001030586	TRAIP	TRAF interacting protein	ref|NM_001030586|ens|ENSGALT00000004580|gb|CR387853|gb|AJ720783	Gallus gallus TRAF interacting protein (TRAIP), mRNA [NM_001030586]	1	1	1	1	DDDD	4	-2.58982	-3.3455	-2.86713	-3.66322	-12.4657
A_87_P011869	CR523056			gb|CR523056|tc|TC402049|tc|TC387077	Gallus gallus finished cDNA, clone ChEST567f19. [CR523056]	0	1	1	1	nDDD	3	NA	-3.83298	-3.28858	-5.32642	-12.448
A_87_P174683	ENSGALT00000007198	LOC423006	protein CASC5-like	ens|ENSGALT00000007198|gb|XM_420937|tc|TC378615|tc|TC403933	Uncharacterized protein [Source:UniProtKB/TrEMBL;Acc:F1NPJ7] [ENSGALT00000007198]	1	1	1	1	DDDD	4	-2.45626	-2.60801	-3.62398	-3.70886	-12.3971
A_87_P087536	ENSGALT00000036055			ens|ENSGALT00000036055|ens|ENSGALT00000035926|ens|ENSGALT00000036182|ens|ENSGALT00000036017	Olfactory receptor OR3 [Source:UniProtKB/TrEMBL;Acc:B4X7J2] [ENSGALT00000036055]	1	0	0	1	DnnD	2	-10.0906	NA	NA	-2.3036	-12.3942
A_87_P016182	CR386887			gb|CR386887|gb|CR389354|gb|XM_421041|tc|TC387430	Gallus gallus finished cDNA, clone ChEST38l9. [CR386887]	0	1	1	1	nDDD	3	NA	-5.25218	-2.50996	-4.6311	-12.3932
A_87_P004087	XM_001233948	LOC770611	uncharacterized LOC770611	gb|XM_001233948|tc|TC393063	PREDICTED: Gallus gallus hypothetical protein LOC770611 (LOC770611), mRNA [XM_001233948]	0	1	0	1	nDnD	2	NA	-7.83495	NA	-4.50661	-12.3416
A_87_P001532	XM_420196	ACRC	acidic repeat containing	gb|XM_420196|tc|TC405764	PREDICTED: Gallus gallus hypothetical LOC422202 (LOC422202), mRNA [XM_420196]	1	1	1	1	DDDD	4	-3.06645	-2.71886	-3.34055	-3.20733	-12.3332
A_87_P037474	ENSGALT00000020592	FBP1	fructose-1,6-bisphosphatase 1	ens|ENSGALT00000020592|ens|ENSGALT00000037975|gb|AJ276212|gb|BX950458	Uncharacterized protein [Source:UniProtKB/TrEMBL;Acc:F1NED8] [ENSGALT00000020592]	1	0	1	1	DnDD	3	-5.52606	NA	-4.11725	-2.67873	-12.322
A_87_P233433	ENSGALT00000000898	CHTF8	CTF8, chromosome transmission fidelity factor 8 homolog (S. cerevisiae)	ens|ENSGALT00000000898|gb|CR406334|gb|CR352955|gb|CR354334	CTF8, chromosome transmission fidelity factor 8 homolog (S. cerevisiae) [Source:HGNC Symbol;Acc:24353] [ENSGALT00000000898]	1	1	1	1	DDDD	4	-2.92943	-3.57973	-2.03388	-3.70509	-12.2481
A_87_P036874	NM_001030892	RPA2	replication protein A2, 32kDa	ref|NM_001030892|ens|ENSGALT00000001050|gb|AJ719763|tc|TC376517	Gallus gallus replication protein A2, 32kDa (RPA2), mRNA [NM_001030892]	1	1	1	1	DDDD	4	-2.92089	-2.51734	-3.53981	-3.25941	-12.2375
A_87_P024419	BX930148	RAB19	RAB19, member RAS oncogene family	gb|BX930148|gb|BX931864|gb|XM_416347|tc|TC385382	Gallus gallus finished cDNA, clone ChEST590f13. [BX930148]	0	1	1	1	nDDD	3	NA	-4.38433	-3.45643	-4.39214	-12.2329
A_87_P064011	NM_001030889	FABP3	fatty acid binding protein 3, muscle and heart (mammary-derived growth inhibitor)	ref|NM_001030889|ens|ENSGALT00000000878|ens|ENSGALT00000041207|gb|BX935814	Gallus gallus fatty acid binding protein 3, muscle and heart (mammary-derived growth inhibitor) (FABP3), mRNA [NM_001030889]	1	1	1	1	DDDD	4	-3.08281	-4.19661	-2.01324	-2.88377	-12.1764
A_87_P090949	NM_001031578	GALNT6	UDP-N-acetyl-alpha-D-galactosamine:polypeptide N-acetylgalactosaminyltransferase 6 (GalNAc-T6)	ref|NM_001031578|ens|ENSGALT00000010782|gb|AJ851373|tc|TC374333	Gallus gallus UDP-N-acetyl-alpha-D-galactosamine:polypeptide N-acetylgalactosaminyltransferase 6 (GalNAc-T6) (GALNT6), mRNA [NM_001031578]	1	1	1	1	DDDD	4	-3.28311	-2.92932	-2.83616	-3.1119	-12.1605
A_87_P038140	NM_204360	EPHA1	EPH receptor A1	ref|NM_204360|ens|ENSGALT00000023671|gb|AB054534|tc|TC373906	Gallus gallus EPH receptor A1 (EPHA1), mRNA [NM_204360]	1	1	1	1	DDDD	4	-2.45122	-3.87123	-2.28902	-3.53389	-12.1454
A_87_P036649	NM_001031246	BARD1	BRCA1 associated RING domain 1	ref|NM_001031246|ens|ENSGALT00000005512|gb|AJ720093|tc|TC374135	Gallus gallus BRCA1 associated RING domain 1 (BARD1), mRNA [NM_001031246]	1	1	1	1	DDDD	4	-2.96991	-2.82155	-3.37461	-2.97179	-12.1379
A_87_P312912					Unknown	0	0	1	1	nnDD	2	NA	NA	-7.63196	-4.49925	-12.1312
A_87_P010955	NM_001031774	LIN28A	lin-28 homolog A (C. elegans)	ref|NM_001031774|ens|ENSGALT00000000529|gb|CR524357|gb|DQ127226	Gallus gallus lin-28 homolog A (C. elegans) (LIN28A), mRNA [NM_001031774]	0	1	1	1	nDDD	3	NA	-3.92786	-3.27036	-4.87933	-12.0776
A_87_P015756	CR387530			gb|CR387530|gb|BU248664|tc|TC404619|tc|TC391310	Gallus gallus finished cDNA, clone ChEST500p7. [CR387530]	0	1	1	1	nDDD	3	NA	-3.12715	-4.85135	-4.07907	-12.0576
A_87_P118788	NM_001012603	GINS1	GINS complex subunit 1 (Psf1 homolog)	ref|NM_001012603|ens|ENSGALT00000033314|ens|ENSGALT00000010139|ens|ENSGALT00000013913	Gallus gallus GINS complex subunit 1 (Psf1 homolog) (GINS1), mRNA [NM_001012603]	1	1	1	1	DDDD	4	-3.64191	-2.82893	-2.31986	-3.26368	-12.0544
A_87_P064021	ENSGALT00000000879	FABP3	fatty acid binding protein 3, muscle and heart (mammary-derived growth inhibitor)	ens|ENSGALT00000000879	fatty acid binding protein 3 [Source:RefSeq peptide;Acc:NP_001026060] [ENSGALT00000000879]	1	1	1	1	DDDD	4	-3.06868	-4.11859	-2.00445	-2.81553	-12.0072
A_87_P017750	CR353734			gb|CR353734|gb|BU110180|tc|TC435431|tc|TC416819	Gallus gallus finished cDNA, clone ChEST917f24. [CR353734]	1	1	1	1	DDDD	4	-2.75875	-3.47297	-2.11686	-3.64768	-11.9963
A_87_P087561	ENSGALT00000036050			ens|ENSGALT00000036050|ens|ENSGALT00000035967|ens|ENSGALT00000035996|ens|ENSGALT00000004190	Unknown	1	0	0	1	DnnD	2	-9.73146	NA	NA	-2.24311	-11.9746
A_87_P095551	ENSGALT00000018624	LOC770729	trypsin inhibitor ClTI-1-like	ens|ENSGALT00000018624|gb|BX932776|gb|BU393377|tc|TC430010	Trypsin inhibitor ClTI-1 [Source:UniProtKB/Swiss-Prot;Acc:P85000] [ENSGALT00000018624]	1	0	1	0	DnDn	2	-8.66095	NA	-3.30049	NA	-11.9614
A_87_P021799	ENSGALT00000016364	KCNK5	potassium channel, subfamily K, member 5	ens|ENSGALT00000016364|gb|BX936117|gb|XM_419478|tc|TC384452	Uncharacterized protein [Source:UniProtKB/TrEMBL;Acc:E1C6E3] [ENSGALT00000016364]	1	1	0	1	DDnD	3	-3.28744	-3.84542	NA	-4.78066	-11.9135
A_87_P023593	ENSGALT00000002291	PTTG1	pituitary tumor-transforming 1	ens|ENSGALT00000002291|gb|BX932212|gb|DR413809|tc|TC416155	Uncharacterized protein [Source:UniProtKB/TrEMBL;Acc:E1BU16] [ENSGALT00000002291]	1	1	1	1	DDDD	4	-2.3166	-3.16352	-2.65535	-3.77344	-11.9089
A_87_P103111	ENSGALT00000021041	RNF152	ring finger protein 152	ens|ENSGALT00000021041|gb|CR391296	E3 ubiquitin-protein ligase RNF152 [Source:UniProtKB/Swiss-Prot;Acc:E1C2W7] [ENSGALT00000021041]	0	1	1	1	nDDD	3	NA	-3.00528	-2.4241	-6.4689	-11.8983
A_87_P096936	NM_205354	GNOT1	Gnot1 homeodomain protein	ref|NM_205354|ens|ENSGALT00000037091|ens|ENSGALT00000025926|gb|X82575	Gallus gallus Gnot1 homeodomain protein (GNOT1), mRNA [NM_205354]	0	1	1	1	nDDD	3	NA	-3.5785	-5.17865	-3.09251	-11.8497
A_87_P022773	ENSGALT00000019519	MAD2L1	MAD2 mitotic arrest deficient-like 1 (yeast)	ens|ENSGALT00000019519|gb|BX934016|gb|BX935595|gb|BX935088	MAD2 mitotic arrest deficient-like 1 (yeast) [Source:HGNC Symbol;Acc:6763] [ENSGALT00000019519]	1	1	1	1	DDDD	4	-2.33996	-2.14019	-3.44434	-3.91411	-11.8386
A_87_P018048	CR353272			gb|CR353272	Gallus gallus finished cDNA, clone ChEST47m6. [CR353272]	1	1	0	1	DDnD	3	-3.87705	-3.67224	NA	-4.236	-11.7853
A_87_P036493	NM_001031048	DTL	denticleless homolog (Drosophila)	ref|NM_001031048|ens|ENSGALT00000015990|gb|AJ720316|gb|CR523402	Gallus gallus denticleless homolog (Drosophila) (DTL), mRNA [NM_001031048]	1	1	1	1	DDDD	4	-2.5919	-2.7402	-2.36691	-4.06025	-11.7593
A_87_P012087	CR407416	FAM72A	family with sequence similarity 72, member A	gb|CR407416|gb|XM_417970|tc|TC378928	Gallus gallus finished cDNA, clone ChEST274h24. [CR407416]	1	1	1	1	DDDD	4	-3.46625	-3.41776	-2.49017	-2.35225	-11.7264
A_87_P104238	ENSGALT00000024501	LOC421099	Ras-related protein Rab-10-like	ens|ENSGALT00000024501|gb|BX931489|gb|BX930209|gb|BX932423	Uncharacterized protein [Source:UniProtKB/TrEMBL;Acc:F1NTJ8] [ENSGALT00000024501]	1	1	1	0	DDDn	3	-5.50039	-2.11025	-4.10615	NA	-11.7168
A_87_P013340	CR391605	CCDC79	coiled-coil domain containing 79	gb|CR391605	Gallus gallus finished cDNA, clone ChEST550l14. [CR391605]	0	1	1	1	nDDD	3	NA	-3.03635	-4.70108	-3.94319	-11.6806
A_87_P290898	NM_001006536	CDC20	cell division cycle 20 homolog (S. cerevisiae)	ref|NM_001006536|ens|ENSGALT00000016208|gb|AJ720948|tc|TC439562	Gallus gallus cell division cycle 20 homolog (S. cerevisiae) (CDC20), mRNA [NM_001006536]	1	1	1	1	DDDD	4	-2.15141	-2.91187	-3.01178	-3.59456	-11.6696
A_87_P025563	ENSGALT00000025730	ESRP1	epithelial splicing regulatory protein 1	ens|ENSGALT00000025730|tc|TC383961	epithelial splicing regulatory protein 1 [Source:HGNC Symbol;Acc:25966] [ENSGALT00000025730]	0	1	1	1	nDDD	3	NA	-4.45711	-2.829	-4.3544	-11.6405
A_87_P164593	XM_415043	CCNF	cyclin F	gb|XM_415043|tc|TC379223	PREDICTED: Gallus gallus cyclin F (CCNF), mRNA [XM_415043]	1	1	1	1	DDDD	4	-2.30251	-2.70463	-2.87399	-3.68772	-11.5689
A_87_P016641	CR386207			gb|CR386207|gb|BU377000|tc|TC415865	Gallus gallus finished cDNA, clone ChEST252j10. [CR386207]	0	1	1	1	nDDD	3	NA	-4.22378	-2.86794	-4.46839	-11.5601
A_87_P175253	NM_001080873	ENS-1	ENS-1	ref|NM_001080873|ref|NM_001080874|ref|NM_204632|gb|AF327879	Gallus gallus ENS-1 (ENS-1), mRNA [NM_001080873]	0	1	1	1	nDDD	3	NA	-3.44235	-4.66825	-3.44564	-11.5562
A_87_P306443	NM_001197310	ELOVL7	ELOVL fatty acid elongase 7	ref|NM_001197310|gb|HQ264104	Gallus gallus ELOVL fatty acid elongase 7 (ELOVL7), mRNA [NM_001197310]	1	1	1	1	DDDD	4	-3.823	-2.75425	-2.54432	-2.428	-11.5496
A_87_P008701	NM_205330	INCENP	inner centromere protein antigens 135/155kDa	ref|NM_205330|ens|ENSGALT00000012190|ens|ENSGALT00000032671|gb|Z25420	Gallus gallus inner centromere protein antigens 135/155kDa (INCENP), mRNA [NM_205330]	1	1	1	1	DDDD	4	-2.67096	-3.10615	-2.84839	-2.91156	-11.5371
A_87_P059531	NM_204317	ACVR2B	activin A receptor, type IIB	ref|NM_204317|ens|ENSGALT00000038816|ens|ENSGALT00000009945|ens|ENSGALT00000031280	Gallus gallus activin A receptor, type IIB (ACVR2B), mRNA [NM_204317]	0	1	1	1	nDDD	3	NA	-3.35026	-4.35256	-3.83187	-11.5347
A_87_P294063	ENSGALT00000040280	IRF6	interferon regulatory factor 6	ens|ENSGALT00000040280|gb|XM_417990|tc|TC441075|tc|TC412333	Uncharacterized protein [Source:UniProtKB/TrEMBL;Acc:E1BUT7] [ENSGALT00000040280]	0	1	1	1	nDDD	3	NA	-4.74717	-2.1899	-4.57765	-11.5147
A_87_P012896	CR406276			gb|CR406276|gb|CR390072|gb|XM_420012|tc|TC390380	Gallus gallus finished cDNA, clone ChEST864l19. [CR406276]	1	1	1	1	DDDD	4	-2.71061	-2.55457	-3.65231	-2.58819	-11.5057
A_87_P022397	ENSGALT00000023632	RBP5	retinol binding protein 5, cellular	ens|ENSGALT00000023632|gb|BX934816|gb|BX934523|gb|BU414646	retinol binding protein 5, cellular [Source:HGNC Symbol;Acc:15847] [ENSGALT00000023632]	0	1	1	1	nDDD	3	NA	-4.99684	-4.02399	-2.47367	-11.4945
A_87_P037668	NM_204169	BRCA1	breast cancer 1, early onset	ref|NM_204169|ens|ENSGALT00000004392|ens|ENSGALT00000039722|gb|AF355273	Gallus gallus breast cancer 1, early onset (BRCA1), mRNA [NM_204169]	1	0	1	1	DnDD	3	-3.2847	NA	-4.30796	-3.87003	-11.4627
A_87_P025134	TC436863			tc|TC436863	Rep: Junctophilin-2 - Rattus norvegicus (Rat), partial (7%) [TC436863]	0	0	1	1	nnDD	2	NA	NA	-6.32084	-5.12451	-11.4454
A_87_P092026	ENSGALT00000023753	ELOVL7	ELOVL fatty acid elongase 7	ens|ENSGALT00000023753	ELOVL fatty acid elongase 7 [Source:HGNC Symbol;Acc:26292] [ENSGALT00000023753]	1	1	1	1	DDDD	4	-3.72501	-3.04001	-2.26326	-2.41043	-11.4387
A_87_P035730	NM_001031181	WEE1	WEE1 homolog (S. pombe)	ref|NM_001031181|ens|ENSGALT00000009266|gb|AJ851500|tc|TC374240	Gallus gallus WEE1 homolog (S. pombe) (WEE1), mRNA [NM_001031181]	1	1	1	1	DDDD	4	-2.57021	-2.38924	-3.17328	-3.26079	-11.3935
A_87_P023411	ENSGALT00000000763	LOC415859	5-hydroxyisourate hydrolase	ens|ENSGALT00000000763|gb|BX932661|gb|BX934929|gb|CR354022	Uncharacterized protein [Source:UniProtKB/TrEMBL;Acc:E1C8H1] [ENSGALT00000000763]	1	1	1	0	DDDn	3	-4.78525	-4.06834	-2.45928	NA	-11.3129
A_87_P014612	ENSGALT00000041400	C2H8orf22	chromosome 2 open reading frame, human C8orf22	ens|ENSGALT00000041400|gb|CR389756|gb|DR413521|tc|TC404613	chromosome 8 open reading frame 22 [Source:HGNC Symbol;Acc:31745] [ENSGALT00000041400]	0	1	1	1	nDDD	3	NA	-3.21989	-5.80854	-2.2641	-11.2925
A_87_P093406	NM_205027	TMOD1	tropomodulin 1	ref|NM_205027|ens|ENSGALT00000034603|ens|ENSGALT00000003322|gb|AB052132	Gallus gallus tropomodulin 1 (TMOD1), mRNA [NM_205027]	0	1	1	1	nDDD	3	NA	-2.9551	-3.73612	-4.5731	-11.2643
A_87_P131113	NM_205145	SCNN1A	sodium channel, nonvoltage-gated 1 alpha	ref|NM_205145|ens|ENSGALT00000023036|gb|U62902|gb|U62904	Gallus gallus sodium channel, nonvoltage-gated 1 alpha (SCNN1A), mRNA [NM_205145]	0	1	1	1	nDDD	3	NA	-4.58351	-3.1813	-3.45797	-11.2228
A_87_P035294	ENSGALT00000006047	DKK1	dickkopf homolog 1 (Xenopus laevis)	ens|ENSGALT00000006047|gb|AY049017|gb|XM_421563|tc|TC414837	Dkk-1Uncharacterized protein [Source:UniProtKB/TrEMBL;Acc:Q8UUX3] [ENSGALT00000006047]	0	0	1	1	nnDD	2	NA	NA	-3.92233	-7.28468	-11.207
A_87_P035242	NM_204218	DAZL	deleted in azoospermia-like	ref|NM_204218|ens|ENSGALT00000018341|gb|AY211387|tc|TC375791	Gallus gallus deleted in azoospermia-like (DAZL), mRNA [NM_204218]	0	0	1	1	nnDD	2	NA	NA	-8.49001	-2.70867	-11.1987
A_87_P104283	ENSGALT00000021064			ens|ENSGALT00000021064|gb|XM_424376|tc|TC380614	Uncharacterized protein [Source:UniProtKB/TrEMBL;Acc:E1C2U4] [ENSGALT00000021064]	1	1	1	1	DDDD	4	-2.66801	-2.44881	-2.92098	-3.14291	-11.1807
A_87_P019604	ENSGALT00000009183	SQRDL	sulfide quinone reductase-like (yeast)	ens|ENSGALT00000009183|gb|XM_413825|tc|TC413043|tc|TC379283	sulfide quinone reductase-like (yeast) [Source:HGNC Symbol;Acc:20390] [ENSGALT00000009183]	1	1	1	1	DDDD	4	-3.34019	-2.69121	-2.74661	-2.39185	-11.1699
A_87_P092771	ENSGALT00000037936	SEMA4D	sema domain, immunoglobulin domain (Ig), transmembrane domain (TM) and short cytoplasmic domain, (semaphorin) 4D	ens|ENSGALT00000037936|ens|ENSGALT00000037939|ens|ENSGALT00000017396|gb|U28242	sema domain, immunoglobulin domain (Ig), transmembrane domain (TM) and short cytoplasmic domain, (semaphorin) 4D [Source:HGNC Symbol;Acc:10732] [ENSGALT00000037936]	1	1	1	1	DDDD	4	-2.74813	-2.32193	-3.55637	-2.53723	-11.1637
A_87_P017342	ENSGALT00000006406			ens|ENSGALT00000006406|gb|CR385109|gb|XM_420910|tc|TC384592	Uncharacterized protein [Source:UniProtKB/TrEMBL;Acc:F1P135] [ENSGALT00000006406]	1	1	1	1	DDDD	4	-3.10758	-2.57075	-2.70898	-2.7454	-11.1327
A_87_P052296	NM_001006243	MCM5	minichromosome maintenance complex component 5	ref|NM_001006243|ens|ENSGALT00000020490|gb|AJ720074|tc|TC374948	Gallus gallus minichromosome maintenance complex component 5 (MCM5), mRNA [NM_001006243]	1	1	1	1	DDDD	4	-3.0536	-2.70587	-2.29549	-3.0715	-11.1265
A_87_P067196	NM_001001305	SRSF2	serine/arginine-rich splicing factor 2	ref|NM_001001305|ens|ENSGALT00000028041|gb|BX933423|gb|BX935425	Gallus gallus serine/arginine-rich splicing factor 2 (SRSF2), mRNA [NM_001001305]	1	1	1	1	DDDD	4	-2.75782	-2.79704	-2.33512	-3.18703	-11.077
A_87_P011228	CR523991			gb|CR523991	Gallus gallus finished cDNA, clone ChEST704o4. [CR523991]	1	1	1	0	DDDn	3	-2.38251	-4.67122	-4.01966	NA	-11.0734
A_87_P036184	NM_001006227	MAPK11	mitogen-activated protein kinase 11	ref|NM_001006227|gb|AJ720776|gb|AJ723245|tc|TC374952	Gallus gallus mitogen-activated protein kinase 11 (MAPK11), mRNA [NM_001006227]	1	1	1	1	DDDD	4	-3.23787	-2.97739	-2.74075	-2.0963	-11.0523
A_87_P017976	CR353385	SPTSSB	serine palmitoyltransferase, small subunit B	gb|CR353385|gb|CR353390|tc|TC382476|tc|TC394745	Gallus gallus finished cDNA, clone ChEST485p20. [CR353385]	0	1	1	1	nDDD	3	NA	-3.62473	-3.42216	-4.00096	-11.0478
A_87_P080736	ENSGALT00000010448			ens|ENSGALT00000010448|gb|XR_027103|tc|TC390207	kinesin family member 20B [Source:HGNC Symbol;Acc:7212] [ENSGALT00000010448]	1	1	1	1	DDDD	4	-2.02198	-2.32712	-3.84409	-2.8501	-11.0433
A_87_P089826	ENSGALT00000035703			ens|ENSGALT00000035703|gb|CO635711|tc|TC389532|tc|TC388285	Contig2904 WL [CO635711]	0	1	1	0	nDDn	2	NA	-4.10437	-6.92926	NA	-11.0336
A_87_P073476	ENSGALT00000034442			ens|ENSGALT00000034442|tc|TC418163	Uncharacterized protein [Source:UniProtKB/TrEMBL;Acc:F1NHC5] [ENSGALT00000034442]	0	0	1	1	nnDD	2	NA	NA	-7.93235	-3.08121	-11.0136
A_87_P115288	BX932650			gb|BX932650|gb|BX931775|gb|BX931944|gb|CR389246	Gallus gallus finished cDNA, clone ChEST495k1. [BX932650]	1	0	1	1	DnDD	3	-3.90314	NA	-3.58811	-3.51946	-11.0107
A_87_P126968	CR407114			gb|CR407114|gb|CD736593|tc|TC389125|tc|TC417812	Gallus gallus finished cDNA, clone ChEST753g11. [CR407114]	1	1	1	1	DDDD	4	-2.75287	-3.11569	-2.93102	-2.20729	-11.0069
A_87_P023909	BX931488			gb|BX931488|gb|CR405784|gb|CR388716|gb|BX276935	Gallus gallus finished cDNA, clone ChEST388a17. [BX931488]	1	1	1	1	DDDD	4	-2.26255	-3.16786	-3.34328	-2.22012	-10.9938
A_87_P011032	CR524243			gb|CR524243	Gallus gallus finished cDNA, clone ChEST915k14. [CR524243]	0	1	0	1	nDnD	2	NA	-7.13902	NA	-3.84947	-10.9885
A_87_P102189	ENSGALT00000037637			ens|ENSGALT00000037637|ens|ENSGALT00000037636|ens|ENSGALT00000037074|gb|BX931273	Uncharacterized protein [Source:UniProtKB/TrEMBL;Acc:E1C5H2] [ENSGALT00000037637]	0	0	1	1	nnDD	2	NA	NA	-7.03809	-3.93989	-10.978
A_87_P010110	NM_001199806	LAMA1	laminin, alpha 1	ref|NM_001199806|ens|ENSGALT00000036890|ens|ENSGALT00000023564|gb|DR418473	Gallus gallus laminin, alpha 1 (LAMA1), mRNA [NM_001199806]	0	1	1	1	nDDD	3	NA	-4.22973	-2.86116	-3.84047	-10.9314
A_87_P118868	CR352457			gb|CR352457|gb|CR387676|tc|TC405014|tc|TC399666	Gallus gallus finished cDNA, clone ChEST324n6. [CR352457]	0	0	1	1	nnDD	2	NA	NA	-6.44105	-4.48062	-10.9217
A_87_P119498	CR353151			gb|CR353151|gb|CR524337|tc|TC431755	Gallus gallus finished cDNA, clone ChEST482f16. [CR353151]	0	1	1	1	nDDD	3	NA	-4.61454	-4.11911	-2.18118	-10.9148
A_87_P015044	ENSGALT00000038613			ens|ENSGALT00000038613|gb|CR389081|gb|CR353048|gb|BX932675	Uncharacterized protein [Source:UniProtKB/TrEMBL;Acc:E1BSE1] [ENSGALT00000038613]	1	1	1	1	DDDD	4	-2.21687	-2.29091	-2.83712	-3.55137	-10.8963
A_87_P012624	CR406664			gb|CR406664|gb|DR414386|tc|TC384886	Gallus gallus finished cDNA, clone ChEST766o19. [CR406664]	1	1	1	1	DDDD	4	-3.13109	-2.0762	-2.24512	-3.44299	-10.8954
A_87_P017165	ENSGALT00000029344	LOC426128	tetraspanin-15-like	ens|ENSGALT00000029344|gb|CR385382|tc|TC381635|tc|TC428667	Gallus gallus finished cDNA, clone ChEST601a6. [CR385382]	1	1	0	1	DDnD	3	-2.36049	-3.94041	NA	-4.5805	-10.8814
A_87_P114353	BX931409	LOC419390	hairy and enhancer of split 5-like	gb|BX931409|tc|TC378125|tc|TC440716|ref|XM_417552	Gallus gallus finished cDNA, clone ChEST657k16. [BX931409]	0	1	1	1	nDDD	3	NA	-2.74606	-4.68148	-3.45169	-10.8792
A_87_P008379	ENSGALT00000011589			ens|ENSGALT00000011589|tc|TC427693|tc|TC422695|ref|XM_003642215	Uncharacterized protein [Source:UniProtKB/TrEMBL;Acc:F1N8L5] [ENSGALT00000011589]	0	1	1	1	nDDD	3	NA	-3.74308	-3.85003	-3.27968	-10.8728
A_87_P115983	BX933466	AMY1A	amylase, alpha 1A; salivary	gb|BX933466	Gallus gallus finished cDNA, clone ChEST43c19. [BX933466]	0	1	1	1	nDDD	3	NA	-2.93651	-4.76151	-3.08707	-10.7851
A_87_P031107	ENSGALT00000020869	DSP	desmoplakin	ens|ENSGALT00000020869|gb|XM_418957|tc|TC399247|tc|TC392158	desmoplakin [Source:HGNC Symbol;Acc:3052] [ENSGALT00000020869]	0	1	1	1	nDDD	3	NA	-4.24391	-2.6197	-3.91174	-10.7753
A_87_P012290	CR407116			gb|CR407116|tc|TC423689|tc|TC386273	Gallus gallus finished cDNA, clone ChEST752o10. [CR407116]	1	1	1	0	DDDn	3	-4.47791	-3.25612	-3.03171	NA	-10.7657
A_87_P120893	CR385413	DLGAP5	discs, large (Drosophila) homolog-associated protein 5	gb|CR385413	Gallus gallus finished cDNA, clone ChEST618o13. [CR385413]	1	1	1	1	DDDD	4	-2.21541	-2.50964	-2.62142	-3.39212	-10.7386
A_87_P009027	NM_205094	TFAP2A	transcription factor AP-2 alpha (activating enhancer binding protein 2 alpha)	ref|NM_205094|ens|ENSGALT00000020844|gb|U72992|tc|TC375976	Gallus gallus transcription factor AP-2 alpha (activating enhancer binding protein 2 alpha) (TFAP2A), mRNA [NM_205094]	0	1	0	1	nDnD	2	NA	-5.81638	NA	-4.91734	-10.7337
A_87_P015591	CR387757	PLXNC1	plexin C1	gb|CR387757|gb|CO766220|tc|TC387849|ref|XM_416143	Gallus gallus finished cDNA, clone ChEST537d16. [CR387757]	1	1	1	0	DDDn	3	-5.67898	-2.12026	-2.93394	NA	-10.7332
A_87_P057316	NM_001006497	DNA2	DNA replication helicase 2 homolog (yeast)	ref|NM_001006497|ens|ENSGALT00000006428|ens|ENSGALT00000006429|gb|AJ720121	Gallus gallus DNA replication helicase 2 homolog (yeast) (DNA2), mRNA [NM_001006497]	1	1	1	1	DDDD	4	-2.87082	-2.11463	-2.93145	-2.81253	-10.7294
A_87_P017464	CR354222			gb|CR354222|tc|TC400465	Gallus gallus finished cDNA, clone ChEST332l18. [CR354222]	0	1	1	1	nDDD	3	NA	-3.16471	-4.3746	-3.17619	-10.7155
A_87_P178488	ENSGALT00000017486	EXO1	exonuclease 1	ens|ENSGALT00000017486|gb|XM_419550|tc|NP9677554|tc|TC388103	exonuclease 1 [Source:HGNC Symbol;Acc:3511] [ENSGALT00000017486]	0	1	1	1	nDDD	3	NA	-3.19758	-3.45213	-4.06166	-10.7114
A_87_P123761	CR389246			gb|CR389246|gb|BX931944|gb|BX277529	Gallus gallus finished cDNA, clone ChEST249n8. [CR389246]	1	0	1	1	DnDD	3	-3.37533	NA	-3.76572	-3.56825	-10.7093
A_87_P126667	CR406597			gb|CR406597|ref|XM_003641720	Gallus gallus finished cDNA, clone ChEST651m13. [CR406597]	0	1	1	1	nDDD	3	NA	-3.16607	-4.52604	-2.96576	-10.6579
A_87_P009926	TC382593			tc|TC382593	Rep: Collagen alpha-5(IV) chain precursor. - Gallus gallus, partial (10%) [TC382593]	0	1	1	1	nDDD	3	NA	-4.66334	-2.27935	-3.68796	-10.6306
A_87_P070856	ENSGALT00000012465	TFAP2C	transcription factor AP-2 gamma (activating enhancer binding protein 2 gamma)	ens|ENSGALT00000012465|tc|TC382540|ref|XM_417497|ref|XM_003642494	transcription factor AP-2 gamma (activating enhancer binding protein 2 gamma) [Source:HGNC Symbol;Acc:11744] [ENSGALT00000012465]	0	1	1	1	nDDD	3	NA	-3.15889	-2.23031	-5.21927	-10.6085
A_87_P127418	CR523052			gb|CR523052	Gallus gallus finished cDNA, clone ChEST563f20. [CR523052]	0	0	1	1	nnDD	2	NA	NA	-6.44147	-4.16698	-10.6084
A_87_P178343	XM_001234397			gb|XM_001234397|tc|NP9666452|tc|TC430924	PREDICTED: Gallus gallus hypothetical protein LOC771095 (LOC771095), mRNA [XM_001234397]	0	0	1	1	nnDD	2	NA	NA	-5.33044	-5.2442	-10.5746
A_87_P038134	NM_204267	LITAF	lipopolysaccharide-induced TNF factor	ref|NM_204267|ens|ENSGALT00000041111|ens|ENSGALT00000005095|gb|AB058634	Gallus gallus lipopolysaccharide-induced TNF factor (LITAF), mRNA [NM_204267]	0	0	1	1	nnDD	2	NA	NA	-5.0805	-5.48299	-10.5635
A_87_P241568	NM_204204	UGT8	UDP glycosyltransferase 8	ref|NM_204204|ens|ENSGALT00000019611|gb|AF129809|tc|TC414158	Gallus gallus UDP glycosyltransferase 8 (UGT8), mRNA [NM_204204]	1	1	1	0	DDDn	3	-5.5664	-2.17291	-2.80369	NA	-10.543
A_87_P110558	NM_001080874	ERNI	early response to neural induction ERNI	ref|NM_001080874|ens|ENSGALT00000012288|ens|ENSGALT00000020866|gb|AF327880	Gallus gallus early response to neural induction ERNI (ERNI), mRNA [NM_001080874]	1	1	1	1	UDDD	4	2.31741	-3.86564	-5.31022	-3.68174	-10.5402
A_87_P089601	NM_001006584	DHFR	dihydrofolate reductase	ref|NM_001006584|ens|ENSGALT00000025122|gb|BX932988|gb|AJ719831	Gallus gallus dihydrofolate reductase (DHFR), mRNA [NM_001006584]	1	1	1	1	DDDD	4	-2.30946	-2.23305	-3.39118	-2.60248	-10.5362
A_87_P120903	CR385418			gb|CR385418|gb|BU297272|tc|TC413875	Gallus gallus finished cDNA, clone ChEST602c2. [CR385418]	1	1	1	0	DDDn	3	-5.08859	-3.26353	-2.17002	NA	-10.5221
A_87_P090656	ENSGALT00000035598			ens|ENSGALT00000035598|ref|XM_003643639	PREDICTED: Gallus gallus olfactory receptor 14J1-like (LOC100857568), partial mRNA [XM_003643639]	1	0	0	0	Dnnn	1	-10.5015	NA	NA	NA	-10.5015
A_87_P094411	ENSGALT00000012247	RRAGB	Ras-related GTP binding B	ens|ENSGALT00000012247|ens|ENSGALT00000012248|gb|CV859782|tc|TC443943	Uncharacterized protein [Source:UniProtKB/TrEMBL;Acc:F1NS58] [ENSGALT00000012247]	1	1	1	1	DDDD	4	-3.03482	-2.37132	-2.03386	-3.04204	-10.482
A_87_P003511	CO763836			gb|CO763836|tc|TC380614|ref|XM_424376	brain_EST07028 Brain cDNA Library Gallus gallus cDNA 3', mRNA sequence [CO763836]	1	1	1	1	DDDD	4	-2.98235	-2.1736	-2.5518	-2.76713	-10.4749
A_87_P013199	CR405789	PENK	proenkephalin	gb|CR405789|gb|BX930983|tc|TC438614|ref|XM_419213	Gallus gallus finished cDNA, clone ChEST570m20. [CR405789]	1	1	0	1	DDnD	3	-5.72633	-2.10826	NA	-2.6168	-10.4514
A_87_P016115	ENSGALT00000014592			ens|ENSGALT00000014592|ens|ENSGALT00000014593|gb|CR386990	tudor domain containing 1 [Source:HGNC Symbol;Acc:11712] [ENSGALT00000014592]	0	1	1	1	nDDD	3	NA	-2.35446	-4.94024	-3.13888	-10.4336
A_87_P093266	ENSGALT00000025105	CCDC125	coiled-coil domain containing 125	ens|ENSGALT00000025105|gb|CR391042|gb|XM_424893|tc|TC385992	coiled-coil domain containing 125 [Source:HGNC Symbol;Acc:28924] [ENSGALT00000025105]	1	1	0	1	DDnD	3	-4.37806	-2.32066	NA	-3.69544	-10.3942
A_87_P126813	NM_001006525	EAF2	ELL associated factor 2	ref|NM_001006525|ens|ENSGALT00000032978|gb|CR406825|gb|AJ721087	Gallus gallus ELL associated factor 2 (EAF2), mRNA [NM_001006525]	0	1	1	1	nDDD	3	NA	-2.52265	-3.7427	-4.124	-10.3893
A_87_P012541	CR406775	TLE3	transducin-like enhancer of split 3 (E(sp1) homolog, Drosophila)	gb|CR406775|gb|XR_026981|gb|BX273869|ref|XM_003641829	Gallus gallus finished cDNA, clone ChEST873k15. [CR406775]	1	1	1	1	DDDD	4	-2.23452	-2.61992	-2.43337	-3.08837	-10.3762
A_87_P145638	DR415556	NR0B1	nuclear receptor subfamily 0, group B, member 1	gb|DR415556	gPGC_EST05398 Embryonic gonadal PGC cDNA Library Gallus gallus cDNA 5', mRNA sequence [DR415556]	0	1	1	1	nDDD	3	NA	-2.22561	-2.48533	-5.64835	-10.3593
A_87_P014093	CR390531			gb|CR390531	Gallus gallus finished cDNA, clone ChEST663m21. [CR390531]	0	0	1	1	nnDD	2	NA	NA	-6.46312	-3.89393	-10.3571
A_87_P131553	X04352	TK1	thymidine kinase 1, soluble	gb|X04352|tc|TC394470	Chicken testes 1.3 kb mRNA 3'end for thymidine kinase (TK). [X04352]	1	1	0	1	DDnD	3	-4.06296	-3.4634	NA	-2.80496	-10.3313
A_87_P149358	ENSGALT00000027364	KLF5	Kruppel-like factor 5 (intestinal)	ens|ENSGALT00000027364|gb|BX935940|gb|BX930662|tc|TC424825	Kruppel-like factor 5 (intestinal) [Source:HGNC Symbol;Acc:6349] [ENSGALT00000027364]	0	1	1	1	nDDD	3	NA	-3.21706	-3.37356	-3.69902	-10.2896
A_87_P150578	TC379886			tc|TC379886|ref|XM_422738	Rep: UDP-GlcNAc:betaGal beta-1,3-N-acetylglucosaminyltransferase 7 (EC 2.4.1.-) (Beta3Gn-T7) (BGnT-7) (Beta1,3-N- Acetylglucosaminyltransferase-7). - Gallus gallus, complete [TC379886]	1	1	0	1	DDnD	3	-2.26081	-3.90726	NA	-4.10133	-10.2694
A_87_P037708	NM_204495	CRMP1	collapsin response mediator protein 1	ref|NM_204495|ens|ENSGALT00000024258|ens|ENSGALT00000037253|gb|AF301547	Gallus gallus collapsin response mediator protein 1 (CRMP1), mRNA [NM_204495]	0	1	1	1	nDDD	3	NA	-2.81814	-4.04851	-3.39648	-10.2631
A_87_P103312	ENSGALT00000028395			ens|ENSGALT00000028395|ens|ENSGALT00000021396|ens|ENSGALT00000021401|ens|ENSGALT00000037074	Uncharacterized protein [Source:UniProtKB/TrEMBL;Acc:F1N8I7] [ENSGALT00000028395]	0	0	1	1	nnDD	2	NA	NA	-6.53214	-3.72614	-10.2583
A_87_P024614	BX929715	GPR160	G protein-coupled receptor 160	gb|BX929715|gb|BX950382|tc|TC379876|ref|XM_422799	Gallus gallus finished cDNA, clone ChEST797h14. [BX929715]	0	1	1	1	nDDD	3	NA	-3.04873	-3.18914	-4.01416	-10.252
A_87_P023063	ENSGALT00000017056	PDZK1IP1	PDZK1 interacting protein 1	ens|ENSGALT00000017056|gb|BX933371|gb|XM_422456|tc|TC399735	PDZK1 interacting protein 1 [Source:HGNC Symbol;Acc:16887] [ENSGALT00000017056]	0	1	0	1	nDnD	2	NA	-5.76103	NA	-4.46657	-10.2276
A_87_P088386	ENSGALT00000035922			ens|ENSGALT00000035922|ref|XM_003644017	PREDICTED: Gallus gallus olfactory receptor 14A16-like (LOC100858548), mRNA [XM_003644017]	1	0	0	0	Dnnn	1	-10.2133	NA	NA	NA	-10.2133
A_87_P016321	CR386671	RIF1	RAP1 interacting factor homolog (yeast)	gb|CR386671|gb|XM_422162|tc|TC380014	Gallus gallus finished cDNA, clone ChEST189a16. [CR386671]	1	1	1	1	DDDD	4	-2.37574	-2.06818	-2.61626	-3.15131	-10.2115
A_87_P033763	ENSGALT00000013873	LOC417253	glutamine synthetase-like	ens|ENSGALT00000013873|gb|XR_026938|tc|TC421321|tc|TC419162	Glutamine synthetase [Source:UniProtKB/TrEMBL;Acc:F1P0D2] [ENSGALT00000013873]	0	1	0	1	nDnD	2	NA	-5.12692	NA	-5.07575	-10.2027
A_87_P079401	ENSGALT00000017155	TTC39A	tetratricopeptide repeat domain 39A	ens|ENSGALT00000017155|tc|TC377277	tetratricopeptide repeat domain 39A [Source:HGNC Symbol;Acc:18657] [ENSGALT00000017155]	0	1	1	1	nDDD	3	NA	-2.56901	-4.50831	-3.12536	-10.2027
A_87_P142928	NM_001079500	LOC770922	deoxycytidine kinase-like	ref|NM_001079500|ens|ENSGALT00000009585|gb|EU835758|gb|AJ720407	Gallus gallus deoxycytidine kinase-like (LOC770922), mRNA [NM_001079500]	1	1	0	1	DDnD	3	-2.95055	-2.91068	NA	-4.31318	-10.1744
A_87_P018233	CR352992	CNTNAP5	contactin associated protein-like 5	gb|CR352992|gb|CR388733|tc|TC427361	Gallus gallus finished cDNA, clone ChEST544h7. [CR352992]	1	0	1	1	DnDD	3	-2.36709	NA	-4.72676	-3.07802	-10.1719
A_87_P087946	ENSGALT00000035992	LOC430778	olfactory receptor 14J1-like	ens|ENSGALT00000035992|ens|ENSGALT00000035810|ens|ENSGALT00000029426|tc|NP9666871	GB	1	0	0	0	Dnnn	1	-10.168	NA	NA	NA	-10.168
A_87_P007049	TC389871			tc|TC389871|ref|XM_420312	Rep: Uncharacterized protein CXorf45. - Gallus gallus, partial (94%) [TC389871]	0	0	1	1	nnDD	2	NA	NA	-6.1952	-3.96709	-10.1623
A_87_P091186	ENSGALT00000035521			ens|ENSGALT00000035521	Unknown	1	0	0	0	Dnnn	1	-10.1564	NA	NA	NA	-10.1564
A_87_P011172	CR524063			gb|CR524063|tc|TC437758	Gallus gallus finished cDNA, clone ChEST1018d8. [CR524063]	0	1	1	1	nDDD	3	NA	-2.65788	-3.66912	-3.79483	-10.1218
A_87_P126183	CR405925	KIF2C	kinesin family member 2C	gb|CR405925|tc|TC383749|tc|TC381114|tc|TC379882	Gallus gallus finished cDNA, clone ChEST65b14. [CR405925]	0	1	1	1	nDDD	3	NA	-2.8339	-3.5685	-3.70233	-10.1047
A_87_P109323	ENSGALT00000025383			ens|ENSGALT00000025383|ref|XM_003643044|ref|XM_003643473|ref|XR_140374	Uncharacterized protein [Source:UniProtKB/TrEMBL;Acc:F1NDT0] [ENSGALT00000025383]	1	1	1	1	UDDD	4	2.31507	-3.58181	-5.14596	-3.67725	-10.09
A_87_P018294	CR352895			gb|CR352895|tc|TC390454|ref|XM_001234949	Gallus gallus finished cDNA, clone ChEST397k15. [CR352895]	1	1	1	1	DDDD	4	-2.07734	-2.83086	-2.17278	-3.00565	-10.0866
A_87_P086981	ENSGALT00000036118	LOC430730	olfactory receptor 14J1-like	ens|ENSGALT00000036118|ens|ENSGALT00000021772|tc|NP9668612|tc|NP9667568	GB	1	0	0	0	Dnnn	1	-10.0782	NA	NA	NA	-10.0782
A_87_P087626	ENSGALT00000036040			ens|ENSGALT00000036040	Unknown	1	0	0	0	Dnnn	1	-10.0707	NA	NA	NA	-10.0707
A_87_P011163	CR524080			gb|CR524080|tc|TC397372	Gallus gallus finished cDNA, clone ChEST1015a13. [CR524080]	0	1	1	1	nDDD	3	NA	-3.84576	-2.57298	-3.64951	-10.0683
A_87_P163378	ENSGALT00000006537	TOMM34	translocase of outer mitochondrial membrane 34	ens|ENSGALT00000006537|gb|AJ444470|tc|TC391258|ref|XM_417366	translocase of outer mitochondrial membrane 34 [Source:HGNC Symbol;Acc:15746] [ENSGALT00000006537]	1	1	1	1	DDDD	4	-2.00848	-2.10537	-3.38771	-2.53606	-10.0376
A_87_P088371	ENSGALT00000035925	LOC427027	olfactory receptor 14A16-like	ens|ENSGALT00000035925	Unknown	1	0	0	0	Dnnn	1	-10.037	NA	NA	NA	-10.037
A_87_P010991	CR524299	COL4A5	collagen, type IV, alpha 5	gb|CR524299|tc|TC391934|ref|XM_420320	Gallus gallus finished cDNA, clone ChEST816n14. [CR524299]	0	1	1	1	nDDD	3	NA	-4.46078	-2.7417	-2.83113	-10.0336
A_87_P255948	NM_204565	NSG1	LZ1	ref|NM_204565|ens|ENSGALT00000024205|gb|AF498103|gb|CO761272	Gallus gallus LZ1 (NSG1), mRNA [NM_204565]	0	1	1	1	nDDD	3	NA	-3.08485	-4.19182	-2.7508	-10.0275
A_87_P089366	ENSGALT00000035775			ens|ENSGALT00000035775|ens|ENSGALT00000035800|ens|ENSGALT00000029410|ens|ENSGALT00000035619	Olfactory receptor OR8 [Source:UniProtKB/TrEMBL;Acc:B4X7J7] [ENSGALT00000035619]	1	0	0	0	Dnnn	1	-10.0027	NA	NA	NA	-10.0027
A_87_P133903	NM_205478	LECT2	leukocyte cell-derived chemotaxin 2	ref|NM_205478|ens|ENSGALT00000040158|ens|ENSGALT00000010224|gb|CR388911	Gallus gallus leukocyte cell-derived chemotaxin 2 (LECT2), mRNA [NM_205478]	1	0	0	0	Dnnn	1	-10.001	NA	NA	NA	-10.001
A_87_P161293	XM_416681	CXADR	coxsackie virus and adenovirus receptor	gb|XM_416681|tc|TC385391	PREDICTED: Gallus gallus similar to coxsackie and adenovirus receptor protein (LOC418473), mRNA [XM_416681]	0	1	1	1	nDDD	3	NA	-3.1407	-2.88116	-3.95034	-9.9722
A_87_P011964	CR522933			gb|CR522933|tc|TC404242	Gallus gallus finished cDNA, clone ChEST543c10. [CR522933]	0	1	1	1	nDDD	3	NA	-2.59182	-5.08298	-2.29311	-9.9679
A_87_P211413	NM_204830	ELAVL4	ELAV (embryonic lethal, abnormal vision, Drosophila)-like 4 (Hu antigen D)	ref|NM_204830|ens|ENSGALT00000017146|gb|AF176675|tc|TC387814	Gallus gallus ELAV (embryonic lethal, abnormal vision, Drosophila)-like 4 (Hu antigen D) (ELAVL4), mRNA [NM_204830]	0	0	1	1	nnDD	2	NA	NA	-6.96349	-2.99343	-9.95692
A_87_P036475	NM_001031222	SLC16A9	solute carrier family 16, member 9 (monocarboxylic acid transporter 9)	ref|NM_001031222|ens|ENSGALT00000005033|gb|AJ720344|tc|TC375082	Gallus gallus solute carrier family 16, member 9 (monocarboxylic acid transporter 9) (SLC16A9), mRNA [NM_001031222]	0	1	1	1	nDDD	3	NA	-3.21727	-3.13997	-3.59833	-9.95556
A_87_P035105	NM_001001194	GAL7	Gal 7	ref|NM_001001194|ens|ENSGALT00000031541|gb|FJ882407|gb|AY621309	Gallus gallus Gal 7 (GAL7), mRNA [NM_001001194]	1	0	0	0	Dnnn	1	-9.94508	NA	NA	NA	-9.94508
A_87_P149473	ENSGALT00000016911	LRRC73	leucine rich repeat containing 73	ens|ENSGALT00000016911|ens|ENSGALT00000038025|gb|CR523098|gb|XM_419504	chromosome 6 open reading frame 154 [Source:HGNC Symbol;Acc:21375] [ENSGALT00000016911]	0	1	1	1	nDDD	3	NA	-3.13016	-3.14596	-3.65505	-9.93116
A_87_P134803	NM_001006421	MCM3	minichromosome maintenance complex component 3	ref|NM_001006421|ens|ENSGALT00000026909|gb|AJ719352|tc|TC374165	Gallus gallus minichromosome maintenance complex component 3 (MCM3), mRNA [NM_001006421]	1	1	1	1	DDDD	4	-3.0762	-2.39932	-2.03955	-2.40266	-9.91773
A_87_P089440	ENSGALT00000035761			ens|ENSGALT00000035761|ens|ENSGALT00000035593|tc|TC377730|ref|XM_003643973	Rep: olfactory receptor Olr1196 - Rattus norvegicus, partial (43%) [TC377730]	1	0	0	0	Dnnn	1	-9.91223	NA	NA	NA	-9.91223
A_87_P088831	ENSGALT00000035858	LOC429670	olfactory receptor 14J1-like	ens|ENSGALT00000035858|ens|ENSGALT00000035683|tc|NP9667085|tc|NP9666940	Olfactory receptor OR13 [Source:UniProtKB/TrEMBL;Acc:B4X7K2] [ENSGALT00000035858]	1	0	0	0	Dnnn	1	-9.9113	NA	NA	NA	-9.9113
A_87_P003017	TC383365			tc|TC383365|ref|XM_417510	Rep: Potassium voltage-gated channel subfamily G member 1 (Voltage-gated potassium channel subunit Kv6.1) (kH2). - Gallus gallus, complete [TC383365]	0	1	1	1	nDDD	3	NA	-4.46523	-3.00365	-2.43512	-9.90399
A_87_P089306	ENSGALT00000035784			ens|ENSGALT00000035784|tc|NP9665873	GB	1	0	0	0	Dnnn	1	-9.90079	NA	NA	NA	-9.90079
A_87_P024423	BX930139	FGFBP1	fibroblast growth factor binding protein 1	gb|BX930139|gb|BX934687|gb|BX930084|gb|XM_420773	Gallus gallus finished cDNA, clone ChEST590i15. [BX930139]	0	1	0	1	nDnD	2	NA	-6.24649	NA	-3.6531	-9.89959
A_87_P014119	CR390488			gb|CR390488|gb|CN218535|tc|TC438215|tc|TC406464	Gallus gallus finished cDNA, clone ChEST445i1. [CR390488]	0	1	1	0	nDDn	2	NA	-3.54357	-6.34271	NA	-9.88628
A_87_P018546	CR352511	FGFR2	fibroblast growth factor receptor 2	gb|CR352511|tc|TC406488|tc|TC443979	Gallus gallus finished cDNA, clone ChEST827a6. [CR352511]	0	0	1	1	nnDD	2	NA	NA	-4.49323	-5.36882	-9.86205
A_87_P010951	NM_001079741	BORA	bora, aurora kinase A activator	ref|NM_001079741|ens|ENSGALT00000036507|ens|ENSGALT00000027371|gb|CR524363	Gallus gallus bora, aurora kinase A activator (BORA), mRNA [NM_001079741]	1	1	1	1	DDDD	4	-2.20199	-2.24499	-2.17051	-3.2425	-9.85999
A_87_P036300	NM_001030639	PLK1	polo-like kinase 1	ref|NM_001030639|ens|ENSGALT00000009864|gb|AJ720598|tc|TC375038	Gallus gallus polo-like kinase 1 (PLK1), mRNA [NM_001030639]	0	1	1	1	nDDD	3	NA	-3.18725	-2.75274	-3.90686	-9.84685
A_87_P089391	ENSGALT00000035771	LOC776703	olfactory receptor 14J1-like	ens|ENSGALT00000035771|tc|NP9666728|ref|XM_001236211|ref|XM_003643893	GB	1	0	0	0	Dnnn	1	-9.84567	NA	NA	NA	-9.84567
A_87_P198633	X04353	TK1	thymidine kinase 1, soluble	gb|X04353|gb|BU360424|gb|DR410882|tc|TC384641	Chicken bursa lymphoma 2.1kb mRNA 3'end for thymidine kinase (TK). [X04353]	1	1	0	1	DDnD	3	-3.80829	-3.12707	NA	-2.88963	-9.82499
A_87_P087051	ENSGALT00000036104			ens|ENSGALT00000036104|ens|ENSGALT00000007960|tc|NP9667085|tc|TC377595	GB	1	0	0	0	Dnnn	1	-9.82046	NA	NA	NA	-9.82046
A_87_P021556	ENSGALT00000001837	LOC416147	E3 ubiquitin/ISG15 ligase TRIM25-like	ens|ENSGALT00000001837|gb|BX950599|gb|BX931153|gb|CO768492	Uncharacterized protein [Source:UniProtKB/TrEMBL;Acc:E1BSU9] [ENSGALT00000001837]	1	1	0	1	DDnD	3	-5.11267	-2.54619	NA	-2.15087	-9.80973
A_87_P087541	ENSGALT00000036054			ens|ENSGALT00000036054|ens|ENSGALT00000035785|ens|ENSGALT00000036049|ens|ENSGALT00000029322	Olfactory receptor OR12 [Source:UniProtKB/TrEMBL;Acc:B4X7K1] [ENSGALT00000035785]	1	0	0	0	Dnnn	1	-9.79757	NA	NA	NA	-9.79757
A_87_P011069	CR524192			gb|CR524192	Gallus gallus finished cDNA, clone ChEST770i7. [CR524192]	0	1	1	1	nDDD	3	NA	-2.76222	-3.75743	-3.27037	-9.79003
A_87_P086806	ENSGALT00000036139			ens|ENSGALT00000036139|ens|ENSGALT00000029606|ens|ENSGALT00000036103|tc|TC377688	Rep: olfactory receptor Olr1142 - Rattus norvegicus, partial (49%) [TC377688]	1	0	0	0	Dnnn	1	-9.78573	NA	NA	NA	-9.78573
A_87_P006604	ENSGALT00000036852	MAEL	maelstrom homolog (Drosophila)	ens|ENSGALT00000036852|ens|ENSGALT00000024921|ens|ENSGALT00000030404|gb|XM_416657	maelstrom homolog (Drosophila) [Source:HGNC Symbol;Acc:25929] [ENSGALT00000036852]	1	0	1	1	DnDD	3	-2.37905	NA	-4.56715	-2.80673	-9.75293
A_87_P088031	ENSGALT00000035980			ens|ENSGALT00000035980|ens|ENSGALT00000035563|tc|NP9666701|tc|TC377796	GB	1	0	0	0	Dnnn	1	-9.7501	NA	NA	NA	-9.7501
A_87_P093511	ENSGALT00000037524			ens|ENSGALT00000037524|ens|ENSGALT00000029709|ens|ENSGALT00000029357|ens|ENSGALT00000037523	Uncharacterized protein [Source:UniProtKB/TrEMBL;Acc:E1C7W5] [ENSGALT00000037524]	0	1	1	0	nDDn	2	NA	-3.23215	-6.51635	NA	-9.74849
A_87_P012410	CR406960			gb|CR406960|tc|TC400599	Gallus gallus finished cDNA, clone ChEST911d11. [CR406960]	0	1	1	1	nDDD	3	NA	-3.43389	-3.87357	-2.41573	-9.72319
A_87_P162468	BU222144			gb|BU222144|tc|TC384356|ref|XM_425408	603106770F1 CSEQCHN04 Gallus gallus cDNA clone ChEST47k17 5', mRNA sequence [BU222144]	1	1	0	1	DDnD	3	-2.41671	-2.80515	NA	-4.49778	-9.71964
A_87_P023255	ENSGALT00000020631	LOC420807	uncharacterized LOC420807	ens|ENSGALT00000020631|gb|BX932973|gb|XM_418900|tc|TC382270	Uncharacterized protein [Source:UniProtKB/TrEMBL;Acc:E1BRZ5] [ENSGALT00000020631]	0	1	1	1	nDDD	3	NA	-3.16373	-3.25079	-3.30175	-9.71627
A_87_P089961	ENSGALT00000029500			ens|ENSGALT00000029500|ens|ENSGALT00000000112|ens|ENSGALT00000035970|ref|XM_003643975	PREDICTED: Gallus gallus olfactory receptor 14J1-like (LOC100857303), mRNA [XM_003643975]	1	0	0	0	Dnnn	1	-9.70854	NA	NA	NA	-9.70854
A_87_P178283	TC399666			tc|TC399666	Rep: Pinin - Canis familiaris (Dog), partial (3%) [TC399666]	0	0	1	1	nnDD	2	NA	NA	-5.36723	-4.33979	-9.70702
A_87_P058261	NM_001098852	PIWIL1	piwi-like 1 (Drosophila)	ref|NM_001098852|ens|ENSGALT00000004171|ens|ENSGALT00000039689|gb|EF619343	Gallus gallus piwi-like 1 (Drosophila) (PIWIL1), mRNA [NM_001098852]	0	1	1	0	nDDn	2	NA	-3.2525	-6.45151	NA	-9.70402
A_87_P037874	ENSGALT00000019611	UGT8	UDP glycosyltransferase 8	ens|ENSGALT00000019611|gb|AF129809|gb|NM_204204|tc|TC375793	UDP glycosyltransferase 8 (UDP-galactose ceramide galactosyltransferase) [Source:RefSeq peptide;Acc:NP_989535] [ENSGALT00000019611]	1	1	1	0	DDDn	3	-5.26154	-2.21927	-2.21961	NA	-9.70043
A_87_P087951	ENSGALT00000029644			ens|ENSGALT00000029644|ens|ENSGALT00000021236|ens|ENSGALT00000035973|ens|ENSGALT00000035969	Olfactory receptor OR4 [Source:UniProtKB/TrEMBL;Acc:B4X7J3] [ENSGALT00000035973]	1	0	0	0	Dnnn	1	-9.69521	NA	NA	NA	-9.69521
A_87_P128388	NM_001199467	ANO3	anoctamin 3	ref|NM_001199467|gb|CR524295|gb|BX935644	Gallus gallus anoctamin 3 (ANO3), transcript variant 2, mRNA [NM_001199467]	0	0	1	1	nnDD	2	NA	NA	-3.90687	-5.77141	-9.67828
A_87_P017804	CR353642	RRM2	ribonucleotide reductase M2	gb|CR353642|gb|XM_001231544|tc|TC414049|tc|TC382333	Gallus gallus finished cDNA, clone ChEST932h1. [CR353642]	1	0	0	1	DnnD	2	-4.56399	NA	NA	-5.10851	-9.6725
A_87_P021707	ENSGALT00000021104	METTL20	methyltransferase like 20	ens|ENSGALT00000021104|gb|BX950294|gb|CR390327|gb|CR407507	methyltransferase like 20 [Source:HGNC Symbol;Acc:28739] [ENSGALT00000021104]	0	1	1	1	nDDD	3	NA	-2.86753	-2.95139	-3.85031	-9.66923
A_87_P100611	ENSGALT00000036717	GAL7	Gal 7	ens|ENSGALT00000036717	Gallinacin-7 [Source:UniProtKB/Swiss-Prot;Acc:Q6QLR2] [ENSGALT00000036717]	1	0	0	0	Dnnn	1	-9.66636	NA	NA	NA	-9.66636
A_87_P016582	CR386288			gb|CR386288|tc|TC383513	Gallus gallus finished cDNA, clone ChEST59l16. [CR386288]	0	1	1	1	nDDD	3	NA	-3.20188	-3.63205	-2.82703	-9.66096
A_87_P122853	CR387741	DMBT1	deleted in malignant brain tumors 1	gb|CR387741|gb|BX257158|tc|TC411804|tc|TC410266	Gallus gallus finished cDNA, clone ChEST535k9. [CR387741]	1	0	0	0	Dnnn	1	-9.63069	NA	NA	NA	-9.63069
A_87_P068456	ENSGALT00000006096	AIF1L	allograft inflammatory factor 1-like	ens|ENSGALT00000006096|gb|CR523365|tc|TC425306	allograft inflammatory factor 1-like [Source:HGNC Symbol;Acc:28904] [ENSGALT00000006096]	1	0	0	1	DnnD	2	-6.02523	NA	NA	-3.60308	-9.62832
A_87_P117768	BX935925			gb|BX935925|gb|BX932981|gb|BX933328|gb|BX935944	Gallus gallus finished cDNA, clone ChEST431n6. [BX935925]	0	1	1	1	nDDD	3	NA	-3.84032	-2.57823	-3.20642	-9.62498
A_87_P030163	ENSGALT00000020539			ens|ENSGALT00000020539|gb|BU306665|tc|TC399817|tc|TC404548	Uncharacterized protein [Source:UniProtKB/TrEMBL;Acc:F1P2F8] [ENSGALT00000020539]	0	1	1	1	nDDD	3	NA	-2.40241	-3.13234	-4.08804	-9.62279
A_87_P058981	NM_001146142	NANOG	nanog homeobox	ref|NM_001146142|gb|DQ867025|tc|TC434975	Gallus gallus nanog homeobox (NANOG), mRNA [NM_001146142]	0	1	1	1	nDDD	3	NA	-2.71112	-3.0244	-3.88674	-9.62226
A_87_P054966	NM_205002	ID2	inhibitor of DNA binding 2, dominant negative helix-loop-helix protein	ref|NM_205002|gb|AF068831|tc|TC376768	Gallus gallus inhibitor of DNA binding 2, dominant negative helix-loop-helix protein (ID2), mRNA [NM_205002]	1	1	0	1	DDnD	3	-2.6019	-2.81279	NA	-4.19639	-9.61108
A_87_P011847	CR523085			gb|CR523085|tc|TC391949	Gallus gallus finished cDNA, clone ChEST564n6. [CR523085]	0	1	1	1	nDDD	3	NA	-3.01852	-2.79341	-3.79623	-9.60816
A_87_P016532	CR386361	TMEM55A	transmembrane protein 55A	gb|CR386361|tc|TC377673|ref|XM_418331	Gallus gallus finished cDNA, clone ChEST231o22. [CR386361]	0	1	1	1	nDDD	3	NA	-2.4378	-4.18047	-2.9677	-9.58598
A_87_P094576	ENSGALT00000013217	COL4A5	collagen, type IV, alpha 5	ens|ENSGALT00000013217|tc|TC382593	collagen, type IV, alpha 5 [Source:HGNC Symbol;Acc:2207] [ENSGALT00000013217]	0	1	0	1	nDnD	2	NA	-5.32368	NA	-4.25377	-9.57745
A_87_P012929	CR406208			gb|CR406208|tc|TC404638	Gallus gallus finished cDNA, clone ChEST852e23. [CR406208]	0	0	1	1	nnDD	2	NA	NA	-6.55463	-3.00652	-9.56116
A_87_P195288	BX950791	CCNJL	cyclin J-like	gb|BX950791|tc|TC380171|ref|XM_414487	Gallus gallus finished cDNA, clone ChEST266b6. [BX950791]	1	1	1	1	DDDD	4	-2.17182	-2.70031	-2.43254	-2.25312	-9.55779
A_87_P088591	ENSGALT00000035895	LOC776568	olfactory receptor 14A16-like	ens|ENSGALT00000035895|ens|ENSGALT00000036054|tc|NP9667265|tc|TC377418	GB	1	0	0	0	Dnnn	1	-9.55693	NA	NA	NA	-9.55693
A_87_P088741	ENSGALT00000035875			ens|ENSGALT00000035875|ens|ENSGALT00000036049|ens|ENSGALT00000029322|tc|NP9667132	GB	1	0	0	0	Dnnn	1	-9.54688	NA	NA	NA	-9.54688
A_87_P102736	ENSGALT00000020433	TRIP13	thyroid hormone receptor interactor 13	ens|ENSGALT00000020433|gb|XM_418892|tc|TC389614|tc|TC413262	Pachytene checkpoint protein 2 homolog [Source:UniProtKB/Swiss-Prot;Acc:E1C6Q1] [ENSGALT00000020433]	1	1	1	1	DDDD	4	-2.33641	-2.2225	-2.09431	-2.88899	-9.54221
A_87_P031535	XM_424602	ERI2	ERI1 exoribonuclease family member 2	gb|XM_424602|tc|TC416149|tc|TC444314|tc|TC384808	PREDICTED: Gallus gallus similar to Exonuclease domain containing 1 (LOC427000), mRNA [XM_424602]	1	1	1	1	DDDD	4	-2.4027	-2.07841	-2.07296	-2.98061	-9.53469
A_87_P087746	ENSGALT00000036024			ens|ENSGALT00000036024|ens|ENSGALT00000022391|ens|ENSGALT00000036186|tc|TC397019	Rep: olfactory receptor Olr27 - Rattus norvegicus, partial (44%) [TC397019]	1	0	0	0	Dnnn	1	-9.5342	NA	NA	NA	-9.5342
A_87_P031086	DR420041			gb|DR420041|tc|NP9666452|tc|TC377411|tc|TC381776	gPGC_EST09883 Embryonic gonadal PGC cDNA Library Gallus gallus cDNA 5', mRNA sequence [DR420041]	1	0	1	1	UnDD	3	2.00707	NA	-5.84668	-5.64515	-9.48476
A_87_P087551	ENSGALT00000036052	LOC429522	olfactory receptor 14J1-like	ens|ENSGALT00000036052|tc|NP9667849|ref|XM_428664|ref|XM_427079	GB	1	0	0	0	Dnnn	1	-9.48045	NA	NA	NA	-9.48045
A_87_P009433	L48908			gb|L48908	Gallus gallus clone cDNA37F microsatellite MCW110 sequence. [L48908]	1	1	1	1	DDDD	4	-2.59744	-2.36538	-2.37559	-2.13926	-9.47767
A_87_P009700	ENSGALT00000031294	CAMP	cathelicidin antimicrobial peptide	ens|ENSGALT00000031294|gb|DQ092352|tc|TC439489|tc|TC424002	myeloid antimicrobial peptide 27 [Source:RefSeq peptide;Acc:NP_001020001] [ENSGALT00000031294]	1	0	0	0	Dnnn	1	-9.47605	NA	NA	NA	-9.47605
A_87_P013855	CR390913			gb|CR390913|gb|CO771275|gb|BU329691	Gallus gallus finished cDNA, clone ChEST404e20. [CR390913]	0	1	1	1	nDDD	3	NA	-2.89698	-3.67862	-2.89772	-9.47332
A_87_P038042	NM_001024828	DNMT3B	DNA (cytosine-5-)-methyltransferase 3 beta	ref|NM_001024828|gb|AB214887|tc|TC373867	Gallus gallus DNA (cytosine-5-)-methyltransferase 3 beta (DNMT3B), mRNA [NM_001024828]	0	1	1	1	nDDD	3	NA	-3.23406	-3.0813	-3.15688	-9.47224
A_87_P034288	ENSGALT00000011686	FGF12	fibroblast growth factor 12	ens|ENSGALT00000011686|gb|BU120158|tc|TC413000|tc|TC406065	fibroblast growth factor 12 [Source:RefSeq peptide;Acc:NP_990219] [ENSGALT00000011686]	0	1	1	1	nDDD	3	NA	-3.82418	-2.24184	-3.39563	-9.46165
A_87_P096456	ENSGALT00000023416	FGFBP1	fibroblast growth factor binding protein 1	ens|ENSGALT00000023416|gb|BX930139|gb|BX934687|gb|BX930084	fibroblast growth factor binding protein 1 [Source:HGNC Symbol;Acc:19695] [ENSGALT00000023416]	0	1	0	1	nDnD	2	NA	-5.79975	NA	-3.65746	-9.45721
A_87_P088394	ENSGALT00000035921	LOC429288	olfactory receptor 14A16-like	ens|ENSGALT00000035921|ens|ENSGALT00000035895|ens|ENSGALT00000036054|ens|ENSGALT00000035665	Unknown	1	0	0	0	Dnnn	1	-9.45384	NA	NA	NA	-9.45384
A_87_P028433	ENSGALT00000026520	GRHL1	grainyhead-like 1 (Drosophila)	ens|ENSGALT00000026520|gb|BU383246|tc|NP9677110|tc|TC420948	grainyhead-like 1 (Drosophila) [Source:HGNC Symbol;Acc:17923] [ENSGALT00000026520]	0	1	1	1	nDDD	3	NA	-2.44463	-2.35602	-4.63852	-9.43918
A_87_P089671	ENSGALT00000022869			ens|ENSGALT00000022869|ens|ENSGALT00000035723|ens|ENSGALT00000004190|ens|ENSGALT00000035611	Unknown	1	0	0	0	Dnnn	1	-9.43323	NA	NA	NA	-9.43323
A_87_P192523	NM_204632	ENS-3	pol-like protein ENS-3	ref|NM_204632|gb|AF329451|tc|TC374708	Gallus gallus pol-like protein ENS-3 (ENS-3), mRNA [NM_204632]	0	0	1	1	nnDD	2	NA	NA	-6.97429	-2.45371	-9.428
A_87_P087941	ENSGALT00000002877	LOC430228	olfactory receptor 14J1-like	ens|ENSGALT00000002877|ens|ENSGALT00000029280|ens|ENSGALT00000035629|ens|ENSGALT00000035723	Unknown	1	0	0	0	Dnnn	1	-9.42774	NA	NA	NA	-9.42774
A_87_P058546	NM_204908	BLNK	B-cell linker	ref|NM_204908|ens|ENSGALT00000039674|ens|ENSGALT00000011296|gb|AB015289	Gallus gallus B-cell linker (BLNK), mRNA [NM_204908]	1	1	1	1	DDDD	4	-2.00603	-2.13388	-2.02773	-3.25659	-9.42423
A_87_P089311	ENSGALT00000029245			ens|ENSGALT00000029245|ens|ENSGALT00000035790|ens|ENSGALT00000035886|ens|ENSGALT00000035838	Unknown	1	0	0	0	Dnnn	1	-9.4178	NA	NA	NA	-9.4178
A_87_P038097	NM_204437	TPX2	TPX2, microtubule-associated, homolog (Xenopus laevis)	ref|NM_204437|ens|ENSGALT00000010129|gb|AB101006|gb|AJ720858	Gallus gallus TPX2, microtubule-associated, homolog (Xenopus laevis) (TPX2), mRNA [NM_204437]	1	0	1	1	DnDD	3	-2.5037	NA	-3.54447	-3.34187	-9.39004
A_87_P105103	ENSGALT00000025950			ens|ENSGALT00000025950	Uncharacterized protein [Source:UniProtKB/TrEMBL;Acc:E1BQJ2] [ENSGALT00000025950]	0	1	1	1	nDDD	3	NA	-2.13611	-4.62171	-2.63209	-9.38991
A_87_P011929	ENSGALT00000014161			ens|ENSGALT00000014161|gb|CR522981|gb|XM_415018|tc|TC394835	ovo-like 2 (Drosophila) [Source:HGNC Symbol;Acc:15804] [ENSGALT00000014161]	1	1	0	1	DDnD	3	-2.02162	-2.65438	NA	-4.71301	-9.38901
A_87_P083001	ENSGALT00000019750	FAM62C	family with sequence similarity 62 (C2 domain containing), member C	ens|ENSGALT00000019750|ref|XM_422118	extended synaptotagmin-like protein 3 [Source:HGNC Symbol;Acc:24295] [ENSGALT00000019750]	0	1	0	1	nDnD	2	NA	-4.10701	NA	-5.26456	-9.37157
A_87_P089811	ENSGALT00000035705	LOC770282	olfactory receptor 14J1-like	ens|ENSGALT00000035705|ens|ENSGALT00000035923|ref|XM_001233616|ref|XM_003643287	PREDICTED: Gallus gallus olfactory receptor 14J1-like (LOC770282), mRNA [XM_001233616]	1	0	0	0	Dnnn	1	-9.36886	NA	NA	NA	-9.36886
A_87_P023207	BX933089	FAM84A	family with sequence similarity 84, member A	gb|BX933089|ref|XM_419958	Gallus gallus finished cDNA, clone ChEST992k24. [BX933089]	0	1	1	1	nDDD	3	NA	-3.49382	-2.54904	-3.30852	-9.35139
A_87_P037622	NM_001199446	DACH1	dachshund homolog 1 (Drosophila)	ref|NM_001199446|ens|ENSGALT00000027373|gb|AF427472|tc|TC423747	Gallus gallus dachshund homolog 1 (Drosophila) (DACH1), mRNA [NM_001199446]	1	1	1	0	DDDn	3	-2.11775	-3.79439	-3.43561	NA	-9.34775
A_87_P053176	NM_204590	ID1	inhibitor of DNA binding 1, dominant negative helix-loop-helix protein	ref|NM_204590|gb|AY040527|tc|TC415578|tc|TC377391	Gallus gallus inhibitor of DNA binding 1, dominant negative helix-loop-helix protein (ID1), mRNA [NM_204590]	0	1	1	1	nDDD	3	NA	-2.65423	-2.40785	-4.28432	-9.3464
A_87_P037678	NM_204202	CLDN3	claudin 3	ref|NM_204202|gb|AF334677|tc|TC376012	Gallus gallus claudin 3 (CLDN3), mRNA [NM_204202]	0	1	0	1	nDnD	2	NA	-6.1287	NA	-3.21088	-9.33958
A_87_P086616	ENSGALT00000036162	LOC430677	olfactory receptor 14J1-like	ens|ENSGALT00000036162|ens|ENSGALT00000035858|ens|ENSGALT00000007960|ens|ENSGALT00000036104	Olfactory receptor OR13 [Source:UniProtKB/TrEMBL;Acc:B4X7K2] [ENSGALT00000035858]	1	0	0	0	Dnnn	1	-9.32839	NA	NA	NA	-9.32839
A_87_P015497	CR387891	PCDH17	protocadherin 17	gb|CR387891|tc|TC388253|ref|XM_417021	Gallus gallus finished cDNA, clone ChEST320b12. [CR387891]	0	1	1	1	nDDD	3	NA	-3.54912	-2.89096	-2.88828	-9.32835
A_87_P031266	ENSGALT00000027929	ARHGEF19	Rho guanine nucleotide exchange factor (GEF) 19	ens|ENSGALT00000027929|gb|BU266428|tc|TC381071|ref|XM_417225	Rho guanine nucleotide exchange factor (GEF) 5 [Source:HGNC Symbol;Acc:13209] [ENSGALT00000027929]	0	1	1	1	nDDD	3	NA	-3.25809	-3.51418	-2.5549	-9.32718
A_87_P087546	ENSGALT00000036053			ens|ENSGALT00000036053|ens|ENSGALT00000035723|ens|ENSGALT00000022869|ens|ENSGALT00000035895	Unknown	1	0	0	0	Dnnn	1	-9.32519	NA	NA	NA	-9.32519
A_87_P087531	ENSGALT00000036056			ens|ENSGALT00000036056|tc|TC378961	Rep: olfactory receptor Olr305 - Rattus norvegicus, partial (41%) [TC378961]	1	0	0	0	Dnnn	1	-9.31179	NA	NA	NA	-9.31179
A_87_P302553	NP9678376			tc|NP9678376	GB	0	0	1	1	nnDD	2	NA	NA	-7.04837	-2.25407	-9.30244
A_87_P059231	NM_001024830	CAMP	cathelicidin antimicrobial peptide	ref|NM_001024830|ens|ENSGALT00000031294|gb|AY817057|gb|HQ640432	Gallus gallus cathelicidin antimicrobial peptide (CAMP), mRNA [NM_001024830]	1	0	0	0	Dnnn	1	-9.3008	NA	NA	NA	-9.3008
A_87_P277578	NM_001168002	ATP2B1	ATPase, Ca++ transporting, plasma membrane 1	ref|NM_001168002|ens|ENSGALT00000038341|ens|ENSGALT00000018372|gb|XM_416133	Gallus gallus ATPase, Ca++ transporting, plasma membrane 1 (ATP2B1), mRNA [NM_001168002]	0	1	1	1	nDDD	3	NA	-2.21635	-2.93973	-4.13786	-9.29395
A_87_P087086	ENSGALT00000029418			ens|ENSGALT00000029418|ens|ENSGALT00000035520|ens|ENSGALT00000029220|tc|TC438616	Rep: olfactory receptor Olr1148 - Rattus norvegicus, partial (44%) [TC438616]	1	0	0	0	Dnnn	1	-9.28942	NA	NA	NA	-9.28942
A_87_P088051	ENSGALT00000035977	LOC777021	olfactory receptor 14J1-like	ens|ENSGALT00000035977|ref|XM_001236504	PREDICTED: Gallus gallus olfactory receptor 14J1-like (LOC777021), mRNA [XM_001236504]	1	0	0	0	Dnnn	1	-9.27575	NA	NA	NA	-9.27575
A_87_P087961	ENSGALT00000035989	LOC429395	olfactory receptor 14J1-like	ens|ENSGALT00000035989|ens|ENSGALT00000035875|tc|NP9667132|ref|XM_003643275	GB	1	0	0	0	Dnnn	1	-9.27091	NA	NA	NA	-9.27091
A_87_P008872	NM_001007942	RSFR	leukocyte ribonuclease A-2	ref|NM_001007942|ens|ENSGALT00000034008|gb|X64743|gb|DQ395276	Gallus gallus leukocyte ribonuclease A-2 (RSFR), mRNA [NM_001007942]	1	0	0	0	Dnnn	1	-9.27056	NA	NA	NA	-9.27056
A_87_P011091	CR524162			gb|CR524162|tc|TC400887	Gallus gallus finished cDNA, clone ChEST770c9. [CR524162]	0	1	1	1	nDDD	3	NA	-2.2427	-3.51196	-3.50916	-9.26382
A_87_P037207	AJ719269	ARHGAP26	Rho GTPase activating protein 26	gb|AJ719269|tc|TC423376	Gallus gallus mRNA for hypothetical protein, clone 1a6. [AJ719269]	1	1	0	1	DDnD	3	-3.71575	-2.87882	NA	-2.66729	-9.26186
A_87_P088046	ENSGALT00000035978	LOC430596	olfactory receptor 14J1-like	ens|ENSGALT00000035978|ens|ENSGALT00000035789|ens|ENSGALT00000035791|tc|TC381328	Olfactory receptor OR17 [Source:UniProtKB/TrEMBL;Acc:B4X7K6] [ENSGALT00000035978]	1	0	0	0	Dnnn	1	-9.25992	NA	NA	NA	-9.25992
A_87_P086366	ENSGALT00000036199	LOC429636	olfactory receptor 14J1-like	ens|ENSGALT00000036199|ref|XM_427190	PREDICTED: Gallus gallus olfactory receptor 14J1-like (LOC429636), mRNA [XM_427190]	1	0	0	0	Dnnn	1	-9.25001	NA	NA	NA	-9.25001
A_87_P090286	ENSGALT00000035644			ens|ENSGALT00000035644|ref|XM_003643938|ref|XM_003643989	PREDICTED: Gallus gallus olfactory receptor 14J1-like (LOC100857827), partial mRNA [XM_003643938]	1	0	0	0	Dnnn	1	-9.24185	NA	NA	NA	-9.24185
A_87_P014932	CR389265	GALNTL6	UDP-N-acetyl-alpha-D-galactosamine:polypeptide N-acetylgalactosaminyltransferase-like 6	gb|CR389265|tc|TC383331|tc|TC430817|ref|XM_420520	Gallus gallus finished cDNA, clone ChEST131c13. [CR389265]	0	1	1	1	nDDD	3	NA	-2.30007	-3.82585	-3.11582	-9.24173
A_87_P192848	NM_001030730	NAPEPLD	N-acyl phosphatidylethanolamine phospholipase D	ref|NM_001030730|ens|ENSGALT00000013482|gb|AJ719820|tc|TC393017	Gallus gallus N-acyl phosphatidylethanolamine phospholipase D (NAPEPLD), mRNA [NM_001030730]	1	0	1	1	DnDD	3	-4.09302	NA	-2.1187	-3.02702	-9.23873
A_87_P070961	ENSGALT00000012958	KCNG1	potassium voltage-gated channel, subfamily G, member 1	ens|ENSGALT00000012958|gb|BU117167|ref|XM_417510	potassium voltage-gated channel, subfamily G, member 1 [Source:HGNC Symbol;Acc:6248] [ENSGALT00000012958]	0	1	1	1	nDDD	3	NA	-4.2156	-2.26593	-2.7544	-9.23593
A_87_P089256	ENSGALT00000035790	LOC776236	olfactory receptor 14J1-like	ens|ENSGALT00000035790|ref|XM_001235768	PREDICTED: Gallus gallus olfactory receptor 14J1-like (LOC776236), mRNA [XM_001235768]	1	0	0	0	Dnnn	1	-9.22987	NA	NA	NA	-9.22987
A_87_P276503	TC401006			tc|TC401006|tc|TC377267|ref|XM_421757	Rep: CG10918-PA - Drosophila melanogaster (Fruit fly), partial (13%) [TC401006]	0	1	1	1	nDDD	3	NA	-2.13836	-3.34678	-3.74295	-9.2281
A_87_P036296	NM_001006499	TSPAN15	tetraspanin 15	ref|NM_001006499|ens|ENSGALT00000006771|gb|AJ720604|tc|TC375771	Gallus gallus tetraspanin 15 (TSPAN15), mRNA [NM_001006499]	1	0	1	1	DnDD	3	-2.85398	NA	-3.38421	-2.98496	-9.22316
A_87_P037937	NM_204931	GJB6	gap junction protein, beta 6, 30kDa	ref|NM_204931|ens|ENSGALT00000027681|gb|AF072699|gb|BX934583	Gallus gallus gap junction protein, beta 6, 30kDa (GJB6), mRNA [NM_204931]	0	1	0	1	nDnD	2	NA	-3.85321	NA	-5.36732	-9.22052
A_87_P089446	ENSGALT00000017162			ens|ENSGALT00000017162|ens|ENSGALT00000035687|tc|TC431495|tc|TC425792	Rep: Borealin - Homo sapiens (Human), partial (41%) [TC431495]	1	1	0	1	DDnD	3	-3.2511	-2.82206	NA	-3.13649	-9.20966
A_87_P059716	NM_204993	GAL1	gallinacin 1	ref|NM_204993|gb|AF033335	Gallus gallus gallinacin 1 (GAL1), mRNA [NM_204993]	1	0	0	0	Dnnn	1	-9.20558	NA	NA	NA	-9.20558
A_87_P089406	ENSGALT00000035768	LOC429356	olfactory receptor 14J1-like	ens|ENSGALT00000035768|ref|XM_426912|ref|XM_001235128	Olfactory receptor OR39 [Source:UniProtKB/TrEMBL;Acc:B4X7M6] [ENSGALT00000035768]	1	0	0	0	Dnnn	1	-9.20239	NA	NA	NA	-9.20239
A_87_P127928	CR523570			gb|CR523570|gb|CV891267|gb|XM_418638|tc|TC378040	Gallus gallus finished cDNA, clone ChEST537e10. [CR523570]	0	1	1	1	nDDD	3	NA	-2.19613	-3.53585	-3.47037	-9.20235
A_87_P022448	BX934738			gb|BX934738|tc|TC441349|ref|XM_003642622	Gallus gallus finished cDNA, clone ChEST555m24. [BX934738]	1	1	0	0	DDnn	2	-4.08695	-5.11379	NA	NA	-9.20074
A_87_P017261	CR385228			gb|CR385228|gb|XR_027115|tc|TC438338	Gallus gallus finished cDNA, clone ChEST551e22. [CR385228]	0	1	1	1	nDDD	3	NA	-2.32329	-3.23015	-3.63807	-9.19151
A_87_P037718	NM_204707	SALL1	sal-like 1 (Drosophila)	ref|NM_204707|ens|ENSGALT00000005933|gb|AF288697|tc|TC424851	Gallus gallus sal-like 1 (Drosophila) (SALL1), mRNA [NM_204707]	0	1	1	1	nDDD	3	NA	-2.59735	-3.07013	-3.5197	-9.18718
A_87_P151503	ENSGALT00000006837	CGNL1	cingulin-like 1	ens|ENSGALT00000006837|ens|ENSGALT00000039202|gb|XM_413790|tc|TC380516	cingulin-like 1 [Source:HGNC Symbol;Acc:25931] [ENSGALT00000006837]	0	1	1	1	nDDD	3	NA	-2.42694	-2.94342	-3.80611	-9.17647
A_87_P090141	ENSGALT00000035665	LOC426229	olfactory receptor 14J1-like	ens|ENSGALT00000035665|tc|NP9666136|ref|XM_423892	GB	1	0	0	0	Dnnn	1	-9.17432	NA	NA	NA	-9.17432
A_87_P036431	NM_001006444	DCTD	dCMP deaminase	ref|NM_001006444|ens|ENSGALT00000017366|gb|AJ720410|tc|TC375873	Gallus gallus dCMP deaminase (DCTD), mRNA [NM_001006444]	0	1	1	1	nDDD	3	NA	-2.74115	-3.00784	-3.41413	-9.16312
A_87_P037022	NM_001031125	SEPT6	septin 6	ref|NM_001031125|ens|ENSGALT00000030227|gb|AJ719542|tc|TC375093	Gallus gallus septin 6 (SEPT6), mRNA [NM_001031125]	1	1	1	1	DDDD	4	-2.75099	-2.0222	-2.33876	-2.04954	-9.16149
A_87_P192043	NM_204403	BUB1B	budding uninhibited by benzimidazoles 1 homolog beta (yeast)	ref|NM_204403|ens|ENSGALT00000007725|ens|ENSGALT00000040518|gb|AY245433	Gallus gallus budding uninhibited by benzimidazoles 1 homolog beta (yeast) (BUB1B), mRNA [NM_204403]	0	1	1	1	nDDD	3	NA	-3.16736	-3.08128	-2.91096	-9.1596
A_87_P022494	BX934641			gb|BX934641|tc|TC442112	Gallus gallus finished cDNA, clone ChEST386e2. [BX934641]	0	1	0	1	nDnD	2	NA	-4.3388	NA	-4.81094	-9.14974
A_87_P012211	CR407227			gb|CR407227|tc|TC421906	Gallus gallus finished cDNA, clone ChEST419m17. [CR407227]	0	1	1	1	nDDD	3	NA	-2.96706	-2.75412	-3.41635	-9.13753
A_87_P100031	ENSGALT00000026394	SH3YL1	SH3 domain containing, Ysc84-like 1 (S. cerevisiae)	ens|ENSGALT00000026394	SH3 domain containing, Ysc84-like 1 (S. cerevisiae) [Source:HGNC Symbol;Acc:29546] [ENSGALT00000026394]	0	1	1	1	nDDD	3	NA	-3.23645	-3.1209	-2.77509	-9.13244
A_87_P088681	ENSGALT00000035886	LOC429244	olfactory receptor 14J1-like	ens|ENSGALT00000035886|ens|ENSGALT00000035977|ens|ENSGALT00000036049|ens|ENSGALT00000029908	Unknown	1	0	0	0	Dnnn	1	-9.11692	NA	NA	NA	-9.11692
A_87_P086459	ENSGALT00000036182			ens|ENSGALT00000036182|ens|ENSGALT00000036017|ens|ENSGALT00000036151|tc|TC377753	Rep: olfactory receptor Olr1148 - Rattus norvegicus, partial (41%) [TC377753]	1	0	0	0	Dnnn	1	-9.11565	NA	NA	NA	-9.11565
A_87_P036813	NM_001031509	MELK	maternal embryonic leucine zipper kinase	ref|NM_001031509|ens|ENSGALT00000026517|gb|AJ719849|tc|TC443213	Gallus gallus maternal embryonic leucine zipper kinase (MELK), mRNA [NM_001031509]	1	0	1	1	DnDD	3	-2.57026	NA	-3.44562	-3.0917	-9.10758
A_87_P088376	ENSGALT00000035924	LOC429893	olfactory receptor 14J1-like	ens|ENSGALT00000035924|ens|ENSGALT00000035633|ens|ENSGALT00000035971|ens|ENSGALT00000035772	Unknown	1	0	0	0	Dnnn	1	-9.10172	NA	NA	NA	-9.10172
A_87_P018292	CR352902			gb|CR352902|gb|DR410296|tc|TC383650|tc|TC436862	Gallus gallus finished cDNA, clone ChEST397d6. [CR352902]	0	1	0	1	nDnD	2	NA	-4.73225	NA	-4.36518	-9.09742
A_87_P018304	CR352878			gb|CR352878|tc|TC426646|tc|TC406483	Gallus gallus finished cDNA, clone ChEST389k8. [CR352878]	0	1	1	1	nDDD	3	NA	-4.76459	-2.10504	-2.2206	-9.09023
A_87_P013140	CR405886			gb|CR405886|gb|CR391634|gb|BU214995|tc|TC425779	Gallus gallus finished cDNA, clone ChEST877h2. [CR405886]	0	1	1	1	nDDD	3	NA	-3.2474	-2.79192	-3.04612	-9.08544
A_87_P089756	ENSGALT00000035710			ens|ENSGALT00000035710|ens|ENSGALT00000035991|ens|ENSGALT00000035997|ens|ENSGALT00000035921	Unknown	1	0	0	0	Dnnn	1	-9.06538	NA	NA	NA	-9.06538
A_87_P013845	ENSGALT00000003426			ens|ENSGALT00000003426|gb|CR390927|gb|CR406623|tc|TC414783	Uncharacterized protein [Source:UniProtKB/TrEMBL;Acc:E1BW28] [ENSGALT00000003426]	0	1	1	1	nDDD	3	NA	-2.63793	-4.20057	-2.22433	-9.06282
A_87_P090981	ENSGALT00000035563			ens|ENSGALT00000035563|ens|ENSGALT00000035980|ens|ENSGALT00000035767|tc|NP9666701	GB	1	0	0	0	Dnnn	1	-9.05919	NA	NA	NA	-9.05919
A_87_P088071	ENSGALT00000035973	LOC430853	olfactory receptor 14J1-like	ens|ENSGALT00000035973|ens|ENSGALT00000035929|tc|TC378131|ref|XM_428403	Olfactory receptor OR4 [Source:UniProtKB/TrEMBL;Acc:B4X7J3] [ENSGALT00000035973]	1	0	0	0	Dnnn	1	-9.05821	NA	NA	NA	-9.05821
A_87_P088703	ENSGALT00000002497			ens|ENSGALT00000002497|ens|ENSGALT00000017344|ens|ENSGALT00000035855|ens|ENSGALT00000035853	Unknown	1	0	0	0	Dnnn	1	-9.04441	NA	NA	NA	-9.04441
A_87_P022740	ENSGALT00000011495			ens|ENSGALT00000011495|ens|ENSGALT00000011493|gb|BX934111|gb|BX935579	Uncharacterized protein [Source:UniProtKB/TrEMBL;Acc:E1C7K3] [ENSGALT00000011495]	1	0	1	1	DnDD	3	-2.63199	NA	-3.15478	-3.25027	-9.03703
A_87_P106078	ENSGALT00000014027	MAPK12	mitogen-activated protein kinase 12	ens|ENSGALT00000014027|gb|BX934975|gb|CR339030	mitogen-activated protein kinase 12 [Source:HGNC Symbol;Acc:6874] [ENSGALT00000014027]	1	1	1	0	DDDn	3	-3.07536	-2.59905	-3.35617	NA	-9.03058
A_87_P038213	NM_204887	WNT5A	wingless-type MMTV integration site family, member 5A	ref|NM_204887|ens|ENSGALT00000008687|gb|AB006014|tc|TC376259	Gallus gallus wingless-type MMTV integration site family, member 5A (WNT5A), mRNA [NM_204887]	0	1	0	1	nDnD	2	NA	-4.48432	NA	-4.5374	-9.02172
A_87_P120873	CR385389			gb|CR385389|tc|TC398055	Gallus gallus finished cDNA, clone ChEST624o9. [CR385389]	0	1	1	1	nDDD	3	NA	-3.00487	-2.55988	-3.44781	-9.01257
A_87_P087581	ENSGALT00000012744			ens|ENSGALT00000012744|ens|ENSGALT00000035771|tc|NP9666728|ref|XM_003643937	Olfactory receptor OR9 [Source:UniProtKB/TrEMBL;Acc:B4X7J8] [ENSGALT00000012744]	1	0	0	0	Dnnn	1	-9.01227	NA	NA	NA	-9.01227
A_87_P312027	ENSGALT00000029670	LOC772304	olfactory receptor 14J1-like	ens|ENSGALT00000029670|tc|NP9665561|tc|NP9669006|tc|NP9666944	Olfactory receptor OR26 [Source:UniProtKB/TrEMBL;Acc:B4X7L4] [ENSGALT00000029670]	1	0	0	0	Dnnn	1	-8.99537	NA	NA	NA	-8.99537
A_87_P023808	BX931717			gb|BX931717|tc|TC404486|ref|XM_423026	Gallus gallus finished cDNA, clone ChEST750g10. [BX931717]	1	0	1	1	DnDD	3	-3.01792	NA	-3.15332	-2.82324	-8.99448
A_87_P089126	ENSGALT00000035816			ens|ENSGALT00000035816|gb|XM_001234397|tc|NP9666452|tc|TC430924	PREDICTED: Gallus gallus hypothetical protein LOC771095 (LOC771095), mRNA [XM_001234397]	0	0	1	1	nnDD	2	NA	NA	-5.06445	-3.9195	-8.98394
A_87_P107658	ENSGALT00000020960	RAB19	RAB19, member RAS oncogene family	ens|ENSGALT00000020960|gb|BX930148|gb|BX931864|gb|XM_416347	Uncharacterized protein [Source:UniProtKB/TrEMBL;Acc:F1P278] [ENSGALT00000020960]	0	1	1	1	nDDD	3	NA	-3.10825	-2.52719	-3.33964	-8.97509
A_87_P086321	ENSGALT00000036207			ens|ENSGALT00000036207|ens|ENSGALT00000035793|ens|ENSGALT00000035990|tc|NP9666817	GB	1	0	0	0	Dnnn	1	-8.96953	NA	NA	NA	-8.96953
A_87_P090086	ENSGALT00000029542			ens|ENSGALT00000029542|ens|ENSGALT00000035826|ens|ENSGALT00000035665|ens|ENSGALT00000013353	Unknown	1	0	0	0	Dnnn	1	-8.96583	NA	NA	NA	-8.96583
A_87_P208318	HQ667600	FADS1	fatty acid desaturase 1	gb|HQ667600|gb|XM_421052|tc|TC378061|tc|TC405252	Gallus gallus fatty acid desaturase 1 (FADS1) mRNA, complete cds. [HQ667600]	1	1	1	0	DDDn	3	-3.88933	-2.08536	-2.99009	NA	-8.96478
A_87_P129023	NM_001201399	GAL2	gallinacin 2	ref|NM_001201399|ref|NM_204992|ens|ENSGALT00000031540|gb|DQ677633	Gallus gallus gallinacin 2 (GAL2), transcript variant 2, mRNA [NM_001201399]	1	0	0	0	Dnnn	1	-8.95403	NA	NA	NA	-8.95403
A_87_P101921	ENSGALT00000037800	SCRN1	secernin 1	ens|ENSGALT00000037800|ens|ENSGALT00000018220|gb|CR406502|gb|CR406751	secernin 1 [Source:HGNC Symbol;Acc:22192] [ENSGALT00000037800]	0	1	1	1	nDDD	3	NA	-2.87204	-3.02057	-3.04987	-8.94249
A_87_P132478	AJ489221	OTX2	orthodenticle homeobox 2	gb|AJ489221|tc|TC376621	Gallus gallus mRNA for homeobox protein OTX2 (OTX2 gene). [AJ489221]	0	0	1	1	nnDD	2	NA	NA	-4.04479	-4.8959	-8.94069
A_87_P123838	CR389325			gb|CR389325|gb|BU123585|tc|TC416338	Gallus gallus finished cDNA, clone ChEST556a7. [CR389325]	0	0	1	1	nnDD	2	NA	NA	-5.29098	-3.6472	-8.93818
A_87_P086961	ENSGALT00000036120			ens|ENSGALT00000036120|ens|ENSGALT00000035800|ens|ENSGALT00000029410|ens|ENSGALT00000035619	Olfactory receptor OR8 [Source:UniProtKB/TrEMBL;Acc:B4X7J7] [ENSGALT00000035619]	1	0	0	0	Dnnn	1	-8.9301	NA	NA	NA	-8.9301
A_87_P010984	CR524312	NOXO1	NADPH oxidase organizer 1	gb|CR524312|ref|XM_414847	Gallus gallus finished cDNA, clone ChEST814f19. [CR524312]	0	1	0	1	nDnD	2	NA	-4.63249	NA	-4.29681	-8.9293
A_87_P087601	ENSGALT00000036045			ens|ENSGALT00000036045|tc|NP9667839|tc|NP9667515|tc|NP9667507	Olfactory receptor OR24 [Source:UniProtKB/TrEMBL;Acc:B4X7L2] [ENSGALT00000036045]	1	0	0	0	Dnnn	1	-8.90731	NA	NA	NA	-8.90731
A_87_P035179	NM_204474	SLC34A2	solute carrier family 34 (sodium phosphate), member 2	ref|NM_204474|ens|ENSGALT00000023222|gb|AY389468|tc|TC406754	Gallus gallus solute carrier family 34 (sodium phosphate), member 2 (SLC34A2), mRNA [NM_204474]	0	1	1	1	nDDD	3	NA	-2.86859	-3.2093	-2.82666	-8.90455
A_87_P176048	TC402270			tc|TC402270|ref|XM_003641967	Rep: YrdC domain-containing protein - Homo sapiens (Human), partial (5%) [TC402270]	0	0	1	1	nnDD	2	NA	NA	-5.54199	-3.3568	-8.89879
A_87_P019855	CO762861			gb|CO762861|tc|TC412316|ref|XM_422797	brain_EST06053 Brain cDNA Library Gallus gallus cDNA 3', mRNA sequence [CO762861]	0	1	1	1	nDDD	3	NA	-2.58496	-4.27573	-2.0374	-8.89809
A_87_P009827	NM_205022	F10	coagulation factor X	ref|NM_205022|gb|D00844|tc|TC375362	Gallus gallus coagulation factor X (F10), mRNA [NM_205022]	1	1	0	0	DDnn	2	-6.37266	-2.51686	NA	NA	-8.88952
A_87_P089761	ENSGALT00000013353			ens|ENSGALT00000013353|ens|ENSGALT00000035767|ens|ENSGALT00000029542|ens|ENSGALT00000035980	Unknown	1	0	0	0	Dnnn	1	-8.88907	NA	NA	NA	-8.88907
A_87_P079293	ENSGALT00000016679	NASP	nuclear autoantigenic sperm protein (histone-binding)	ens|ENSGALT00000016679|ens|ENSGALT00000038399|gb|AJ719339|tc|TC375644	nuclear autoantigenic sperm protein (histone-binding) [Source:HGNC Symbol;Acc:7644] [ENSGALT00000016679]	0	1	1	1	nDDD	3	NA	-2.0764	-2.58735	-4.22168	-8.88543
A_87_P124823	CR390379	PLCH1	phospholipase C, eta 1	gb|CR390379|tc|TC443357|tc|TC384079|ref|XM_422832	Gallus gallus finished cDNA, clone ChEST421i20. [CR390379]	0	1	1	1	nDDD	3	NA	-2.37068	-2.86768	-3.64361	-8.88197
A_87_P268253	NM_001080884	TESC	tescalcin	ref|NM_001080884|ens|ENSGALT00000013363|gb|BX934231|gb|BX931037	Gallus gallus tescalcin (TESC), mRNA [NM_001080884]	0	0	1	1	nnDD	2	NA	NA	-3.51921	-5.34063	-8.85984
A_87_P258028	XM_413790	CGNL1	cingulin-like 1	gb|XM_413790|tc|TC380516	PREDICTED: Gallus gallus cingulin-like 1 (CGNL1), mRNA [XM_413790]	0	1	1	1	nDDD	3	NA	-2.2524	-2.65179	-3.95228	-8.85648
A_87_P036503	NM_001039335	SMC5	structural maintenance of chromosomes 5	ref|NM_001039335|gb|AJ720299|gb|AJ851554|tc|TC374012	Gallus gallus structural maintenance of chromosomes 5 (SMC5), mRNA [NM_001039335]	1	0	1	1	DnDD	3	-2.60292	NA	-3.10331	-3.14548	-8.85171
A_87_P059976	ENSGALT00000040377			ens|ENSGALT00000040377|ens|ENSGALT00000029418|ens|ENSGALT00000035886|ens|ENSGALT00000035521	Unknown	1	0	0	0	Dnnn	1	-8.85159	NA	NA	NA	-8.85159
A_87_P021552	BX950609			gb|BX950609|gb|BX930494|gb|BX932679|tc|TC396313	Gallus gallus finished cDNA, clone ChEST602k23. [BX950609]	0	1	1	1	nDDD	3	NA	-2.11076	-3.2102	-3.52819	-8.84915
A_87_P089246	ENSGALT00000035792	LOC429721	olfactory receptor 14J1-like	ens|ENSGALT00000035792|tc|NP9666816|ref|XM_427276	GB	1	0	0	0	Dnnn	1	-8.82019	NA	NA	NA	-8.82019
A_87_P013381	NM_001001613	CD74	CD74 molecule, major histocompatibility complex, class II invariant chain	ref|NM_001001613|ens|ENSGALT00000007311|ens|ENSGALT00000040533|gb|CR391545	Gallus gallus CD74 molecule, major histocompatibility complex, class II invariant chain (CD74), mRNA [NM_001001613]	1	1	0	0	DDnn	2	-6.46804	-2.33585	NA	NA	-8.80389
A_87_P094911	ENSGALT00000015978	CLGN	calmegin	ens|ENSGALT00000015978|gb|DR416075|tc|TC377425	Uncharacterized protein [Source:UniProtKB/TrEMBL;Acc:F1NPD5] [ENSGALT00000015978]	1	1	1	0	DDDn	3	-2.13967	-2.28631	-4.3551	NA	-8.78108
A_87_P059986	ENSGALT00000029220			ens|ENSGALT00000029220|ens|ENSGALT00000035927|ens|ENSGALT00000035987|ens|ENSGALT00000035791	Unknown	1	0	0	0	Dnnn	1	-8.77982	NA	NA	NA	-8.77982
A_87_P063486	NM_001160322	NFASC	neurofascin	ref|NM_001160322|ref|NM_001160320|ref|NM_001004709|ref|NM_001160321	Gallus gallus neurofascin (NFASC), transcript variant 6, mRNA [NM_001160322]	0	1	1	1	nDDD	3	NA	-3.30439	-2.65092	-2.82301	-8.77833
A_87_P090421	ENSGALT00000035627	LOC430792	olfactory receptor 14J1-like	ens|ENSGALT00000035627|ens|ENSGALT00000035872|ens|ENSGALT00000035873|tc|NP9665873	GB	1	0	0	0	Dnnn	1	-8.77136	NA	NA	NA	-8.77136
A_87_P088256	ENSGALT00000035943			ens|ENSGALT00000035943|ens|ENSGALT00000036041|ens|ENSGALT00000036046|ens|ENSGALT00000035882	Olfactory receptor OR1 [Source:UniProtKB/TrEMBL;Acc:B4X7J0] [ENSGALT00000035943]	1	0	0	0	Dnnn	1	-8.76601	NA	NA	NA	-8.76601
A_87_P089151	ENSGALT00000035809			ens|ENSGALT00000035809|ref|XM_001236009	PREDICTED: Gallus gallus olfactory receptor 14J1-like (LOC776492), mRNA [XM_001236009]	1	0	0	0	Dnnn	1	-8.75958	NA	NA	NA	-8.75958
A_87_P112773	BX929445			gb|BX929445|tc|TC408335	Gallus gallus finished cDNA, clone ChEST187i15. [BX929445]	0	1	1	1	nDDD	3	NA	-3.9621	-2.35449	-2.43856	-8.75515
A_87_P074946	ENSGALT00000007599	C11H19orf40	chromosome 11 open reading frame, human C19orf40	ens|ENSGALT00000007599|gb|BX934136|gb|BX933739|gb|XM_414132	chromosome 19 open reading frame 40 [Source:HGNC Symbol;Acc:28467] [ENSGALT00000007599]	0	1	1	1	nDDD	3	NA	-2.81588	-3.07447	-2.86392	-8.75427
A_87_P018383	CR352764			gb|CR352764|tc|TC395112	Gallus gallus finished cDNA, clone ChEST104a24. [CR352764]	0	1	1	1	nDDD	3	NA	-3.01612	-2.76732	-2.96536	-8.7488
A_87_P007958	XM_415070	CDC45	cell division cycle 45 homolog (S. cerevisiae)	gb|XM_415070|tc|TC388706|tc|TC419794|tc|TC383011	PREDICTED: Gallus gallus CDC45 cell division cycle 45-like (S. cerevisiae) (CDC45L), mRNA [XM_415070]	1	1	0	1	DDnD	3	-2.15873	-2.71787	NA	-3.84521	-8.72181
A_87_P053196	NM_001031332	GTSE1	G-2 and S-phase expressed 1	ref|NM_001031332|ens|ENSGALT00000007817|gb|AJ719627|gb|XM_001231202	Gallus gallus G-2 and S-phase expressed 1 (GTSE1), mRNA [NM_001031332]	0	1	1	1	nDDD	3	NA	-2.26207	-2.42362	-4.03514	-8.72083
A_87_P087526	ENSGALT00000036057			ens|ENSGALT00000036057|ens|ENSGALT00000017572|ens|ENSGALT00000035628|ens|ENSGALT00000035921	Unknown	1	0	0	0	Dnnn	1	-8.7155	NA	NA	NA	-8.7155
A_87_P008899	NM_001004399	LY86	lymphocyte antigen 86	ref|NM_001004399|ens|ENSGALT00000020885|gb|X60450|tc|TC381210	Gallus gallus lymphocyte antigen 86 (LY86), mRNA [NM_001004399]	1	0	0	0	Dnnn	1	-8.69641	NA	NA	NA	-8.69641
A_87_P123043	CR388551			gb|CR388551|gb|CN227682|gb|CN233093|gb|CN231292	Gallus gallus finished cDNA, clone ChEST1025a6. [CR388551]	0	1	1	0	nDDn	2	NA	-2.87794	-5.81091	NA	-8.68886
A_87_P088356	ENSGALT00000035928			ens|ENSGALT00000035928|tc|NP9667130|tc|NP9667272|ref|XM_001235713	GB	1	0	0	0	Dnnn	1	-8.682	NA	NA	NA	-8.682
A_87_P087916	ENSGALT00000035997			ens|ENSGALT00000035997|ens|ENSGALT00000035991|ens|ENSGALT00000035710|tc|NP9667835	GB	1	0	0	0	Dnnn	1	-8.67592	NA	NA	NA	-8.67592
A_87_P138453	CR388536	ILDR2	immunoglobulin-like domain containing receptor 2	gb|CR388536	Gallus gallus finished cDNA, clone ChEST1018n11. [CR388536]	0	1	1	1	nDDD	3	NA	-2.06244	-2.78534	-3.82612	-8.6739
A_87_P054881	NM_001030539	CRABP1	cellular retinoic acid binding protein 1	ref|NM_001030539|ens|ENSGALT00000034639|ens|ENSGALT00000005062|gb|EU334504	Gallus gallus cellular retinoic acid binding protein 1 (CRABP1), mRNA [NM_001030539]	0	0	1	1	nnDD	2	NA	NA	-4.9164	-3.75671	-8.67311
A_87_P090241	ENSGALT00000035652	LOC769617	olfactory receptor 14J1-like	ens|ENSGALT00000035652|ens|ENSGALT00000035574|tc|TC377867|ref|XM_001232903	Rep: olfactory receptor Olr1693 - Rattus norvegicus, partial (34%) [TC377867]	1	0	0	0	Dnnn	1	-8.65196	NA	NA	NA	-8.65196
A_87_P091206	ENSGALT00000035517	LOC430434	olfactory receptor 14J1-like	ens|ENSGALT00000035517|ens|ENSGALT00000035789|ens|ENSGALT00000035996|ens|ENSGALT00000021772	Olfactory receptor OR17 [Source:UniProtKB/TrEMBL;Acc:B4X7K6] [ENSGALT00000035789]	1	0	0	0	Dnnn	1	-8.64074	NA	NA	NA	-8.64074
A_87_P022413	NM_001001528	AMY1A	amylase, alpha 1A; salivary	ref|NM_001001528|ens|ENSGALT00000008265|gb|BX934793	Gallus gallus amylase, alpha 1A; salivary (AMY1A), mRNA [NM_001001528]	0	1	1	1	nDDD	3	NA	-2.41017	-3.73133	-2.49633	-8.63782
A_87_P087926	ENSGALT00000035995	LOC426062	olfactory receptor 14J1-like	ens|ENSGALT00000035995|tc|TC377691|ref|XM_423740	Rep: olfactory receptor Olr1690 - Rattus norvegicus, partial (39%) [TC377691]	1	0	0	0	Dnnn	1	-8.62919	NA	NA	NA	-8.62919
A_87_P087966	ENSGALT00000035988			ens|ENSGALT00000035988|ens|ENSGALT00000035875|ens|ENSGALT00000036050|tc|NP9667132	GB	1	0	0	0	Dnnn	1	-8.62667	NA	NA	NA	-8.62667
A_87_P115953	BX933433	PLBD1	phospholipase B domain containing 1	gb|BX933433|gb|BX932425|gb|BX935385|gb|XM_416206	Gallus gallus finished cDNA, clone ChEST69m12. [BX933433]	0	1	1	1	nDDD	3	NA	-2.63112	-3.9742	-2.02128	-8.62661
A_87_P068806	ENSGALT00000001607	NR6A1	nuclear receptor subfamily 6, group A, member 1	ens|ENSGALT00000001607|gb|XM_001235477|tc|TC379535	Uncharacterized protein [Source:UniProtKB/TrEMBL;Acc:F1NVM8] [ENSGALT00000001607]	0	1	1	1	nDDD	3	NA	-2.7566	-3.49082	-2.37586	-8.62327
A_87_P055901	NM_206863	VAV3	vav 3 guanine nucleotide exchange factor	ref|NM_206863|ens|ENSGALT00000002946|gb|CR405999|gb|BX929769	Gallus gallus vav 3 guanine nucleotide exchange factor (VAV3), mRNA [NM_206863]	0	1	1	1	nDDD	3	NA	-2.67118	-3.61071	-2.33518	-8.61706
A_87_P309522	NP9667128			tc|NP9667128	GB	1	0	0	0	Dnnn	1	-8.61681	NA	NA	NA	-8.61681
A_87_P016846	CR385895			gb|CR385895|tc|TC398874	Gallus gallus finished cDNA, clone ChEST528c7. [CR385895]	0	1	0	1	nDnD	2	NA	-3.6882	NA	-4.92185	-8.61005
A_87_P140363	ENSGALT00000000423	NEFM	neurofilament, medium polypeptide	ens|ENSGALT00000000423|gb|X05558|tc|TC385566	Uncharacterized protein [Source:UniProtKB/TrEMBL;Acc:E1BRI6] [ENSGALT00000000423]	0	0	1	1	nnDD	2	NA	NA	-4.2958	-4.28672	-8.58252
A_87_P087586	ENSGALT00000036047			ens|ENSGALT00000036047|ens|ENSGALT00000035598|ens|ENSGALT00000035973|ens|ENSGALT00000035969	Olfactory receptor OR4 [Source:UniProtKB/TrEMBL;Acc:B4X7J3] [ENSGALT00000035973]	1	0	0	0	Dnnn	1	-8.56416	NA	NA	NA	-8.56416
A_87_P012883	CR406289			gb|CR406289	Gallus gallus finished cDNA, clone ChEST862a10. [CR406289]	1	0	1	1	DnDD	3	-2.82217	NA	-3.01653	-2.70356	-8.54227
A_87_P070016	NM_001198643	SDSL	serine dehydratase-like	ref|NM_001198643|ens|ENSGALT00000013537|gb|BX929795|gb|BX950620	Gallus gallus serine dehydratase-like (SDSL), mRNA [NM_001198643]	0	1	1	0	nDDn	2	NA	-3.32403	-5.21274	NA	-8.53677
A_87_P055926	NM_001171601	WNT3A	wingless-type MMTV integration site family, member 3A	ref|NM_001171601|ref|NM_204675|ens|ENSGALT00000031305|ens|ENSGALT00000031304	Gallus gallus wingless-type MMTV integration site family, member 3A (WNT3A), transcript variant 1, mRNA [NM_001171601]	0	1	0	1	nDnD	2	NA	-3.9816	NA	-4.55185	-8.53345
A_87_P074146	ENSGALT00000011634	FEZF2	FEZ family zinc finger 2	ens|ENSGALT00000011634|tc|TC401877|ref|XM_414411	FEZ family zinc finger 2 [Source:HGNC Symbol;Acc:13506] [ENSGALT00000011634]	0	0	1	1	nnDD	2	NA	NA	-5.70983	-2.82324	-8.53307
A_87_P244113	NM_205509	FGFR3	fibroblast growth factor receptor 3	ref|NM_205509|tc|TC384780	Gallus gallus fibroblast growth factor receptor 3 (FGFR3), mRNA [NM_205509]	1	1	0	1	DDnD	3	-3.47169	-2.95424	NA	-2.10711	-8.53304
A_87_P023996	NM_001112806	CKS1B	CDC28 protein kinase regulatory subunit 1B	ref|NM_001112806|gb|BX931258|gb|CO635692|gb|DR410314	Gallus gallus CDC28 protein kinase regulatory subunit 1B (CKS1B), mRNA [NM_001112806]	0	1	1	1	nDDD	3	NA	-2.71178	-2.59462	-3.22113	-8.52753
A_87_P015633	CR387696	NAV2	neuron navigator 2	gb|CR387696|gb|CR406743|gb|CR406876|gb|XM_420909	Gallus gallus finished cDNA, clone ChEST73d22. [CR387696]	0	1	1	1	nDDD	3	NA	-3.07653	-2.91189	-2.52568	-8.5141
A_87_P021615	ENSGALT00000023065	UCHL1	ubiquitin carboxyl-terminal esterase L1 (ubiquitin thiolesterase)	ens|ENSGALT00000023065|gb|BX950489|gb|CR387448|gb|CR387474	Uncharacterized protein [Source:UniProtKB/TrEMBL;Acc:F1NIT5] [ENSGALT00000023065]	1	1	1	1	UDDD	4	3.78708	-4.36224	-4.52787	-3.3979	-8.50093
A_87_P088836	ENSGALT00000035857			ens|ENSGALT00000035857|tc|NP9667084|ref|XM_001235119	GB	1	0	0	0	Dnnn	1	-8.49762	NA	NA	NA	-8.49762
A_87_P196558	XM_419728	BCLAF1	BCL2-associated transcription factor 1	gb|XM_419728|tc|TC379515	PREDICTED: Gallus gallus BCL2-associated transcription factor 1 (BCLAF1), mRNA [XM_419728]	0	1	1	1	nDDD	3	NA	-2.38338	-2.90469	-3.19441	-8.48249
A_87_P110468	ENSGALT00000027169	GRTP1	growth hormone regulated TBC protein 1	ens|ENSGALT00000027169|gb|BX950796|tc|TC396905|tc|TC390056	growth hormone regulated TBC protein 1 [Source:HGNC Symbol;Acc:20310] [ENSGALT00000027169]	0	1	1	1	nDDD	3	NA	-3.21788	-2.3534	-2.90384	-8.47512
A_87_P089411	ENSGALT00000035767			ens|ENSGALT00000035767|tc|NP9666701|tc|TC377796|ref|XM_001236314	GB	1	0	0	0	Dnnn	1	-8.46639	NA	NA	NA	-8.46639
A_87_P031422	TC417598			tc|TC417598	Unknown	0	1	0	1	nDnD	2	NA	-5.05462	NA	-3.41155	-8.46617
A_87_P090416	ENSGALT00000035628			ens|ENSGALT00000035628	Unknown	1	0	0	0	Dnnn	1	-8.4659	NA	NA	NA	-8.4659
A_87_P122823	CR387722	C3H6orf186	chromosome 3 open reading frame, human C6orf186	gb|CR387722|gb|CR386002|gb|CR390070	Gallus gallus finished cDNA, clone ChEST533k8. [CR387722]	0	1	1	0	nDDn	2	NA	-5.07533	-3.38571	NA	-8.46104
A_87_P129328	EF692644	FSTL4	follistatin-like 4	gb|EF692644	Gallus gallus D/Bsp120I#1 subtype A mRNA, complete cds. [EF692644]	0	0	1	1	nnDD	2	NA	NA	-5.09069	-3.36762	-8.45831
A_87_P090551	ENSGALT00000035609	LOC777052	olfactory receptor 14J1-like	ens|ENSGALT00000035609|ens|ENSGALT00000036151|ens|ENSGALT00000035683|ens|ENSGALT00000035627	Olfactory receptor OR18 [Source:UniProtKB/TrEMBL;Acc:B4X7K7] [ENSGALT00000035683]	1	0	0	0	Dnnn	1	-8.45773	NA	NA	NA	-8.45773
A_87_P086731	ENSGALT00000036152	LOC430604	olfactory receptor 14J1-like	ens|ENSGALT00000036152|ens|ENSGALT00000036041|ens|ENSGALT00000035882|ens|ENSGALT00000035768	Olfactory receptor OR14 [Source:UniProtKB/TrEMBL;Acc:B4X7K3] [ENSGALT00000036152]	1	0	0	0	Dnnn	1	-8.45648	NA	NA	NA	-8.45648
A_87_P070361	ENSGALT00000029815	LOC770857	uncharacterized LOC770857	ens|ENSGALT00000029815|ens|ENSGALT00000006870|ens|ENSGALT00000023167|gb|BX931245	Uncharacterized protein [Source:UniProtKB/TrEMBL;Acc:F1NIL8] [ENSGALT00000029815]	0	0	1	1	nnDD	2	NA	NA	-5.16402	-3.26005	-8.42406
A_87_P089426	ENSGALT00000035764			ens|ENSGALT00000035764|ens|ENSGALT00000037524|ens|ENSGALT00000029289|ens|ENSGALT00000037523	Uncharacterized protein [Source:UniProtKB/TrEMBL;Acc:E1C7W5] [ENSGALT00000037524]	0	1	1	0	nDDn	2	NA	-2.61618	-5.80288	NA	-8.41905
A_87_P014370	CR390105			gb|CR390105|tc|TC390752|tc|TC406656	Gallus gallus finished cDNA, clone ChEST35b6. [CR390105]	1	1	1	0	DDDn	3	-2.9763	-2.56578	-2.87369	NA	-8.41577
A_87_P090571	ENSGALT00000029859			ens|ENSGALT00000029859|gb|DR415727|gb|BU332443|tc|TC384817	gPGC_EST05569 Embryonic gonadal PGC cDNA Library Gallus gallus cDNA 5', mRNA sequence [DR415727]	0	0	1	1	nnDD	2	NA	NA	-4.83178	-3.58121	-8.413
A_87_P176203	TC399807			tc|TC399807|ref|XM_001232086|ref|XM_003640435	PREDICTED: Gallus gallus uncharacterized LOC769496 (LOC769496), mRNA [XM_001232086]	0	1	1	1	nDDD	3	NA	-2.62331	-3.39284	-2.3854	-8.40155
A_87_P035024	NM_001012405	EDARADD	EDAR-associated death domain	ref|NM_001012405|ens|ENSGALT00000037825|ens|ENSGALT00000037828|ens|ENSGALT00000023213	Gallus gallus EDAR-associated death domain (EDARADD), mRNA [NM_001012405]	1	0	1	1	DnDD	3	-2.41365	NA	-3.92406	-2.06233	-8.40004
A_87_P036981	NM_001006575	PHAX	phosphorylated adaptor for RNA export	ref|NM_001006575|ens|ENSGALT00000023680|gb|AJ719604|tc|TC375755	Gallus gallus phosphorylated adaptor for RNA export (PHAX), mRNA [NM_001006575]	1	0	1	1	DnDD	3	-2.25815	NA	-2.83711	-3.30046	-8.39572
A_87_P059401	NM_205259	ANG	angiogenin, ribonuclease, RNase A family, 5	ref|NM_205259|ens|ENSGALT00000005065|ens|ENSGALT00000041019|gb|X61193	Gallus gallus angiogenin, ribonuclease, RNase A family, 5 (ANG), mRNA [NM_205259]	1	0	0	0	Dnnn	1	-8.39077	NA	NA	NA	-8.39077
A_87_P170213	ENSGALT00000002921	UPK3BL	uroplakin 3B-like	ens|ENSGALT00000002921|gb|BU373655|tc|TC382614|ref|XM_415762	Uncharacterized protein [Source:UniProtKB/TrEMBL;Acc:F1NF48] [ENSGALT00000002921]	0	1	0	1	nDnD	2	NA	-5.81234	NA	-2.56759	-8.37993
A_87_P012494	CR406837			gb|CR406837	Gallus gallus finished cDNA, clone ChEST729a22. [CR406837]	0	1	1	0	nDDn	2	NA	-3.74947	-4.6166	NA	-8.36607
A_87_P022159	NM_001199703	CMTM8	CKLF-like MARVEL transmembrane domain containing 8	ref|NM_001199703|ens|ENSGALT00000018721|gb|BX935400|gb|BU264984	Gallus gallus CKLF-like MARVEL transmembrane domain containing 8 (CMTM8), mRNA [NM_001199703]	0	1	1	1	nDDD	3	NA	-2.53437	-3.13693	-2.68072	-8.35201
A_87_P001644	ENSGALT00000009749	CDC7	cell division cycle 7 homolog (S. cerevisiae)	ens|ENSGALT00000009749|gb|XM_422347|tc|TC378932	Uncharacterized protein [Source:UniProtKB/TrEMBL;Acc:F1NB13] [ENSGALT00000009749]	1	0	1	1	DnDD	3	-2.16929	NA	-2.59913	-3.57763	-8.34605
A_87_P014158	ENSGALT00000023081			ens|ENSGALT00000023081|gb|CR390432|gb|BU464056	Uncharacterized protein [Source:UniProtKB/TrEMBL;Acc:F1NIR9] [ENSGALT00000023081]	0	0	1	1	nnDD	2	NA	NA	-3.73973	-4.60444	-8.34417
A_87_P014110	NM_204662	GPR149	G protein-coupled receptor 149	ref|NM_204662|ens|ENSGALT00000016831|gb|CR390502|gb|AJ293971	Gallus gallus G protein-coupled receptor 149 (GPR149), mRNA [NM_204662]	1	0	1	0	DnDn	2	-2.30839	NA	-6.02839	NA	-8.33677
A_87_P090181	ENSGALT00000035658	LOC777125	olfactory receptor 14J1-like	ens|ENSGALT00000035658|tc|TC377728|ref|XM_001236518|ref|XM_423607	Olfactory receptor OR6 [Source:UniProtKB/TrEMBL;Acc:B4X7J5] [ENSGALT00000035658]	1	0	0	0	Dnnn	1	-8.30007	NA	NA	NA	-8.30007
A_87_P089386	ENSGALT00000035772			ens|ENSGALT00000035772|ens|ENSGALT00000028329|tc|TC379502|ref|XM_428075	Olfactory receptor OR40 [Source:UniProtKB/TrEMBL;Acc:B4X7M7] [ENSGALT00000028329]	1	0	0	0	Dnnn	1	-8.29377	NA	NA	NA	-8.29377
A_87_P159288	TC381921			tc|TC381921|ref|XM_417561	Rep: Protein kinase C zeta type (EC 2.7.11.13) (nPKC-zeta). - Gallus gallus, complete [TC381921]	1	1	1	0	DDDn	3	-2.3841	-2.03743	-3.87105	NA	-8.29257
A_87_P121698	CR386265			gb|CR386265	Gallus gallus finished cDNA, clone ChEST130o11. [CR386265]	1	0	1	1	DnDD	3	-2.89451	NA	-2.80007	-2.58281	-8.27738
A_87_P002428	TC386275			tc|TC386275	Rep: Beta-1,3-galactosyl-O-glycosyl-glycoprotein beta-1,6-N- acetylglucosaminyltransferase (EC 2.4.1.102) (Core 2 branching enzyme) (Core2-GlcNAc-transferase) (C2GNT) (Core 2 GNT). - Gallus gallus, partial (98%) [TC386275]	0	1	0	1	nDnD	2	NA	-3.29744	NA	-4.97944	-8.27688
A_87_P091806	ENSGALT00000005842	NUP155	nucleoporin 155kDa	ens|ENSGALT00000005842|ens|ENSGALT00000039092|gb|XM_425016|tc|TC422920	nucleoporin 155kDa [Source:HGNC Symbol;Acc:8063] [ENSGALT00000005842]	1	0	1	1	DnDD	3	-2.75459	NA	-2.20692	-3.31292	-8.27442
A_87_P101611	ENSGALT00000017404	RPA3	replication protein A3, 14kDa	ens|ENSGALT00000017404|gb|BX934509|gb|BX936195|gb|BX931405	replication protein A3, 14kDa [Source:HGNC Symbol;Acc:10291] [ENSGALT00000017404]	1	1	0	1	DDnD	3	-2.91549	-2.20021	NA	-3.15189	-8.26759
A_87_P095516	ENSGALT00000018315	CDS1	CDP-diacylglycerol synthase (phosphatidate cytidylyltransferase) 1	ens|ENSGALT00000018315|tc|TC413266|ref|XM_420571	Phosphatidate cytidylyltransferase [Source:UniProtKB/TrEMBL;Acc:F1NYE6] [ENSGALT00000018315]	0	1	1	1	nDDD	3	NA	-3.20557	-2.24212	-2.818	-8.26568
A_87_P224713	XM_421280	FLVCR2	feline leukemia virus subgroup C cellular receptor family, member 2	gb|XM_421280|tc|TC380587	PREDICTED: Gallus gallus hypothetical LOC423365 (LOC423365), mRNA [XM_421280]	1	1	0	1	DDnD	3	-2.71744	-2.38596	NA	-3.16054	-8.26394
A_87_P023313	ENSGALT00000036267			ens|ENSGALT00000036267|gb|BX932853	Uncharacterized protein [Source:UniProtKB/TrEMBL;Acc:F1N8C6] [ENSGALT00000036267]	0	1	1	1	nDDD	3	NA	-2.49527	-2.9756	-2.78276	-8.25363
A_87_P036442	NM_001006276	RFC3	replication factor C (activator 1) 3, 38kDa	ref|NM_001006276|ens|ENSGALT00000027564|gb|AJ720394|tc|TC374578	Gallus gallus replication factor C (activator 1) 3, 38kDa (RFC3), mRNA [NM_001006276]	0	1	1	1	nDDD	3	NA	-2.5542	-3.2359	-2.45514	-8.24524
A_87_P035511	NM_001031527	B3GAT2	beta-1,3-glucuronyltransferase 2 (glucuronosyltransferase S)	ref|NM_001031527|ens|ENSGALT00000025708|ens|ENSGALT00000037059|gb|AJ889606	Gallus gallus beta-1,3-glucuronyltransferase 2 (glucuronosyltransferase S) (B3GAT2), mRNA [NM_001031527]	0	1	1	1	nDDD	3	NA	-3.01886	-2.47371	-2.74267	-8.23525
A_87_P036297	NM_001012928	DEPDC1	DEP domain containing 1	ref|NM_001012928|ens|ENSGALT00000018398|gb|AJ720603|tc|TC375655	Gallus gallus DEP domain containing 1 (DEPDC1), mRNA [NM_001012928]	0	1	1	1	nDDD	3	NA	-2.27399	-2.75707	-3.20102	-8.23208
A_87_P086736	ENSGALT00000036151			ens|ENSGALT00000036151|tc|NP9665873|tc|TC377958|ref|XM_428343	GB	1	0	0	0	Dnnn	1	-8.22514	NA	NA	NA	-8.22514
A_87_P017543	NM_001006359	IGF2BP3	insulin-like growth factor 2 mRNA binding protein 3	ref|NM_001006359|ens|ENSGALT00000017840|gb|CR354103|gb|AJ719686	Gallus gallus insulin-like growth factor 2 mRNA binding protein 3 (IGF2BP3), mRNA [NM_001006359]	0	1	1	1	nDDD	3	NA	-2.52436	-2.60058	-3.09804	-8.22299
A_87_P036598	NM_001006422	ENPP4	ectonucleotide pyrophosphatase/phosphodiesterase 4 (putative)	ref|NM_001006422|ens|ENSGALT00000026963|ens|ENSGALT00000036689|gb|AJ720160	Gallus gallus ectonucleotide pyrophosphatase/phosphodiesterase 4 (putative) (ENPP4), mRNA [NM_001006422]	1	0	1	1	DnDD	3	-3.63406	NA	-2.28851	-2.2915	-8.21407
A_87_P016361	CR386601			gb|CR386601|gb|BX262917|tc|TC413556|tc|TC437554	Gallus gallus finished cDNA, clone ChEST293h11. [CR386601]	1	0	1	0	DnDn	2	-3.92115	NA	-4.29199	NA	-8.21314
A_87_P271558	XM_422083	EPB41L5	erythrocyte membrane protein band 4.1 like 5	gb|XM_422083|tc|TC430121|tc|TC380257	PREDICTED: Gallus gallus similar to Band4.1-like5 protein (LOC424235), mRNA [XM_422083]	0	1	0	1	nDnD	2	NA	-4.11117	NA	-4.10181	-8.21298
A_87_P014806	ENSGALT00000017488	SAP30	Sin3A-associated protein, 30kDa	ens|ENSGALT00000017488|gb|CR389459|gb|BX934443|tc|TC392798	Sin3A-associated protein, 30kDa [Source:HGNC Symbol;Acc:10532] [ENSGALT00000017488]	1	1	0	1	DDnD	3	-3.45777	-2.3801	NA	-2.3738	-8.21167
A_87_P065311	ENSGALT00000000926	ACOT7	acyl-CoA thioesterase 7	ens|ENSGALT00000000926|gb|BX936089|gb|BX933094|gb|BX277210	acyl-CoA thioesterase 7 [Source:HGNC Symbol;Acc:24157] [ENSGALT00000000926]	0	1	1	1	nDDD	3	NA	-2.57928	-3.14684	-2.48244	-8.20856
A_87_P090941	ENSGALT00000035570			ens|ENSGALT00000035570|gb|CO635624|tc|TC418625|tc|TC382290	Contig2569 WL [CO635624]	0	1	1	0	nDDn	2	NA	-2.95883	-5.24692	NA	-8.20575
A_87_P036721	NM_001006569	CENPL	centromere protein L	ref|NM_001006569|gb|AJ719984|tc|TC377242|tc|TC411866	Gallus gallus centromere protein L (CENPL), mRNA [NM_001006569]	1	1	0	1	DDnD	3	-2.21228	-2.54836	NA	-3.44033	-8.20096
A_87_P023036	NM_001001305	SRSF2	serine/arginine-rich splicing factor 2	ref|NM_001001305|gb|BX933423|gb|BX935425|tc|TC387489	Gallus gallus serine/arginine-rich splicing factor 2 (SRSF2), mRNA [NM_001001305]	1	1	0	1	DDnD	3	-2.67479	-2.53654	NA	-2.98849	-8.19982
A_87_P059436	NM_204773	SFRP2	secreted frizzled-related protein 2	ref|NM_204773|ens|ENSGALT00000015038|gb|AF218056|tc|TC410023	Gallus gallus secreted frizzled-related protein 2 (SFRP2), mRNA [NM_204773]	0	1	1	1	nDDD	3	NA	-2.2483	-3.87094	-2.07552	-8.19475
A_87_P098781	ENSGALT00000037579			ens|ENSGALT00000037579|gb|XM_419673|tc|TC414186|tc|TC401202	Uncharacterized protein [Source:UniProtKB/TrEMBL;Acc:F1NJW2] [ENSGALT00000037579]	0	0	1	1	nnDD	2	NA	NA	-2.89841	-5.28983	-8.18823
A_87_P160738	NM_001171768	CBLN2	cerebellin 2	ref|NM_001171768|gb|GU189513|tc|TC400200|tc|TC442536	Gallus gallus cerebellin 2 (CBLN2), mRNA [NM_001171768]	0	1	0	1	nDnD	2	NA	-4.75745	NA	-3.42926	-8.18671
A_87_P064326	ENSGALT00000002509	YRDC	yrdC domain containing (E. coli)	ens|ENSGALT00000002509|gb|BX930775|gb|BX931236|gb|XM_417757	yrdC domain containing (E. coli) [Source:HGNC Symbol;Acc:28905] [ENSGALT00000002509]	0	1	1	1	nDDD	3	NA	-2.40062	-2.85248	-2.9221	-8.1752
A_87_P273738	NM_205486	HMGB2	high mobility group box 2	ref|NM_205486|ens|ENSGALT00000017483|gb|M83235|gb|M80574	Gallus gallus high mobility group box 2 (HMGB2), mRNA [NM_205486]	0	1	1	1	nDDD	3	NA	-2.29352	-2.85693	-3.0223	-8.17274
A_87_P017388	CR354333			gb|CR354333|tc|TC380913|tc|TC410089	Gallus gallus finished cDNA, clone ChEST75j21. [CR354333]	1	1	0	1	DDnD	3	-2.67983	-2.38347	NA	-3.10246	-8.16577
A_87_P018662	CR339030	MAPK12	mitogen-activated protein kinase 12	gb|CR339030|gb|BX934975	Gallus gallus finished cDNA, clone ChEST998d24. [CR339030]	1	1	1	0	DDDn	3	-3.13347	-2.17561	-2.85117	NA	-8.16025
A_87_P087921	ENSGALT00000035996	LOC429532	olfactory receptor 14A16-like	ens|ENSGALT00000035996|ens|ENSGALT00000035927|ens|ENSGALT00000013096|ens|ENSGALT00000040379	Unknown	1	0	0	0	Dnnn	1	-8.15769	NA	NA	NA	-8.15769
A_87_P011854	CR523075			gb|CR523075|tc|TC406049	Gallus gallus finished cDNA, clone ChEST569n13. [CR523075]	0	1	1	1	nDDD	3	NA	-2.89344	-3.06728	-2.19198	-8.1527
A_87_P090911	ENSGALT00000035573			ens|ENSGALT00000035573|ens|ENSGALT00000026999|gb|BX932217|gb|BX934005	mitochondrial ribosomal protein L19 [Source:HGNC Symbol;Acc:14052] [ENSGALT00000026999]	0	1	1	0	nDDn	2	NA	-3.87414	-4.27627	NA	-8.15042
A_87_P105903	NM_001199458	SYPL1	synaptophysin-like 1	ref|NM_001199458|ens|ENSGALT00000013161|tc|TC389691|tc|TC382669	Gallus gallus synaptophysin-like 1 (SYPL1), mRNA [NM_001199458]	1	0	1	1	DnDD	3	-2.46404	NA	-2.93337	-2.7525	-8.14991
A_87_P089431	ENSGALT00000035762	LOC430076	olfactory receptor 14A16-like	ens|ENSGALT00000035762|tc|TC379390|ref|XM_427634|ref|XM_427697	Rep: olfactory receptor Olr1459 - Rattus norvegicus, partial (57%) [TC379390]	1	0	0	0	Dnnn	1	-8.14142	NA	NA	NA	-8.14142
A_87_P145268	DR416156	MAD2L1	MAD2 mitotic arrest deficient-like 1 (yeast)	gb|DR416156	gPGC_EST05998 Embryonic gonadal PGC cDNA Library Gallus gallus cDNA 5', mRNA sequence [DR416156]	1	0	1	1	DnDD	3	-2.00855	NA	-2.9885	-3.14408	-8.14113
A_87_P204603	NM_204207	HAT1	histone acetyltransferase 1	ref|NM_204207|ens|ENSGALT00000015508|gb|AF257739|tc|TC422367	Gallus gallus histone acetyltransferase 1 (HAT1), mRNA [NM_204207]	1	0	1	1	DnDD	3	-2.2084	NA	-2.49743	-3.4346	-8.14043
A_87_P020638	ENSGALT00000023315	GPAT2	glycerol-3-phosphate acyltransferase 2, mitochondrial	ens|ENSGALT00000023315|gb|XM_424188|tc|TC387291	glycerol-3-phosphate acyltransferase 2, mitochondrial [Source:HGNC Symbol;Acc:27168] [ENSGALT00000023315]	0	1	1	0	nDDn	2	NA	-2.76745	-5.37186	NA	-8.1393
A_87_P174753	BU337284			gb|BU337284|tc|TC404013|tc|TC377632|ref|XM_424061	603514126F1 CSEQCHN66 Gallus gallus cDNA clone ChEST451c7 5', mRNA sequence [BU337284]	0	1	1	1	nDDD	3	NA	-2.32848	-3.07812	-2.71143	-8.11802
A_87_P014263	CR390264			gb|CR390264|gb|BU129855|tc|TC394233|tc|TC394876	Gallus gallus finished cDNA, clone ChEST232e21. [CR390264]	0	1	0	1	nDnD	2	NA	-3.9495	NA	-4.15907	-8.10857
A_87_P089041	ENSGALT00000035827	LOC430861	olfactory receptor 14J1-like	ens|ENSGALT00000035827|ens|ENSGALT00000040384|ref|XM_001232635|ref|XM_428411	PREDICTED: Gallus gallus olfactory receptor 14J1-like (LOC769376), mRNA [XM_001232635]	1	0	0	0	Dnnn	1	-8.10741	NA	NA	NA	-8.10741
A_87_P088186	ENSGALT00000019240			ens|ENSGALT00000019240|ens|ENSGALT00000035801|ens|ENSGALT00000029625|ens|ENSGALT00000028318	Unknown	1	0	0	0	Dnnn	1	-8.09993	NA	NA	NA	-8.09993
A_87_P076646	NM_001030554	KIF23	kinesin family member 23	ref|NM_001030554|ens|ENSGALT00000038236|ens|ENSGALT00000013141|gb|AJ720929	Gallus gallus kinesin family member 23 (KIF23), mRNA [NM_001030554]	1	0	1	1	DnDD	3	-2.4879	NA	-2.57164	-3.03345	-8.09299
A_87_P193768	NM_205530	RFC2	replication factor C (activator 1) 2, 40kDa	ref|NM_205530|ens|ENSGALT00000001980|gb|U12438|tc|TC427996	Gallus gallus replication factor C (activator 1) 2, 40kDa (RFC2), mRNA [NM_205530]	1	1	0	1	DDnD	3	-2.8138	-2.93837	NA	-2.33915	-8.09132
A_87_P018481	NM_001031393	C5H15orf23	chromosome 5 open reading frame, human C15orf23	ref|NM_001031393|ens|ENSGALT00000007496|gb|CR352610|gb|AJ721023	Gallus gallus chromosome 5 open reading frame, human C15orf23 (C5H15orf23), mRNA [NM_001031393]	0	1	1	1	nDDD	3	NA	-2.65986	-2.3111	-3.11662	-8.08758
A_87_P122858	CR387747			gb|CR387747|tc|TC411960|tc|TC428601	Gallus gallus finished cDNA, clone ChEST531c6. [CR387747]	1	1	0	1	DDnD	3	-2.95274	-2.83471	NA	-2.27611	-8.06356
A_87_P011865	ENSGALT00000021359	VWC2	von Willebrand factor C domain containing 2	ens|ENSGALT00000021359|gb|CR523060|gb|BX931689|tc|TC393566	von Willebrand factor C domain containing 2 [Source:HGNC Symbol;Acc:30200] [ENSGALT00000021359]	0	0	1	1	nnDD	2	NA	NA	-3.48185	-4.55703	-8.03888
A_87_P008874	NM_001167766	ODC1	ornithine decarboxylase 1	ref|NM_001167766|ens|ENSGALT00000026527|ens|ENSGALT00000036902|gb|X64710	Gallus gallus ornithine decarboxylase 1 (ODC1), mRNA [NM_001167766]	1	0	1	1	DnDD	3	-2.60351	NA	-2.86875	-2.55372	-8.02598
A_87_P148433	CR406525	DMBT1	deleted in malignant brain tumors 1	gb|CR406525|gb|CR387741|gb|XM_424430|tc|TC428298	Gallus gallus finished cDNA, clone ChEST736p20. [CR406525]	1	0	0	0	Dnnn	1	-8.0252	NA	NA	NA	-8.0252
A_87_P088346	ENSGALT00000020428			ens|ENSGALT00000020428|tc|NP9667274|ref|XM_003644007	GB	1	0	0	0	Dnnn	1	-8.02266	NA	NA	NA	-8.02266
A_87_P016426	CR386518	STK10	serine/threonine kinase 10	gb|CR386518|gb|CR406484|gb|AJ731616|gb|BU461782	Gallus gallus finished cDNA, clone ChEST645j18. [CR386518]	1	1	0	0	DDnn	2	-5.11135	-2.86909	NA	NA	-7.98044
A_87_P083711	NM_001199426	KIF18A	kinesin family member 18A	ref|NM_001199426|ens|ENSGALT00000019860|tc|TC387517	Gallus gallus kinesin family member 18A (KIF18A), mRNA [NM_001199426]	0	1	1	1	nDDD	3	NA	-2.04778	-2.29802	-3.6257	-7.9715
A_87_P037390	NM_204527	IL2RG	interleukin 2 receptor, gamma (severe combined immunodeficiency)	ref|NM_204527|ens|ENSGALT00000009045|ens|ENSGALT00000040195|gb|DQ852357	Gallus gallus interleukin 2 receptor, gamma (severe combined immunodeficiency) (IL2RG), mRNA [NM_204527]	1	0	0	0	Dnnn	1	-7.97037	NA	NA	NA	-7.97037
A_87_P025074	ENSGALT00000026026	PSCA	prostate stem cell antigen	ens|ENSGALT00000026026|gb|BX277720|tc|TC422824|tc|TC433425	prostate stem cell antigen [Source:HGNC Symbol;Acc:9500] [ENSGALT00000026026]	0	1	0	1	nDnD	2	NA	-4.49964	NA	-3.47017	-7.9698
A_87_P022632	NM_204443	ZMYND19	zinc finger, MYND-type containing 19	ref|NM_204443|gb|BX934344|gb|BX929939|gb|AJ548759	Gallus gallus zinc finger, MYND-type containing 19 (ZMYND19), mRNA [NM_204443]	0	1	1	1	nDDD	3	NA	-2.27616	-2.29374	-3.38698	-7.95688
A_87_P024021	ENSGALT00000005772	LOC427491	C2 calcium-dependent domain containing 4C-like	ens|ENSGALT00000005772|gb|BX931197|gb|BX935479|gb|XM_425063	Uncharacterized protein [Source:UniProtKB/TrEMBL;Acc:F1NT88] [ENSGALT00000005772]	0	1	0	1	nDnD	2	NA	-2.95549	NA	-4.99134	-7.94683
A_87_P150908	TC436209			tc|TC436209	Unknown	0	0	1	1	nnDD	2	NA	NA	-5.23869	-2.69114	-7.92983
A_87_P011497	CR523616			gb|CR523616|tc|TC397875	Gallus gallus finished cDNA, clone ChEST331n1. [CR523616]	1	1	0	1	DDnD	3	-2.71074	-2.70937	NA	-2.50793	-7.92804
A_87_P054076	NM_001044656	SSX2IP	synovial sarcoma, X breakpoint 2 interacting protein	ref|NM_001044656|ens|ENSGALT00000038767|ens|ENSGALT00000014243|ens|ENSGALT00000014255	Gallus gallus synovial sarcoma, X breakpoint 2 interacting protein (SSX2IP), mRNA [NM_001044656]	1	0	1	1	DnDD	3	-3.13614	NA	-2.03845	-2.75248	-7.92707
A_87_P011841	CR523095			gb|CR523095|tc|TC420207	Gallus gallus finished cDNA, clone ChEST564g9. [CR523095]	0	1	1	1	nDDD	3	NA	-2.56182	-3.10864	-2.24829	-7.91875
A_87_P052466	NM_001030724	AATF	apoptosis antagonizing transcription factor	ref|NM_001030724|ens|ENSGALT00000039125|ens|ENSGALT00000008707|gb|AJ720758	Gallus gallus apoptosis antagonizing transcription factor (AATF), mRNA [NM_001030724]	1	1	0	1	DDnD	3	-2.45083	-2.17767	NA	-3.27653	-7.90504
A_87_P087596	ENSGALT00000022391			ens|ENSGALT00000022391|ens|ENSGALT00000013096|ens|ENSGALT00000040379|ens|ENSGALT00000040384	Unknown	1	0	0	0	Dnnn	1	-7.88283	NA	NA	NA	-7.88283
A_87_P086836	ENSGALT00000036136			ens|ENSGALT00000036136|ens|ENSGALT00000035706|tc|TC377842|ref|XM_003643964	Rep: olfactory receptor Olr1709 - Rattus norvegicus, partial (33%) [TC377842]	1	0	0	0	Dnnn	1	-7.88153	NA	NA	NA	-7.88153
A_87_P062206	ENSGALT00000006232	CALR3	calreticulin 3	ens|ENSGALT00000006232|gb|DR420136|tc|TC388520|ref|XM_418262	Uncharacterized protein [Source:UniProtKB/TrEMBL;Acc:F1P2G1] [ENSGALT00000006232]	0	0	1	1	nnDD	2	NA	NA	-5.86272	-2.01115	-7.87387
A_87_P128038	CR523738			gb|CR523738|gb|XM_001234627|tc|TC381790	Gallus gallus finished cDNA, clone ChEST250f2. [CR523738]	0	1	0	1	nDnD	2	NA	-3.15698	NA	-4.70272	-7.8597
A_87_P014072	NM_001031277	SAMD13	sterile alpha motif domain containing 13	ref|NM_001031277|ens|ENSGALT00000014356|gb|CR390558|gb|AJ851595	Gallus gallus sterile alpha motif domain containing 13 (SAMD13), mRNA [NM_001031277]	1	0	1	1	DnDD	3	-2.89447	NA	-2.43732	-2.52678	-7.85858
A_87_P017909	CR353489			gb|CR353489	Gallus gallus finished cDNA, clone ChEST254e9. [CR353489]	0	1	0	1	nDnD	2	NA	-3.70379	NA	-4.15385	-7.85764
A_87_P013958	CR390740			gb|CR390740|gb|BU296678|tc|TC423598	Gallus gallus finished cDNA, clone ChEST604d5. [CR390740]	0	1	0	1	nDnD	2	NA	-3.40468	NA	-4.45129	-7.85597
A_87_P265058	NM_001080105	GPR39	G protein-coupled receptor 39	ref|NM_001080105|ens|ENSGALT00000037868|ens|ENSGALT00000019877|gb|DQ768750	Gallus gallus G protein-coupled receptor 39 (GPR39), mRNA [NM_001080105]	0	1	1	1	nDDD	3	NA	-2.28976	-2.77801	-2.78494	-7.85271
A_87_P024771	BX929322	ITGB3BP	integrin beta 3 binding protein (beta3-endonexin)	gb|BX929322|tc|TC398783	Gallus gallus finished cDNA, clone ChEST183f5. [BX929322]	1	0	1	0	DnDn	2	-3.80747	NA	-4.03581	NA	-7.84329
A_87_P088076	ENSGALT00000035971	LOC429812	olfactory receptor 14J1-like	ens|ENSGALT00000035971|ens|ENSGALT00000035924|tc|TC377468|ref|XM_427368	Rep: olfactory receptor Olr34 - Rattus norvegicus, partial (46%) [TC377468]	1	0	0	0	Dnnn	1	-7.84251	NA	NA	NA	-7.84251
A_87_P128798	DQ092351	CATHL3	cathelicidin antimicrobial peptide	gb|DQ092351|gb|BU106516|tc|TC425418	Gallus gallus fowlicidin-1 mRNA, complete cds. [DQ092351]	1	0	0	0	Dnnn	1	-7.84242	NA	NA	NA	-7.84242
A_87_P121893	CR386504			gb|CR386504|tc|TC380220|ref|XM_414529	Gallus gallus finished cDNA, clone ChEST256a17. [CR386504]	1	1	0	0	DDnn	2	-5.13695	-2.70092	NA	NA	-7.83787
A_87_P113173	NM_001252162	CDKN3	cyclin-dependent kinase inhibitor 3 (CDK2-associated dual specificity phosphatase)	ref|NM_001252162|gb|BX929945|gb|CR353075|gb|BX929389	Gallus gallus cyclin-dependent kinase inhibitor 3 (CDK2-associated dual specificity phosphatase) (CDKN3), mRNA [NM_001252162]	1	1	0	1	DDnD	3	-2.8797	-2.72544	NA	-2.22761	-7.83275
A_87_P015826	ENSGALT00000016187	RAB3IP	RAB3A interacting protein (rabin3)	ens|ENSGALT00000016187|gb|CR387420|gb|XM_416092|tc|TC382091	RAB3A interacting protein (rabin3) [Source:HGNC Symbol;Acc:16508] [ENSGALT00000016187]	0	1	1	1	nDDD	3	NA	-2.83581	-2.31566	-2.67475	-7.82622
A_87_P005932	TC376168			tc|TC376168|tc|TC407314	Rep: Bone morphogenetic protein 7 - Gallus gallus, partial (92%) [TC376168]	0	1	0	1	nDnD	2	NA	-4.82925	NA	-2.9904	-7.81966
A_87_P023171	ENSGALT00000023962			ens|ENSGALT00000023962|gb|BX933157|gb|DR417422|tc|TC385552	phosphatidylinositol-specific phospholipase C, X domain containing 3 [Source:HGNC Symbol;Acc:31822] [ENSGALT00000023962]	0	1	1	0	nDDn	2	NA	-2.56921	-5.24835	NA	-7.81756
A_87_P089046	ENSGALT00000035826	LOC768846	olfactory receptor 14J1-like	ens|ENSGALT00000035826|gb|BX935167|ref|XM_003643642|ref|XM_003644006	Gallus gallus finished cDNA, clone ChEST533c24. [BX935167]	1	0	0	0	Dnnn	1	-7.81529	NA	NA	NA	-7.81529
A_87_P093936	ENSGALT00000032407	ACRC	acidic repeat containing	ens|ENSGALT00000032407|gb|XM_420196|tc|TC405764	acidic repeat containing [Source:HGNC Symbol;Acc:15805] [ENSGALT00000032407]	1	0	1	1	DnDD	3	-2.56217	NA	-2.57212	-2.67635	-7.81064
A_87_P029089	XM_419498	MAD2L1BP	MAD2L1 binding protein	gb|XM_419498	PREDICTED: Gallus gallus hypothetical LOC421448 (LOC421448), mRNA [XM_419498]	0	1	1	1	nDDD	3	NA	-2.05194	-2.0365	-3.72211	-7.81056
A_87_P177253	NM_204624	MOXD1	monooxygenase, DBH-like 1	ref|NM_204624|ens|ENSGALT00000004596|gb|AF327450|tc|TC375257	Gallus gallus monooxygenase, DBH-like 1 (MOXD1), mRNA [NM_204624]	0	1	1	0	nDDn	2	NA	-3.26912	-4.53468	NA	-7.80381
A_87_P091586	ENSGALT00000009367	CZH9orf23	chromosome Z open reading frame, human C9orf23	ens|ENSGALT00000009367|gb|BX934615|gb|XM_424977|tc|TC381810	Uncharacterized protein [Source:UniProtKB/TrEMBL;Acc:E1C3A2] [ENSGALT00000009367]	1	0	1	1	DnDD	3	-2.14621	NA	-2.4886	-3.15877	-7.79358
A_87_P013824	CR390955			gb|CR390955	Gallus gallus finished cDNA, clone ChEST739o2. [CR390955]	0	1	1	1	nDDD	3	NA	-2.35847	-2.46824	-2.96456	-7.79127
A_87_P152513	XM_421388	APOPT1	apoptogenic 1	gb|XM_421388|tc|TC379349	PREDICTED: Gallus gallus similar to RIKEN cDNA 2810002N01 (LOC423483), mRNA [XM_421388]	0	1	1	1	nDDD	3	NA	-2.34972	-3.15089	-2.28051	-7.78111
A_87_P022015	BX935663	GRP	gastrin-releasing peptide	gb|BX935663|gb|BX930380|tc|TC393681|ref|XM_422996	Gallus gallus finished cDNA, clone ChEST323m10. [BX935663]	0	0	1	1	nnDD	2	NA	NA	-2.70783	-5.07028	-7.77811
A_87_P088756	ENSGALT00000035871			ens|ENSGALT00000035871|ens|ENSGALT00000035967|ens|ENSGALT00000036050|ens|ENSGALT00000035563	Unknown	1	0	0	0	Dnnn	1	-7.7707	NA	NA	NA	-7.7707
A_87_P013380	CR391548			gb|CR391548|gb|BU474831|tc|TC395751	Gallus gallus finished cDNA, clone ChEST790c1. [CR391548]	0	0	1	1	nnDD	2	NA	NA	-4.50684	-3.26369	-7.77052
A_87_P022137	ENSGALT00000016249	EGLN3	egl nine homolog 3 (C. elegans)	ens|ENSGALT00000016249|gb|BX935456|gb|BX934904|gb|XM_421233	egl nine homolog 3 (C. elegans) [Source:HGNC Symbol;Acc:14661] [ENSGALT00000016249]	0	1	1	1	nDDD	3	NA	-2.9456	-2.01818	-2.80105	-7.76483
A_87_P074876	ENSGALT00000006929	ORC6	origin recognition complex, subunit 6	ens|ENSGALT00000006929|gb|CR385961|gb|BX932635|gb|DR417663	origin recognition complex, subunit 6 [Source:HGNC Symbol;Acc:17151] [ENSGALT00000006929]	0	1	1	1	nDDD	3	NA	-2.22436	-2.3967	-3.12525	-7.74631
A_87_P036651	NM_001079488	DUT	deoxyuridine triphosphatase	ref|NM_001079488|ens|ENSGALT00000007944|gb|AJ720091|tc|TC374756	Gallus gallus deoxyuridine triphosphatase (DUT), nuclear gene encoding mitochondrial protein, mRNA [NM_001079488]	1	0	1	1	DnDD	3	-2.2168	NA	-2.30248	-3.2241	-7.74338
A_87_P018676	CR339012			gb|CR339012	Gallus gallus finished cDNA, clone ChEST994h11. [CR339012]	0	0	1	1	nnDD	2	NA	NA	-4.65831	-3.08188	-7.74019
A_87_P010968	CR524337			gb|CR524337|gb|CF384643|tc|TC431755	Gallus gallus finished cDNA, clone ChEST817b2. [CR524337]	0	1	1	0	nDDn	2	NA	-4.46629	-3.2737	NA	-7.73999
A_87_P089316	ENSGALT00000035783	LOC429973	olfactory receptor 14A16-like	ens|ENSGALT00000035783|tc|NP9666772|ref|XM_427530	Olfactory receptor OR38 [Source:UniProtKB/TrEMBL;Acc:B4X7M5] [ENSGALT00000035783]	1	0	0	0	Dnnn	1	-7.73516	NA	NA	NA	-7.73516
A_87_P031910	ENSGALT00000007611	C1QC	complement component 1, q subcomponent, C chain	ens|ENSGALT00000007611|gb|XM_417653|tc|TC413595	complement component 1, q subcomponent, C chain [Source:HGNC Symbol;Acc:1245] [ENSGALT00000007611]	1	0	0	0	Dnnn	1	-7.73416	NA	NA	NA	-7.73416
A_87_P089766	ENSGALT00000029178			ens|ENSGALT00000029178|ens|ENSGALT00000036024|ens|ENSGALT00000022391|ens|ENSGALT00000013096	Unknown	1	0	0	0	Dnnn	1	-7.72993	NA	NA	NA	-7.72993
A_87_P036895	NM_001030928	KIF18B	kinesin family member 18B	ref|NM_001030928|ens|ENSGALT00000001292|gb|AJ719728|tc|TC374380	Gallus gallus kinesin family member 18B (KIF18B), mRNA [NM_001030928]	0	1	1	1	nDDD	3	NA	-2.48192	-2.65546	-2.58765	-7.72502
A_87_P302268	NM_001001605	CATHL3	cathelicidin antimicrobial peptide	ref|NM_001001605|gb|BX936022|gb|DQ092351|gb|BU106516	Gallus gallus cathelicidin antimicrobial peptide (CATHL3), mRNA [NM_001001605]	1	0	0	0	Dnnn	1	-7.72371	NA	NA	NA	-7.72371
A_87_P165303	BX932626	STYK1	serine/threonine/tyrosine kinase 1	gb|BX932626|gb|XM_416534|tc|TC385514	Gallus gallus finished cDNA, clone ChEST494c16. [BX932626]	0	1	1	0	nDDn	2	NA	-4.23364	-3.48863	NA	-7.72227
A_87_P275383	XR_027071			gb|XR_027071|tc|TC432113|ref|XM_003641070	PREDICTED: Gallus gallus similar to PYK2 (LOC421998), mRNA [XR_027071]	1	1	0	0	DDnn	2	-4.80963	-2.91218	NA	NA	-7.72181
A_87_P150068	XM_420072	GCFC2	GC-rich sequence DNA-binding factor 2	gb|XM_420072|tc|TC377974	PREDICTED: Gallus gallus similar to Chromosome 2 open reading frame 3 (LOC422067), mRNA [XM_420072]	0	1	1	0	nDDn	2	NA	-2.58252	-5.12951	NA	-7.71203
A_87_P018791	CR338859			gb|CR338859|tc|TC435594	Gallus gallus finished cDNA, clone ChEST1017a5. [CR338859]	0	1	1	1	nDDD	3	NA	-2.30847	-2.18192	-3.221	-7.71139
A_87_P087616	ENSGALT00000036042			ens|ENSGALT00000036042|ens|ENSGALT00000036136|tc|TC377842|ref|XM_003643964	Rep: olfactory receptor Olr1709 - Rattus norvegicus, partial (33%) [TC377842]	1	0	0	0	Dnnn	1	-7.71094	NA	NA	NA	-7.71094
A_87_P059966	ENSGALT00000029897			ens|ENSGALT00000029897|ens|ENSGALT00000021772|tc|NP9664821|tc|NP9667568	GB	1	0	0	0	Dnnn	1	-7.70875	NA	NA	NA	-7.70875
A_87_P023082	ENSGALT00000035067	MKRN3	makorin ring finger protein 3	ens|ENSGALT00000035067|gb|BX933338|gb|BX932632|gb|XM_418018	Uncharacterized protein [Source:UniProtKB/TrEMBL;Acc:E1BYP2] [ENSGALT00000035067]	0	1	1	1	nDDD	3	NA	-2.83558	-2.03713	-2.83049	-7.7032
A_87_P057918	NM_204271	LMO2	LIM domain only 2 (rhombotin-like 1)	ref|NM_204271|ens|ENSGALT00000000471|gb|AF468789|gb|XM_001231216	Gallus gallus LIM domain only 2 (rhombotin-like 1) (LMO2), mRNA [NM_204271]	1	0	0	1	DnnD	2	-4.74609	NA	NA	-2.93505	-7.68114
A_87_P057016	NM_001031306	GK5	glycerol kinase 5 (putative)	ref|NM_001031306|ens|ENSGALT00000004307|gb|AJ719390|tc|TC375056	Gallus gallus glycerol kinase 5 (putative) (GK5), mRNA [NM_001031306]	0	1	1	1	nDDD	3	NA	-2.5542	-2.92035	-2.20116	-7.67571
A_87_P018322	CR352854	GPRC5A	G protein-coupled receptor, family C, group 5, member A	gb|CR352854|gb|XM_416200|gb|BU396827|tc|TC406633	Gallus gallus finished cDNA, clone ChEST492c4. [CR352854]	0	1	0	1	nDnD	2	NA	-4.68948	NA	-2.98132	-7.6708
A_87_P009981	XM_425016	NUP155	nucleoporin 155kDa	gb|XM_425016|tc|TC391758	PREDICTED: Gallus gallus similar to nucleoporin 155 (LOC427443), mRNA [XM_425016]	1	0	1	1	DnDD	3	-2.6886	NA	-2.25721	-2.72431	-7.67013
A_87_P118748	ENSGALT00000028225	LOC426893	uncharacterized LOC426893	ens|ENSGALT00000028225|gb|CR338922|gb|BX930636|gb|BX932148	Uncharacterized protein [Source:UniProtKB/TrEMBL;Acc:E1C001] [ENSGALT00000028225]	1	0	0	0	Dnnn	1	-7.66549	NA	NA	NA	-7.66549
A_87_P081506	ENSGALT00000038600			ens|ENSGALT00000038600|gb|BU129358	Uncharacterized protein [Source:UniProtKB/TrEMBL;Acc:E1BSF6] [ENSGALT00000038600]	1	0	1	1	DnDD	3	-2.58028	NA	-2.33089	-2.74025	-7.65142
A_87_P113523	BX930438	SH3YL1	SH3 domain containing, Ysc84-like 1 (S. cerevisiae)	gb|BX930438|gb|XM_419926|tc|TC379494	Gallus gallus finished cDNA, clone ChEST628g2. [BX930438]	0	1	1	1	nDDD	3	NA	-2.43445	-2.48997	-2.70999	-7.63441
A_87_P067821	ENSGALT00000012332			ens|ENSGALT00000012332|ens|ENSGALT00000031411|gb|XM_001232653|tc|TC397925	Uncharacterized protein [Source:UniProtKB/TrEMBL;Acc:F1NAS7] [ENSGALT00000012332]	0	1	1	0	nDDn	2	NA	-3.97861	-3.63717	NA	-7.61578
A_87_P077341	NM_001184713	TFDP2	transcription factor Dp-2 (E2F dimerization partner 2)	ref|NM_001184713|ens|ENSGALT00000004347|tc|TC388454	Gallus gallus transcription factor Dp-2 (E2F dimerization partner 2) (TFDP2), mRNA [NM_001184713]	0	1	1	1	nDDD	3	NA	-2.07635	-3.03408	-2.49866	-7.60908
A_87_P090906	ENSGALT00000035574	LOC430987	olfactory receptor 14J1-like	ens|ENSGALT00000035574|tc|TC377867|ref|XM_003643944|ref|XM_001232903	Rep: olfactory receptor Olr1693 - Rattus norvegicus, partial (34%) [TC377867]	1	0	0	0	Dnnn	1	-7.58867	NA	NA	NA	-7.58867
A_87_P035676	NM_001012555	MAL2	mal, T-cell differentiation protein 2 (gene/pseudogene)	ref|NM_001012555|gb|AJ851580|tc|TC441215|tc|TC375151	Gallus gallus mal, T-cell differentiation protein 2 (gene/pseudogene) (MAL2), mRNA [NM_001012555]	0	1	1	1	nDDD	3	NA	-2.52639	-2.40135	-2.64794	-7.57567
A_87_P012061	CR407449			gb|CR407449	Gallus gallus finished cDNA, clone ChEST787o17. [CR407449]	0	1	1	0	nDDn	2	NA	-2.49312	-5.07348	NA	-7.5666
A_87_P261693	CN232510			gb|CN232510|tc|TC425227	WLB074G07.ab1 WLtestis Gallus gallus cDNA 5', mRNA sequence [CN232510]	0	0	1	0	nnDn	1	NA	NA	-7.56106	NA	-7.56106
A_87_P279113	CR522906	MTA3	metastasis associated 1 family, member 3	gb|CR522906|gb|XM_419452|tc|TC433965|tc|TC382727	Gallus gallus finished cDNA, clone ChEST312m12. [CR522906]	0	1	1	1	nDDD	3	NA	-2.08256	-2.7578	-2.71076	-7.55111
A_87_P090231	ENSGALT00000029430			ens|ENSGALT00000029430|ens|ENSGALT00000035655|ens|ENSGALT00000001432|ens|ENSGALT00000029357	Unknown	0	1	1	0	nDDn	2	NA	-2.33968	-5.20969	NA	-7.54937
A_87_P051026	NM_001030680	STRBP	spermatid perinuclear RNA binding protein	ref|NM_001030680|ens|ENSGALT00000001802|ens|ENSGALT00000034915|gb|AJ720770	Gallus gallus spermatid perinuclear RNA binding protein (STRBP), mRNA [NM_001030680]	0	1	1	1	nDDD	3	NA	-2.13511	-2.81294	-2.59724	-7.54529
A_87_P311317					Unknown	0	1	1	0	nDDn	2	NA	-2.35489	-5.18836	NA	-7.54324
A_87_P075046	ENSGALT00000039231			ens|ENSGALT00000039231|gb|CR391605|tc|TC435825|ref|XM_001232197	Uncharacterized protein [Source:UniProtKB/TrEMBL;Acc:F1NKT7] [ENSGALT00000039231]	0	0	1	1	nnDD	2	NA	NA	-3.99279	-3.5489	-7.54169
A_87_P074866	ENSGALT00000006191	CBLN1	cerebellin 1 precursor	ens|ENSGALT00000006191|gb|XM_001233228|tc|TC378335|tc|TC377912	cerebellin 1 precursor [Source:HGNC Symbol;Acc:1543] [ENSGALT00000006191]	0	0	1	1	nnDD	2	NA	NA	-3.5993	-3.93954	-7.53885
A_87_P133523	ENSGALT00000004046	FANCE	Fanconi anemia, complementation group E	ens|ENSGALT00000004046|gb|XM_418017|tc|TC402746|tc|TC378433	Fanconi anemia, complementation group E [Source:HGNC Symbol;Acc:3586] [ENSGALT00000004046]	1	1	1	0	DDDn	3	-3.07102	-2.45637	-2.00872	NA	-7.53611
A_87_P127123	CR407324			gb|CR407324|gb|CR389240	Gallus gallus finished cDNA, clone ChEST622e20. [CR407324]	0	1	1	0	nDDn	2	NA	-4.13279	-3.39111	NA	-7.5239
A_87_P036613	ENSGALT00000039114	LOC769134	ADP-ribosylation factor-like 8B-like	ens|ENSGALT00000039114|ens|ENSGALT00000014244|gb|AJ720143|gb|XM_001231708	Uncharacterized protein [Source:UniProtKB/TrEMBL;Acc:E1BR92] [ENSGALT00000039114]	0	1	1	0	nDDn	2	NA	-3.95701	-3.55265	NA	-7.50966
A_87_P147853	ENSGALT00000025941			ens|ENSGALT00000025941|tc|TC398691|tc|TC392175|tc|TC383757	transmembrane protein 74 [Source:HGNC Symbol;Acc:26409] [ENSGALT00000025941]	0	1	1	1	nDDD	3	NA	-2.39512	-2.37242	-2.73263	-7.50017
A_87_P009677	NM_001037838	DNASE2B	deoxyribonuclease II beta	ref|NM_001037838|ens|ENSGALT00000014330|ens|ENSGALT00000038717|gb|DQ272298	Gallus gallus deoxyribonuclease II beta (DNASE2B), mRNA [NM_001037838]	1	1	0	0	DDnn	2	-5.32117	-2.16527	NA	NA	-7.48644
A_87_P150688	BU288461			gb|BU288461|gb|XM_421253|tc|TC420340|tc|TC380502	603607702F1 CSEQCHN55 Gallus gallus cDNA clone ChEST592d2 5', mRNA sequence [BU288461]	1	1	0	1	DDnD	3	-2.28504	-2.0305	NA	-3.15703	-7.47258
A_87_P137913	CR385957	DMBT1	deleted in malignant brain tumors 1	gb|CR385957|gb|XM_001233091|tc|TC384777|ref|XM_003643135	Gallus gallus finished cDNA, clone ChEST154f1. [CR385957]	1	0	0	0	Dnnn	1	-7.46266	NA	NA	NA	-7.46266
A_87_P086371	ENSGALT00000036198	LOC777210	olfactory receptor 14A16-like	ens|ENSGALT00000036198|tc|TC378162	Olfactory receptor OR31 [Source:UniProtKB/TrEMBL;Acc:B4X7L8] [ENSGALT00000036198]	1	0	0	0	Dnnn	1	-7.45986	NA	NA	NA	-7.45986
A_87_P090591	ENSGALT00000000632	DDX25	DEAD (Asp-Glu-Ala-Asp) box polypeptide 25	ens|ENSGALT00000000632|gb|XM_424667|tc|TC400662|tc|TC394624	DEAD (Asp-Glu-Ala-Asp) box polypeptide 25 [Source:HGNC Symbol;Acc:18698] [ENSGALT00000000632]	0	1	1	1	nDDD	3	NA	-2.30679	-2.86232	-2.27313	-7.44224
A_87_P147203	ENSGALT00000016840	TSPAN1	tetraspanin 1	ens|ENSGALT00000016840|gb|BX950422|gb|BX276047|tc|TC384943	tetraspanin 1 [Source:HGNC Symbol;Acc:20657] [ENSGALT00000016840]	0	1	1	0	nDDn	2	NA	-2.7001	-4.74143	NA	-7.44153
A_87_P103313	ENSGALT00000021396			ens|ENSGALT00000021396|ens|ENSGALT00000023335|ens|ENSGALT00000037637	Uncharacterized protein [Source:UniProtKB/TrEMBL;Acc:F1N8I7] [ENSGALT00000021396]	0	0	1	1	nnDD	2	NA	NA	-4.79206	-2.63981	-7.43187
A_87_P098501	ENSGALT00000018038	RHOU	ras homolog gene family, member U	ens|ENSGALT00000018038|ens|ENSGALT00000029257|tc|NP9677520|ref|XM_426146	Uncharacterized protein [Source:UniProtKB/TrEMBL;Acc:F1NB71] [ENSGALT00000018038]	0	1	0	1	nDnD	2	NA	-3.17149	NA	-4.25943	-7.43091
A_87_P094581	ENSGALT00000013221	COL4A5	collagen, type IV, alpha 5	ens|ENSGALT00000013221|ens|ENSGALT00000013217|gb|DR416418|tc|TC413315	collagen, type IV, alpha 5 [Source:HGNC Symbol;Acc:2207] [ENSGALT00000013221]	0	1	0	1	nDnD	2	NA	-4.2366	NA	-3.17851	-7.41512
A_87_P007369	ENSGALT00000037199			ens|ENSGALT00000037199|gb|XM_416476|tc|TC379431|ref|XM_003643141	Uncharacterized protein [Source:UniProtKB/TrEMBL;Acc:E1C544] [ENSGALT00000037199]	0	1	0	1	nDnD	2	NA	-3.31478	NA	-4.09678	-7.41156
A_87_P309452	NP9667204			tc|NP9667204	GB	1	0	0	0	Dnnn	1	-7.40322	NA	NA	NA	-7.40322
A_87_P085901	ENSGALT00000019138			ens|ENSGALT00000019138|gb|BU323851|gb|BU119608|tc|TC387880	BTB (POZ) domain containing 6 [Source:HGNC Symbol;Acc:19897] [ENSGALT00000019138]	0	1	0	1	nDnD	2	NA	-4.70693	NA	-2.67297	-7.37991
A_87_P054321	NM_001001473	AMY2A	amylase, alpha 2A; pancreatic	ref|NM_001001473|ens|ENSGALT00000002915|gb|CR338997|gb|BX950423	Gallus gallus amylase, alpha 2A; pancreatic (AMY2A), mRNA [NM_001001473]	0	1	1	0	nDDn	2	NA	-2.74151	-4.63683	NA	-7.37834
A_87_P010617	ENSGALT00000010544	NCAPG2	non-SMC condensin II complex, subunit G2	ens|ENSGALT00000010544|gb|XM_001233936|tc|TC386431|ref|XM_003640678	non-SMC condensin II complex, subunit G2 [Source:HGNC Symbol;Acc:21904] [ENSGALT00000010544]	1	0	1	1	DnDD	3	-2.4338	NA	-2.3143	-2.6224	-7.3705
A_87_P021574	BX950566	NPTX2	neuronal pentraxin II	gb|BX950566|tc|TC380313|ref|XM_414750	Gallus gallus finished cDNA, clone ChEST569a11. [BX950566]	0	0	1	1	nnDD	2	NA	NA	-3.92224	-3.44521	-7.36745
A_87_P036422	NM_001006517	ORC2	origin recognition complex, subunit 2	ref|NM_001006517|ens|ENSGALT00000013401|gb|AJ720422|tc|TC433828	Gallus gallus origin recognition complex, subunit 2 (ORC2), mRNA [NM_001006517]	0	1	1	1	nDDD	3	NA	-2.18639	-2.44893	-2.73047	-7.36579
A_87_P077016	ENSGALT00000041137			ens|ENSGALT00000041137	Uncharacterized protein [Source:UniProtKB/TrEMBL;Acc:E1BQC2] [ENSGALT00000041137]	1	1	0	0	DDnn	2	-5.15796	-2.19557	NA	NA	-7.35353
A_87_P194138	NM_001030684	GTF3C5	general transcription factor IIIC, polypeptide 5, 63kDa	ref|NM_001030684|ens|ENSGALT00000005449|ens|ENSGALT00000039374|gb|AJ719580	Gallus gallus general transcription factor IIIC, polypeptide 5, 63kDa (GTF3C5), mRNA [NM_001030684]	0	1	1	1	nDDD	3	NA	-2.49992	-2.35762	-2.49531	-7.35285
A_87_P092676	ENSGALT00000020565	SLC28A3	solute carrier family 28 (sodium-coupled nucleoside transporter), member 3	ens|ENSGALT00000020565|gb|XM_425033|tc|TC387655|tc|TC394982	solute carrier family 28 (sodium-coupled nucleoside transporter), member 3 [Source:HGNC Symbol;Acc:16484] [ENSGALT00000020565]	0	1	0	1	nDnD	2	NA	-3.95882	NA	-3.39342	-7.35224
A_87_P104428	ENSGALT00000024871	PENK	proenkephalin	ens|ENSGALT00000024871|gb|BX930983|gb|CR405789|tc|TC438614	proenkephalin [Source:HGNC Symbol;Acc:8831] [ENSGALT00000024871]	1	0	0	1	DnnD	2	-4.97448	NA	NA	-2.36107	-7.33555
A_87_P088736	ENSGALT00000017572			ens|ENSGALT00000017572|ens|ENSGALT00000035628|tc|NP9667133|tc|TC377590	GB	1	0	0	0	Dnnn	1	-7.31591	NA	NA	NA	-7.31591
A_87_P023073	ENSGALT00000017210	INTS12	integrator complex subunit 12	ens|ENSGALT00000017210|gb|BX933354|gb|DR411256|tc|TC401767	integrator complex subunit 12 [Source:HGNC Symbol;Acc:25067] [ENSGALT00000017210]	1	0	1	1	DnDD	3	-2.12725	NA	-2.05975	-3.12494	-7.31194
A_87_P225253	NM_001031031	BCL11A	B-cell CLL/lymphoma 11A (zinc finger protein)	ref|NM_001031031|ens|ENSGALT00000012765|gb|AJ851441|tc|TC373536	Gallus gallus B-cell CLL/lymphoma 11A (zinc finger protein) (BCL11A), mRNA [NM_001031031]	1	1	0	1	DDnD	3	-2.39307	-2.19012	NA	-2.72685	-7.31004
A_87_P106329	ENSGALT00000038776	DBX2	developing brain homeobox 2	ens|ENSGALT00000038776|ens|ENSGALT00000038779|tc|TC394352	Homeobox protein DBX2 [Source:UniProtKB/Swiss-Prot;Acc:Q91975] [ENSGALT00000038776]	0	1	0	1	nDnD	2	NA	-2.863	NA	-4.44304	-7.30605
A_87_P015196	CR388838	PABPN1	poly(A) binding protein, nuclear 1	gb|CR388838|gb|XM_001232210|tc|TC386800	Gallus gallus finished cDNA, clone ChEST191j5. [CR388838]	0	0	1	1	nnDD	2	NA	NA	-4.56046	-2.72919	-7.28965
A_87_P063576	ENSGALT00000001149	FAM72A	family with sequence similarity 72, member A	ens|ENSGALT00000001149|gb|CR407416|gb|XM_417970|tc|TC378928	Uncharacterized protein [Source:UniProtKB/TrEMBL;Acc:E1C083] [ENSGALT00000001149]	1	1	0	1	DDnD	3	-2.75704	-2.44552	NA	-2.08673	-7.2893
A_87_P107628	ENSGALT00000020916	TRIM24	tripartite motif containing 24	ens|ENSGALT00000020916|gb|XM_416340|tc|TC377741	tripartite motif containing 24 [Source:HGNC Symbol;Acc:11812] [ENSGALT00000020916]	0	0	1	1	nnDD	2	NA	NA	-3.23422	-4.04186	-7.27608
A_87_P022906	BX933712	PTPLAD2	protein tyrosine phosphatase-like A domain containing 2	gb|BX933712|tc|NP9669603|ref|XM_424816	Gallus gallus finished cDNA, clone ChEST423d20. [BX933712]	1	1	0	0	DDnn	2	-4.26229	-2.98814	NA	NA	-7.25043
A_87_P022686	ENSGALT00000026327	PCYT1B	phosphate cytidylyltransferase 1, choline, beta	ens|ENSGALT00000026327|gb|BX934218|gb|CO773085|tc|TC405937	phosphate cytidylyltransferase 1, choline, beta [Source:HGNC Symbol;Acc:8755] [ENSGALT00000026327]	0	1	1	1	nDDD	3	NA	-2.61047	-2.55627	-2.08304	-7.24978
A_87_P059981	ENSGALT00000029908			ens|ENSGALT00000029908	Unknown	1	0	0	0	Dnnn	1	-7.24913	NA	NA	NA	-7.24913
A_87_P154593	NM_213578	THRSPB	thyroid hormone responsive spot 14 beta	ref|NM_213578|gb|AY568630|gb|AY568631|tc|TC402444	Gallus gallus thyroid hormone responsive spot 14 beta (THRSPB), mRNA [NM_213578]	0	0	1	1	nnDD	2	NA	NA	-3.38302	-3.86374	-7.24676
A_87_P035067	NM_001031537	AREGB	amphiregulin B	ref|NM_001031537|ens|ENSGALT00000017665|gb|AY725836|tc|TC376149	Gallus gallus amphiregulin B (AREGB), mRNA [NM_001031537]	0	1	0	1	nDnD	2	NA	-3.14572	NA	-4.08713	-7.23285
A_87_P139958	NM_001006141	SUCLG2	succinate-CoA ligase, GDP-forming, beta subunit	ref|NM_001006141|ens|ENSGALT00000012394|gb|CR524241|gb|AJ719897	Gallus gallus succinate-CoA ligase, GDP-forming, beta subunit (SUCLG2), nuclear gene encoding mitochondrial protein, mRNA [NM_001006141]	1	1	1	0	DDDn	3	-2.43282	-2.5433	-2.24797	NA	-7.22409
A_87_P017459	ENSGALT00000005355	IFI30	interferon, gamma-inducible protein 30	ens|ENSGALT00000005355|gb|CR354229|gb|CO766698|tc|TC442862	interferon, gamma-inducible protein 30 [Source:HGNC Symbol;Acc:5398] [ENSGALT00000005355]	1	0	0	0	Dnnn	1	-7.20108	NA	NA	NA	-7.20108
A_87_P011615	CR523430			gb|CR523430|tc|TC418952|tc|TC424764	Gallus gallus finished cDNA, clone ChEST769e2. [CR523430]	1	1	1	0	DDDn	3	-2.35127	-2.82645	-2.01962	NA	-7.19734
A_87_P086156	NM_001252162	CDKN3	cyclin-dependent kinase inhibitor 3 (CDK2-associated dual specificity phosphatase)	ref|NM_001252162|ens|ENSGALT00000019956|gb|BX933305|gb|BX929389	Gallus gallus cyclin-dependent kinase inhibitor 3 (CDK2-associated dual specificity phosphatase) (CDKN3), mRNA [NM_001252162]	1	1	1	0	DDDn	3	-2.29988	-2.81746	-2.06712	NA	-7.18446
A_87_P014687	NM_001193276	LOC415324	epididymal protein-like	ref|NM_001193276|ens|ENSGALT00000003270|gb|CR389640|tc|TC423921	Gallus gallus epididymal protein-like (LOC415324), mRNA [NM_001193276]	0	1	0	1	nDnD	2	NA	-5.0899	NA	-2.0941	-7.184
A_87_P017358	ENSGALT00000038837	PPAP2A	phosphatidic acid phosphatase type 2A	ens|ENSGALT00000038837|ens|ENSGALT00000023722|gb|CR382434|gb|BX934014	phosphatidic acid phosphatase type 2A [Source:HGNC Symbol;Acc:9228] [ENSGALT00000038837]	0	1	0	1	nDnD	2	NA	-3.89219	NA	-3.28591	-7.17811
A_87_P012254	CR407168			gb|CR407168|gb|XM_420135|tc|TC383309	Gallus gallus finished cDNA, clone ChEST752g20. [CR407168]	1	0	1	0	DnDn	2	-5.16678	NA	-2.00661	NA	-7.17338
A_87_P095346	ENSGALT00000017443			ens|ENSGALT00000017443|ens|ENSGALT00000038211|gb|CR391420|gb|XM_426306	nei endonuclease VIII-like 3 (E. coli) [Source:HGNC Symbol;Acc:24573] [ENSGALT00000017443]	1	1	1	0	DDDn	3	-2.23919	-2.35368	-2.57097	NA	-7.16385
A_87_P017657	NM_001201452	RAC2	ras-related C3 botulinum toxin substrate 2 (rho family, small GTP binding protein Rac2)	ref|NM_001201452|ens|ENSGALT00000020360|ens|ENSGALT00000037796|gb|CR353911	Gallus gallus ras-related C3 botulinum toxin substrate 2 (rho family, small GTP binding protein Rac2) (RAC2), mRNA [NM_001201452]	1	0	0	0	Dnnn	1	-7.15293	NA	NA	NA	-7.15293
A_87_P016434	ENSGALT00000031350			ens|ENSGALT00000031350|gb|CR386507|gb|BX931242|gb|BX932533	PSMC3 interacting protein [Source:HGNC Symbol;Acc:17928] [ENSGALT00000031350]	1	0	1	1	DnDD	3	-2.34875	NA	-2.7858	-2.00698	-7.14152
A_87_P036664	NM_001006459	GRK4	G protein-coupled receptor kinase 4	ref|NM_001006459|ens|ENSGALT00000025226|gb|AJ720072|tc|TC375516	Gallus gallus G protein-coupled receptor kinase 4 (GRK4), mRNA [NM_001006459]	1	0	1	0	DnDn	2	-5.01614	NA	-2.12338	NA	-7.13952
A_87_P016250	CR386774			gb|CR386774|tc|TC399381	Gallus gallus finished cDNA, clone ChEST425b20. [CR386774]	0	1	1	1	nDDD	3	NA	-2.28724	-2.28964	-2.55059	-7.12746
A_87_P087931	ENSGALT00000021772	LOC430475	olfactory receptor 14J1-like	ens|ENSGALT00000021772|tc|NP9667568|tc|NP9664821|ref|XM_428032	GB	1	0	0	0	Dnnn	1	-7.12538	NA	NA	NA	-7.12538
A_87_P059891	ENSGALT00000021963	S100A13	S100 calcium binding protein A13	ens|ENSGALT00000021963|tc|NP9670454|ref|XM_428126	S100 calcium binding protein A13 [Source:HGNC Symbol;Acc:10490] [ENSGALT00000021963]	1	1	0	0	DDnn	2	-3.6873	-3.43574	NA	NA	-7.12304
A_87_P057376	NM_001137648	SOCS1	suppressor of cytokine signaling 1	ref|NM_001137648|ens|ENSGALT00000011595|gb|EF554725|gb|BX933215	Gallus gallus suppressor of cytokine signaling 1 (SOCS1), mRNA [NM_001137648]	0	1	0	1	nDnD	2	NA	-2.14574	NA	-4.96052	-7.10626
A_87_P058276	NM_001031421	HAUS6	HAUS augmin-like complex, subunit 6	ref|NM_001031421|ens|ENSGALT00000024342|gb|CR390624|gb|AJ720011	Gallus gallus HAUS augmin-like complex, subunit 6 (HAUS6), mRNA [NM_001031421]	1	0	1	1	DnDD	3	-2.20763	NA	-2.53162	-2.36531	-7.10457
A_87_P215618	NM_205239	CCNB3	cyclin B3	ref|NM_205239|gb|X75757|tc|TC439187|tc|TC397978	Gallus gallus cyclin B3 (CCNB3), mRNA [NM_205239]	1	1	0	1	DDnD	3	-2.01278	-2.3665	NA	-2.72479	-7.10407
A_87_P088751	ENSGALT00000035872	LOC431422	olfactory receptor 14C36-like	ens|ENSGALT00000035872|ens|ENSGALT00000035969|ens|ENSGALT00000035995|ens|ENSGALT00000004190	Olfactory receptor OR27 [Source:UniProtKB/TrEMBL;Acc:B4X7L5] [ENSGALT00000035969]	1	0	0	0	Dnnn	1	-7.10225	NA	NA	NA	-7.10225
A_87_P078071	NM_204906	KCNAB1	potassium voltage-gated channel, shaker-related subfamily, beta member 1	ref|NM_204906|ens|ENSGALT00000016703|ens|ENSGALT00000032974|gb|U87787	Gallus gallus potassium voltage-gated channel, shaker-related subfamily, beta member 1 (KCNAB1), mRNA [NM_204906]	0	1	0	1	nDnD	2	NA	-4.15337	NA	-2.94611	-7.09947
A_87_P089716	ENSGALT00000010640			ens|ENSGALT00000010640|tc|NP9667053|tc|NP9666317|tc|TC381379	GB	0	0	1	1	nnDD	2	NA	NA	-4.13897	-2.94631	-7.08528
A_87_P015425	NM_205254	MYO1F	myosin IF	ref|NM_205254|ens|ENSGALT00000002387|gb|CR388502|gb|X70400	Gallus gallus myosin IF (MYO1F), mRNA [NM_205254]	1	0	0	0	Dnnn	1	-7.07439	NA	NA	NA	-7.07439
A_87_P014780	CR389506			gb|CR389506|tc|TC388452	Gallus gallus finished cDNA, clone ChEST184b5. [CR389506]	0	1	1	1	nDDD	3	NA	-2.38033	-2.37933	-2.30477	-7.06443
A_87_P093686	ENSGALT00000007459			ens|ENSGALT00000007459|tc|TC405230	Uncharacterized protein [Source:UniProtKB/TrEMBL;Acc:F1NHG3] [ENSGALT00000007459]	1	0	0	0	Dnnn	1	-7.05864	NA	NA	NA	-7.05864
A_87_P053201	NM_205394	SYNPR	synaptoporin	ref|NM_205394|ens|ENSGALT00000011799|gb|U27708|tc|TC374913	Gallus gallus synaptoporin (SYNPR), mRNA [NM_205394]	1	1	0	0	DDnn	2	-4.06488	-2.98507	NA	NA	-7.04995
A_87_P003758	ENSGALT00000022138	FBXO5	F-box protein 5	ens|ENSGALT00000022138|gb|XM_419681|tc|TC375930|tc|TC434598	F-box protein 5 [Source:HGNC Symbol;Acc:13584] [ENSGALT00000022138]	0	0	1	1	nnDD	2	NA	NA	-2.23273	-4.81064	-7.04337
A_87_P121558	CR386117			gb|CR386117|gb|BU441371|gb|DR411047|tc|TC408191	Gallus gallus finished cDNA, clone ChEST464g7. [CR386117]	1	1	0	1	DDnD	3	-2.45226	-2.23568	NA	-2.35129	-7.03923
A_87_P015351	CR388611			gb|CR388611|tc|TC405048	Gallus gallus finished cDNA, clone ChEST610e10. [CR388611]	0	1	1	1	nDDD	3	NA	-2.45618	-2.43685	-2.14031	-7.03334
A_87_P016831	CR385914			gb|CR385914	Gallus gallus finished cDNA, clone ChEST1018l19. [CR385914]	0	1	1	0	nDDn	2	NA	-3.04508	-3.98414	NA	-7.02922
A_87_P036669	NM_001080896	BIN2	bridging integrator 2	ref|NM_001080896|gb|AJ720067|tc|TC376127	Gallus gallus bridging integrator 2 (BIN2), mRNA [NM_001080896]	1	0	0	0	Dnnn	1	-7.02348	NA	NA	NA	-7.02348
A_87_P012875	CR406298			gb|CR406298|tc|TC412833|tc|TC379472|ref|XM_417312	Gallus gallus finished cDNA, clone ChEST862p12. [CR406298]	1	1	1	0	DDDn	3	-2.64591	-2.30078	-2.07456	NA	-7.02125
A_87_P088841	ENSGALT00000035856	LOC771911	olfactory receptor 14J1-like	ens|ENSGALT00000035856|tc|NP9667083|ref|XM_001235124|ref|XM_003643963	GB	1	0	0	0	Dnnn	1	-7.01645	NA	NA	NA	-7.01645
A_87_P089455	ENSGALT00000035758			ens|ENSGALT00000035758|ens|ENSGALT00000036193|ens|ENSGALT00000035536|ens|ENSGALT00000035640	Unknown	0	1	1	0	nDDn	2	NA	-2.17988	-4.82593	NA	-7.00581
A_87_P088061	ENSGALT00000035975	LOC777022	olfactory receptor 14J1-like	ens|ENSGALT00000035975|ens|ENSGALT00000035828|tc|NP9667516|tc|NP9666943	GB	1	0	0	0	Dnnn	1	-7.00269	NA	NA	NA	-7.00269
A_87_P021616	BX950486	PVRL3	poliovirus receptor-related 3	gb|BX950486|gb|XM_416630|tc|TC390279|tc|TC408574	Gallus gallus finished cDNA, clone ChEST539i24. [BX950486]	1	0	1	1	DnDD	3	-2.19061	NA	-2.05351	-2.75451	-6.99864
A_87_P088851	ENSGALT00000028329	LOC430520	olfactory receptor 14J1-like	ens|ENSGALT00000028329	Olfactory receptor OR40 [Source:UniProtKB/TrEMBL;Acc:B4X7M7] [ENSGALT00000028329]	1	0	0	0	Dnnn	1	-6.96326	NA	NA	NA	-6.96326
A_87_P035474	NM_001030548	PRTG	protogenin	ref|NM_001030548|tc|TC412140|tc|TC373567	Gallus gallus protogenin (PRTG), mRNA [NM_001030548]	0	1	1	1	nDDD	3	NA	-2.18991	-2.56457	-2.19639	-6.95088
A_87_P175383	TC398239			tc|TC398239|ref|XM_429689	Rep: Os08g0165200 protein - Oryza sativa subsp. japonica (Rice), partial (4%) [TC398239]	0	1	0	1	nDnD	2	NA	-3.93498	NA	-3.01182	-6.9468
A_87_P014530	CR389873			gb|CR389873|tc|TC393947|tc|TC437544	Gallus gallus finished cDNA, clone ChEST267g8. [CR389873]	0	1	1	1	nDDD	3	NA	-2.26025	-2.67835	-2.00741	-6.94602
A_87_P051431	NM_001031478	RAP1GAP2	RAP1 GTPase activating protein 2	ref|NM_001031478|ens|ENSGALT00000009431|gb|AJ719276|tc|TC373647	Gallus gallus RAP1 GTPase activating protein 2 (RAP1GAP2), mRNA [NM_001031478]	1	1	1	0	DDDn	3	-2.31684	-2.45158	-2.16418	NA	-6.9326
A_87_P023771	BX931824	TBC1D8	TBC1 domain family, member 8 (with GRAM domain)	gb|BX931824|gb|BX931954|gb|BX950632|tc|TC387733	Gallus gallus finished cDNA, clone ChEST553i4. [BX931824]	1	0	1	1	DnDD	3	-2.286	NA	-2.48097	-2.16424	-6.93121
A_87_P281908	TC435313			tc|TC435313|tc|TC378348|ref|XM_422851	Rep: Tubulin alpha-1 chain - Drosophila melanogaster (Fruit fly), partial (49%) [TC435313]	0	0	1	0	nnDn	1	NA	NA	-6.92142	NA	-6.92142
A_87_P210533	CR522954			gb|CR522954|gb|AJ393910|tc|TC392197|tc|TC395087	Gallus gallus finished cDNA, clone ChEST743f16. [CR522954]	1	0	1	1	DnDD	3	-2.36854	NA	-2.06186	-2.48904	-6.91944
A_87_P287093	XM_414712	PPL	periplakin	gb|XM_414712|tc|TC385636|tc|TC441155	PREDICTED: Gallus gallus periplakin (PPL), mRNA [XM_414712]	0	1	1	0	nDDn	2	NA	-4.84679	-2.066	NA	-6.91279
A_87_P017510	CR354151			gb|CR354151|tc|TC395931	Gallus gallus finished cDNA, clone ChEST380p8. [CR354151]	0	1	1	1	nDDD	3	NA	-2.02559	-2.57468	-2.30579	-6.90606
A_87_P091256	ENSGALT00000035509			ens|ENSGALT00000035509|ens|ENSGALT00000036193|ens|ENSGALT00000041088	Unknown	0	1	1	0	nDDn	2	NA	-2.31352	-4.59216	NA	-6.90568
A_87_P093546	ENSGALT00000037516			ens|ENSGALT00000037516	Uncharacterized protein [Source:UniProtKB/TrEMBL;Acc:E1C7X6] [ENSGALT00000037516]	0	1	1	0	nDDn	2	NA	-2.13878	-4.76622	NA	-6.905
A_87_P017960	CR353405			gb|CR353405|tc|TC389118|tc|TC436572|tc|TC410985	Gallus gallus finished cDNA, clone ChEST490d21. [CR353405]	0	0	1	1	nnDD	2	NA	NA	-3.58088	-3.31649	-6.89737
A_87_P012977	CR406136			gb|CR406136	Gallus gallus finished cDNA, clone ChEST858g18. [CR406136]	0	0	1	1	nnDD	2	NA	NA	-3.82295	-3.06626	-6.88921
A_87_P007246	XM_429372	LOC415913	high mobility group protein HMGI-C-like	gb|XM_429372|tc|TC378392	PREDICTED: Gallus gallus hypothetical LOC415913 (LOC415913), mRNA [XM_429372]	1	0	1	0	DnDn	2	-4.45686	NA	-2.42474	NA	-6.8816
A_87_P215538	TC380746			tc|TC380746	Rep: Wiskott-Aldrich syndrome protein family member 3 - Homo sapiens (Human), partial (94%) [TC380746]	1	0	0	1	DnnD	2	-4.05082	NA	NA	-2.8089	-6.85972
A_87_P088856	ENSGALT00000035854	LOC425076	olfactory receptor OR16	ens|ENSGALT00000035854|tc|NP9667080|ref|XM_003643283|ref|XM_003643991	GB	1	0	0	0	Dnnn	1	-6.85882	NA	NA	NA	-6.85882
A_87_P037716	NM_204711	NTM	neurotrimin	ref|NM_204711|ens|ENSGALT00000041013|ens|ENSGALT00000041014|ens|ENSGALT00000002187	Gallus gallus neurotrimin (NTM), mRNA [NM_204711]	0	1	1	0	nDDn	2	NA	-2.19106	-4.66305	NA	-6.85412
A_87_P011822	CR523119			gb|CR523119|gb|CR386441	Gallus gallus finished cDNA, clone ChEST1038d11. [CR523119]	1	0	1	0	DnDn	2	-3.52079	NA	-3.31509	NA	-6.83588
A_87_P008896	NM_001001470	LYG2	lysozyme G-like 2	ref|NM_001001470|ens|ENSGALT00000027063|gb|X61002|gb|X61198	Gallus gallus lysozyme G-like 2 (LYG2), mRNA [NM_001001470]	1	0	0	0	Dnnn	1	-6.82809	NA	NA	NA	-6.82809
A_87_P157413	TC381979			tc|TC381979|ref|XM_416810	Rep: G-protein coupled receptor 64 precursor (Epididymis-specific protein 6) (He6 receptor). - Bos Taurus, partial (53%) [TC381979]	0	1	0	1	nDnD	2	NA	-3.61187	NA	-3.21205	-6.82391
A_87_P030147	XM_425376	EVPL	envoplakin	gb|XM_425376|tc|TC383342	PREDICTED: Gallus gallus similar to envoplakin (LOC427805), mRNA [XM_425376]	0	1	0	1	nDnD	2	NA	-4.22651	NA	-2.59705	-6.82356
A_87_P100631	NM_001001610	GAL4	Gal 4	ref|NM_001001610|ens|ENSGALT00000031538|ens|ENSGALT00000036710|gb|AY534895	Gallus gallus Gal 4 (GAL4), mRNA [NM_001001610]	1	0	0	0	Dnnn	1	-6.81073	NA	NA	NA	-6.81073
A_87_P016084	CR387030	LOC421805	uncharacterized LOC421805	gb|CR387030|tc|TC389709|ref|XM_429884	Gallus gallus finished cDNA, clone ChEST438i11. [CR387030]	0	0	1	0	nnDn	1	NA	NA	-6.80119	NA	-6.80119
A_87_P088251	ENSGALT00000035946	LOC425304	condensin complex subunit 2-like	ens|ENSGALT00000035946|gb|DR410279|tc|TC420492|tc|TC418351	gPGC_EST00121 Embryonic gonadal PGC cDNA Library Gallus gallus cDNA 5', mRNA sequence [DR410279]	1	1	0	1	DDnD	3	-2.46277	-2.03926	NA	-2.292	-6.79403
A_87_P075701	ENSGALT00000022843			ens|ENSGALT00000022843|gb|BU380386|tc|TC397060|ref|XM_003641811	Uncharacterized protein [Source:UniProtKB/TrEMBL;Acc:F1NZZ5] [ENSGALT00000022843]	0	1	0	1	nDnD	2	NA	-3.33661	NA	-3.44828	-6.78489
A_87_P016965	CR385721			gb|CR385721|ref|XM_003642054	Gallus gallus finished cDNA, clone ChEST508l10. [CR385721]	0	0	1	1	nnDD	2	NA	NA	-3.37843	-3.40214	-6.78057
A_87_P090566	ENSGALT00000035608			ens|ENSGALT00000035608|tc|NP9667535|ref|XM_003643970	GB	1	0	0	0	Dnnn	1	-6.77911	NA	NA	NA	-6.77911
A_87_P022369	ENSGALT00000024920	GPA33	glycoprotein A33 (transmembrane)	ens|ENSGALT00000024920|gb|BX934867|gb|BX936257|gb|XM_416656	glycoprotein A33 (transmembrane) [Source:HGNC Symbol;Acc:4445] [ENSGALT00000024920]	0	1	0	1	nDnD	2	NA	-2.98376	NA	-3.79486	-6.77861
A_87_P013483	CR391400	FIGNL1	fidgetin-like 1	gb|CR391400|tc|TC379329|ref|XM_003640793|ref|XM_001234038	Gallus gallus finished cDNA, clone ChEST658g22. [CR391400]	1	0	1	1	DnDD	3	-2.10647	NA	-2.50084	-2.16252	-6.76983
A_87_P003775	BU121308			gb|BU121308|tc|TC378760|tc|TC401428	603147018F1 CSEQCHL17 Gallus gallus cDNA clone ChEST147d5 5', mRNA sequence [BU121308]	1	0	0	1	DnnD	2	-3.41477	NA	NA	-3.34033	-6.7551
A_87_P086891	ENSGALT00000003099			ens|ENSGALT00000003099|ens|ENSGALT00000029824|ens|ENSGALT00000029136|ens|ENSGALT00000035842	Unknown	1	0	0	0	Dnnn	1	-6.74882	NA	NA	NA	-6.74882
A_87_P113303	BX930105			gb|BX930105|gb|BX935435|gb|BX934949|tc|TC423526	Gallus gallus finished cDNA, clone ChEST592m12. [BX930105]	0	1	1	0	nDDn	2	NA	-2.32399	-4.41973	NA	-6.74372
A_87_P308947					Unknown	1	0	0	0	Dnnn	1	-6.73333	NA	NA	NA	-6.73333
A_87_P003732	TC380778			tc|TC380778|ref|XM_424927	Rep: PREDICTED: ankyrin repeat domain protein 15 - Gallus gallus, complete [TC380778]	0	0	1	1	nnDD	2	NA	NA	-3.35575	-3.36937	-6.72511
A_87_P128803	DQ092353	CATHL3	cathelicidin antimicrobial peptide	gb|DQ092353|gb|FJ938359|gb|HQ640433|gb|CR389785	Gallus gallus fowlicidin-3 mRNA, complete cds. [DQ092353]	1	0	0	0	Dnnn	1	-6.72344	NA	NA	NA	-6.72344
A_87_P081726	ENSGALT00000004943	ERBB4	v-erb-a erythroblastic leukemia viral oncogene homolog 4 (avian)	ens|ENSGALT00000004943|gb|AF121963|tc|TC385705	v-erb-a erythroblastic leukemia viral oncogene homolog 4 [Source:RefSeq peptide;Acc:NP_001025536] [ENSGALT00000004943]	0	1	1	0	nDDn	2	NA	-2.92783	-3.79455	NA	-6.72238
A_87_P131008	NM_204975	KIF4A	kinesin family member 4A	ref|NM_204975|ens|ENSGALT00000006667|gb|U04821|gb|U18309	Gallus gallus kinesin family member 4A (KIF4A), mRNA [NM_204975]	0	1	1	1	nDDD	3	NA	-2.05352	-2.12419	-2.53795	-6.71566
A_87_P128643	CR733267			gb|CR733267|gb|XM_425314|gb|XR_027203|tc|TC397393	Gallus gallus finished cDNA, clone ChEST170d6. [CR733267]	1	0	1	0	DnDn	2	-3.91881	NA	-2.79211	NA	-6.71091
A_87_P035657	ENSGALT00000008747	HELLS	helicase, lymphoid-specific	ens|ENSGALT00000008747|gb|AJ851608|gb|DR411354	helicase, lymphoid-specific [Source:HGNC Symbol;Acc:4861] [ENSGALT00000008747]	0	0	1	1	nnDD	2	NA	NA	-3.59244	-3.10724	-6.69968
A_87_P015376	CR388568			gb|CR388568|tc|TC390979	Gallus gallus finished cDNA, clone ChEST264k17. [CR388568]	1	0	0	0	Dnnn	1	-6.68042	NA	NA	NA	-6.68042
A_87_P161228	ENSGALT00000023033	BEND4	BEN domain containing 4	ens|ENSGALT00000023033|gb|XM_420730|tc|TC402108|tc|TC383250	BEN domain containing 4 [Source:HGNC Symbol;Acc:23815] [ENSGALT00000023033]	0	0	1	1	nnDD	2	NA	NA	-4.33584	-2.33801	-6.67385
A_87_P192853	NM_001006368	TGM4	transglutaminase 4 (prostate)	ref|NM_001006368|gb|AJ720185|tc|TC375132	Gallus gallus transglutaminase 4 (prostate) (TGM4), mRNA [NM_001006368]	0	1	0	0	nDnn	1	NA	-6.67168	NA	NA	-6.67168
A_87_P037789	NM_204593	NR0B1	nuclear receptor subfamily 0, group B, member 1	ref|NM_204593|ens|ENSGALT00000026260|gb|AF202991|tc|TC376914	Gallus gallus nuclear receptor subfamily 0, group B, member 1 (NR0B1), mRNA [NM_204593]	0	0	1	1	nnDD	2	NA	NA	-2.19276	-4.4757	-6.66846
A_87_P012945	CR406188			gb|CR406188	Gallus gallus finished cDNA, clone ChEST382l11. [CR406188]	0	0	1	1	nnDD	2	NA	NA	-2.72725	-3.92415	-6.65141
A_87_P017752	ENSGALT00000015094	RBM46	RNA binding motif protein 46	ens|ENSGALT00000015094|ens|ENSGALT00000038887|gb|CR353731|tc|TC405465	RNA binding motif protein 46 [Source:HGNC Symbol;Acc:28401] [ENSGALT00000015094]	0	1	1	0	nDDn	2	NA	-2.13595	-4.51379	NA	-6.64974
A_87_P086993	ENSGALT00000036116			ens|ENSGALT00000036116|ens|ENSGALT00000035802|ens|ENSGALT00000035704|ens|ENSGALT00000035570	Unknown	0	1	1	0	nDDn	2	NA	-2.17517	-4.47191	NA	-6.64709
A_87_P036646	NM_001006419	LOC421975	WD repeat-containing protein C2orf44 homolog	ref|NM_001006419|ens|ENSGALT00000031579|gb|AJ720097|tc|TC374675	Gallus gallus WD repeat-containing protein C2orf44 homolog (LOC421975), mRNA [NM_001006419]	0	1	1	1	nDDD	3	NA	-2.41397	-2.13707	-2.0941	-6.64514
A_87_P017517	CR354143			gb|CR354143|tc|TC403035	Gallus gallus finished cDNA, clone ChEST383i22. [CR354143]	1	0	1	0	DnDn	2	-3.70729	NA	-2.93237	NA	-6.63967
A_87_P148248	BU368370			gb|BU368370|tc|TC380544|ref|XM_417164	603586574F1 CSEQCHN72 Gallus gallus cDNA clone ChEST543d20 5', mRNA sequence [BU368370]	0	1	1	1	nDDD	3	NA	-2.18033	-2.23377	-2.20223	-6.61634
A_87_P022045	BX935610	BCLAF1	BCL2-associated transcription factor 1	gb|BX935610|gb|XM_419728|tc|TC379515	Gallus gallus finished cDNA, clone ChEST166h1. [BX935610]	0	1	1	1	nDDD	3	NA	-2.14225	-2.05707	-2.40894	-6.60826
A_87_P025999	BU463587	LOC425597	T-cell-interacting, activating receptor on myeloid cells protein 1-like	gb|BU463587	603773819F1 CSEQRBN19 Gallus gallus cDNA clone ChEST711f6 5', mRNA sequence [BU463587]	1	0	0	0	Dnnn	1	-6.60665	NA	NA	NA	-6.60665
A_87_P137483	CR353484	C17H9orf91	chromosome 17 open reading frame, human C9orf91	gb|CR353484	Gallus gallus finished cDNA, clone ChEST253a22. [CR353484]	1	1	0	0	DDnn	2	-4.219	-2.38742	NA	NA	-6.60642
A_87_P073118	ENSGALT00000009631			ens|ENSGALT00000009631|ens|ENSGALT00000018570|gb|CR386025|gb|XM_001236553	Uncharacterized protein [Source:UniProtKB/TrEMBL;Acc:E1C6V3] [ENSGALT00000009631]	1	0	1	1	DnDD	3	-2.12336	NA	-2.24628	-2.22357	-6.5932
A_87_P309052					Unknown	1	0	0	0	Dnnn	1	-6.58774	NA	NA	NA	-6.58774
A_87_P145123	ENSGALT00000004581	LOC420108	uncharacterized LOC420108	ens|ENSGALT00000004581|gb|BU447389|tc|TC419980|tc|TC381641	Uncharacterized protein [Source:UniProtKB/TrEMBL;Acc:E1C1P4] [ENSGALT00000004581]	1	0	0	0	Dnnn	1	-6.58336	NA	NA	NA	-6.58336
A_87_P096071	NM_204361	KIT	v-kit Hardy-Zuckerman 4 feline sarcoma viral oncogene homolog	ref|NM_204361|ens|ENSGALT00000037527|ens|ENSGALT00000022571|gb|D13225	Gallus gallus v-kit Hardy-Zuckerman 4 feline sarcoma viral oncogene homolog (KIT), mRNA [NM_204361]	0	0	1	1	nnDD	2	NA	NA	-3.95305	-2.62091	-6.57396
A_87_P088706	ENSGALT00000035881	LOC430594	olfactory receptor 14A16-like	ens|ENSGALT00000035881|ens|ENSGALT00000022391|tc|NP9667147|tc|TC397019	GB	1	0	0	0	Dnnn	1	-6.57245	NA	NA	NA	-6.57245
A_87_P111403	ENSGALT00000027686	ZMYM2	zinc finger, MYM-type 2	ens|ENSGALT00000027686|gb|CR385137|gb|AJ719987|tc|TC373951	Uncharacterized protein [Source:UniProtKB/TrEMBL;Acc:E1C164] [ENSGALT00000027686]	0	0	1	1	nnDD	2	NA	NA	-2.66701	-3.89947	-6.56648
A_87_P022838	ENSGALT00000009556	C14H7orf62	chromosome 14 open reading frame, human C7orf62	ens|ENSGALT00000009556|gb|BX933868|tc|TC392963|ref|XM_001234374	chromosome 7 open reading frame 62 [Source:HGNC Symbol;Acc:22402] [ENSGALT00000009556]	0	0	1	1	nnDD	2	NA	NA	-4.21415	-2.34179	-6.55594
A_87_P103253	ENSGALT00000037099			ens|ENSGALT00000037099|tc|TC413671	catenin (cadherin-associated protein), delta 2 (neural plakophilin-related arm-repeat protein) [Source:HGNC Symbol;Acc:2516] [ENSGALT00000037099]	0	1	1	0	nDDn	2	NA	-2.83915	-3.70059	NA	-6.53974
A_87_P014069	CR390563	TPTE	transmembrane phosphatase with tensin homology	gb|CR390563|tc|TC380725|ref|XM_417079	Gallus gallus finished cDNA, clone ChEST659h14. [CR390563]	0	0	1	1	nnDD	2	NA	NA	-3.84243	-2.68693	-6.52936
A_87_P091556	ENSGALT00000009323	KIF24	kinesin family member 24	ens|ENSGALT00000009323|gb|XM_424972|tc|TC394360	Uncharacterized protein [Source:UniProtKB/TrEMBL;Acc:E1C3D6] [ENSGALT00000009323]	0	0	1	1	nnDD	2	NA	NA	-3.95952	-2.56911	-6.52863
A_87_P205198	BU339296			gb|BU339296|gb|DR428513|tc|TC380801|ref|XM_416938	603515668F1 CSEQCHN66 Gallus gallus cDNA clone ChEST454h17 5', mRNA sequence [BU339296]	1	0	0	1	DnnD	2	-3.94416	NA	NA	-2.58043	-6.52459
A_87_P088321	ENSGALT00000015199			ens|ENSGALT00000015199|tc|TC379839|tc|TC441764|ref|XM_423365	Rep: Zgc:110113 - Danio rerio (Zebrafish) (Brachydanio rerio), partial (63%) [TC379839]	1	0	0	1	DnnD	2	-2.94726	NA	NA	-3.57036	-6.51763
A_87_P037187	NM_001031050	NEK2	NIMA (never in mitosis gene a)-related kinase 2	ref|NM_001031050|ens|ENSGALT00000016017|gb|AJ719299|tc|TC376144	Gallus gallus NIMA (never in mitosis gene a)-related kinase 2 (NEK2), mRNA [NM_001031050]	0	1	0	1	nDnD	2	NA	-2.25465	NA	-4.26263	-6.51728
A_87_P123763	CR389250			gb|CR389250|tc|TC376756	Gallus gallus finished cDNA, clone ChEST248m5. [CR389250]	1	0	0	0	Dnnn	1	-6.51526	NA	NA	NA	-6.51526
A_87_P113488	BX930398	CENPM	centromere protein M	gb|BX930398|gb|CR353926|tc|TC405913|tc|TC392783	Gallus gallus finished cDNA, clone ChEST639m17. [BX930398]	1	0	0	1	DnnD	2	-3.30755	NA	NA	-3.20687	-6.51442
A_87_P170013	XR_027019			gb|XR_027019|tc|TC399158|ref|XM_003640780	PREDICTED: Gallus gallus similar to neural plakophilin-related arm-repeat protein (NPRAP) (LOC420922), mRNA [XR_027019]	0	1	1	0	nDDn	2	NA	-2.65414	-3.85956	NA	-6.5137
A_87_P087376	ENSGALT00000036077			ens|ENSGALT00000036077|ens|ENSGALT00000035895|ens|ENSGALT00000035994|ens|ENSGALT00000029644	Unknown	1	0	0	0	Dnnn	1	-6.51278	NA	NA	NA	-6.51278
A_87_P313067	AF306852			gb|AF306852|gb|CR389903|tc|NP9664883|tc|NP9665096	Gallus gallus immunoglobulin-like receptor CHIR-B mRNA, complete cds. [AF306852]	1	0	0	0	Dnnn	1	-6.51273	NA	NA	NA	-6.51273
A_87_P170283	XM_001232248	ZNF217	zinc finger protein 217	gb|XM_001232248|tc|TC378269|ref|XM_417505	PREDICTED: Gallus gallus hypothetical protein LOC769445 (LOC769445), mRNA [XM_001232248]	0	0	1	1	nnDD	2	NA	NA	-2.98493	-3.5199	-6.50483
A_87_P018430	CR352689			gb|CR352689|gb|CR406786|tc|TC394894	Gallus gallus finished cDNA, clone ChEST34m24. [CR352689]	0	1	0	1	nDnD	2	NA	-2.92624	NA	-3.5591	-6.48533
A_87_P145683	TC377425			tc|TC377425|tc|TC400892|tc|TC414829|ref|XM_420413	Rep: Calmegin precursor. - Gallus gallus, complete [TC377425]	1	0	1	0	DnDn	2	-2.35178	NA	-4.12296	NA	-6.47474
A_87_P009707	NM_001244593	SCIN	scinderin	ref|NM_001244593|ens|ENSGALT00000017516|gb|DQ020143|gb|CR388991	Gallus gallus scinderin (SCIN), mRNA [NM_001244593]	1	0	0	1	DnnD	2	-3.57221	NA	NA	-2.90017	-6.47237
A_87_P018002	CR353341			gb|CR353341|tc|TC410920|tc|TC415283	Gallus gallus finished cDNA, clone ChEST278c3. [CR353341]	1	1	0	0	DDnn	2	-3.72611	-2.73863	NA	NA	-6.46474
A_87_P129033	NM_001001193	GAL6	Gal 6	ref|NM_001001193|ens|ENSGALT00000026898|gb|DQ677637|gb|AY534892	Gallus gallus Gal 6 (GAL6), mRNA [NM_001001193]	1	0	0	0	Dnnn	1	-6.45938	NA	NA	NA	-6.45938
A_87_P022572	ENSGALT00000021843			ens|ENSGALT00000021843|ens|ENSGALT00000025116|ens|ENSGALT00000015536|gb|BX934487	HtrA serine peptidase 1 [Source:HGNC Symbol;Acc:9476] [ENSGALT00000021843]	1	1	1	1	UDDD	4	3.78578	-2.54732	-3.19319	-4.49961	-6.45434
A_87_P315582	NM_001199418	AHSA2	AHA1, activator of heat shock 90kDa protein ATPase homolog 2 (yeast)	ref|NM_001199418|tc|TC391031	Gallus gallus AHA1, activator of heat shock 90kDa protein ATPase homolog 2 (yeast) (AHSA2), mRNA [NM_001199418]	0	0	1	1	nnDD	2	NA	NA	-2.75672	-3.68827	-6.445
A_87_P221953	ENSGALT00000012483	LOC422320	ligand of Numb protein X 2-like	ens|ENSGALT00000012483|tc|TC382931	Uncharacterized protein [Source:UniProtKB/TrEMBL;Acc:F1NU52] [ENSGALT00000012483]	0	1	0	1	nDnD	2	NA	-2.42834	NA	-4.01531	-6.44365
A_87_P106888	ENSGALT00000019187	LOC427882	histone H1	ens|ENSGALT00000019187|tc|TC424356|ref|XM_425456	Uncharacterized protein [Source:UniProtKB/TrEMBL;Acc:F1NPJ2] [ENSGALT00000019187]	1	1	0	0	DDnn	2	-2.43898	-4.00401	NA	NA	-6.44299
A_87_P057116	NM_001031157	PI4K2B	phosphatidylinositol 4-kinase type 2 beta	ref|NM_001031157|ens|ENSGALT00000023241|gb|CR523014|gb|AJ720784	Gallus gallus phosphatidylinositol 4-kinase type 2 beta (PI4K2B), mRNA [NM_001031157]	0	1	1	1	nDDD	3	NA	-2.01635	-2.02732	-2.39075	-6.43443
A_87_P092536	ENSGALT00000024303	PTPLAD2	protein tyrosine phosphatase-like A domain containing 2	ens|ENSGALT00000024303|gb|BX933712|tc|NP9669603|ref|XM_003643581	protein tyrosine phosphatase-like A domain containing 2 [Source:HGNC Symbol;Acc:20920] [ENSGALT00000024303]	1	1	0	0	DDnn	2	-3.77256	-2.65788	NA	NA	-6.43044
A_87_P087556	ENSGALT00000036051			ens|ENSGALT00000036051|tc|NP9667848	GB	1	0	0	0	Dnnn	1	-6.4304	NA	NA	NA	-6.4304
A_87_P325102	XM_001231758			gb|XM_001231758|tc|NP9676025	PREDICTED: Gallus gallus similar to G2 (LOC768686), mRNA [XM_001231758]	0	0	1	1	nnDD	2	NA	NA	-3.80049	-2.62768	-6.42817
A_87_P014690	CR389636			gb|CR389636|tc|TC395420	Gallus gallus finished cDNA, clone ChEST810c11. [CR389636]	0	1	0	1	nDnD	2	NA	-2.63312	NA	-3.79502	-6.42814
A_87_P024200	BX930706	IMMP2L	IMP2 inner mitochondrial membrane peptidase-like (S. cerevisiae)	gb|BX930706|gb|BX931538|gb|XM_416025|tc|TC378663	Gallus gallus finished cDNA, clone ChEST372d16. [BX930706]	1	1	1	0	DDDn	3	-2.36687	-2.00867	-2.0523	NA	-6.42784
A_87_P127728	CR523401			gb|CR523401|tc|TC402893|tc|TC391083|tc|TC439450	Gallus gallus finished cDNA, clone ChEST508c4. [CR523401]	1	0	1	0	DnDn	2	-3.30737	NA	-3.11776	NA	-6.42513
A_87_P298083	NM_204718	CITED4	Cbp/p300-interacting transactivator, with Glu/Asp-rich carboxy-terminal domain, 4	ref|NM_204718|ens|ENSGALT00000041198|ens|ENSGALT00000000960|gb|AF261079	Gallus gallus Cbp/p300-interacting transactivator, with Glu/Asp-rich carboxy-terminal domain, 4 (CITED4), mRNA [NM_204718]	1	0	0	1	DnnD	2	-3.98048	NA	NA	-2.44349	-6.42397
A_87_P008770	X99062	TNXB	tenascin XB	gb|X99062|tc|TC406438	G.gallus mRNA for tenascin-Y. [X99062]	0	1	1	0	nDDn	2	NA	-3.33338	-3.07239	NA	-6.40577
A_87_P014743	CR389567			gb|CR389567|tc|TC436257	Gallus gallus finished cDNA, clone ChEST535b20. [CR389567]	1	1	1	0	DDDn	3	-2.2556	-2.06908	-2.08047	NA	-6.40515
A_87_P059961	ENSGALT00000040384	LOC769376	olfactory receptor 14J1-like	ens|ENSGALT00000040384|ens|ENSGALT00000013096|ens|ENSGALT00000040379|tc|TC378434	Rep: olfactory receptor Olr34 - Rattus norvegicus, partial (48%) [TC378434]	1	0	0	0	Dnnn	1	-6.38839	NA	NA	NA	-6.38839
A_87_P098586	ENSGALT00000018417	DACT2	dapper, antagonist of beta-catenin, homolog 2 (Xenopus laevis)	ens|ENSGALT00000018417|gb|CR523571|gb|XM_419602|tc|TC379484	dapper, antagonist of beta-catenin, homolog 2 (Xenopus laevis) [Source:HGNC Symbol;Acc:21231] [ENSGALT00000018417]	0	1	0	1	nDnD	2	NA	-2.9172	NA	-3.45557	-6.37277
A_87_P014867	CR389369			gb|CR389369|tc|TC395662	Gallus gallus finished cDNA, clone ChEST187j23. [CR389369]	0	0	1	1	nnDD	2	NA	NA	-2.96304	-3.3893	-6.35234
A_87_P037490	NM_001001751	CYP3A7	cytochrome P450 A 37	ref|NM_001001751|ens|ENSGALT00000007080|gb|AJ250337|tc|TC376117	Gallus gallus cytochrome P450 A 37 (CYP3A7), mRNA [NM_001001751]	1	0	0	0	Dnnn	1	-6.33133	NA	NA	NA	-6.33133
A_87_P088096	ENSGALT00000035968			ens|ENSGALT00000035968|ens|ENSGALT00000035883|ens|ENSGALT00000035658|tc|TC377728	Olfactory receptor OR6 [Source:UniProtKB/TrEMBL;Acc:B4X7J5] [ENSGALT00000035658]	1	0	0	0	Dnnn	1	-6.32867	NA	NA	NA	-6.32867
A_87_P171823	TC421445			tc|TC421445|tc|TC426646|ref|XM_001234187	Rep: Catalytic domain of components of various dehydrogenase complexes - Dinoroseobacter shibae DFL 12, partial (6%) [TC421445]	0	1	1	0	nDDn	2	NA	-4.05854	-2.26543	NA	-6.32396
A_87_P007307	ENSGALT00000027549	CCNA1	cyclin A1	ens|ENSGALT00000027549|tc|TC381941|ref|XM_417097	Uncharacterized protein [Source:UniProtKB/TrEMBL;Acc:F1P4N0] [ENSGALT00000027549]	0	0	0	1	nnnD	1	NA	NA	NA	-6.32255	-6.32255
A_87_P195903	ENSGALT00000039980	CYB5R2	cytochrome b5 reductase 2	ens|ENSGALT00000039980|ens|ENSGALT00000008501|ens|ENSGALT00000008489|gb|AJ721007	cytochrome b5 reductase 2 [Source:HGNC Symbol;Acc:24376] [ENSGALT00000039980]	0	1	1	1	nDDD	3	NA	-2.13159	-2.03184	-2.15485	-6.31829
A_87_P009787	NM_204784	WNT11	wingless-type MMTV integration site family, member 11	ref|NM_204784|ens|ENSGALT00000001231|gb|D31901|tc|TC375857	Gallus gallus wingless-type MMTV integration site family, member 11 (WNT11), mRNA [NM_204784]	0	1	0	1	nDnD	2	NA	-3.35335	NA	-2.96401	-6.31736
A_87_P177748	ENSGALT00000037403			ens|ENSGALT00000037403|gb|AF306852|gb|CR389903|tc|NP9665096	Uncharacterized protein [Source:UniProtKB/TrEMBL;Acc:E1C0T0] [ENSGALT00000037403]	1	0	0	0	Dnnn	1	-6.31521	NA	NA	NA	-6.31521
A_87_P090601	ENSGALT00000035604			ens|ENSGALT00000035604|ens|ENSGALT00000035793|gb|BX935167|tc|NP9665683	Gallus gallus finished cDNA, clone ChEST533c24. [BX935167]	1	0	0	0	Dnnn	1	-6.31491	NA	NA	NA	-6.31491
A_87_P224068	NM_205450	TNNC2	troponin C type 2 (fast)	ref|NM_205450|ens|ENSGALT00000011060|gb|M19027|tc|TC418406	Gallus gallus troponin C type 2 (fast) (TNNC2), mRNA [NM_205450]	0	1	0	1	nDnD	2	NA	-3.76089	NA	-2.54897	-6.30986
A_87_P078369	ENSGALT00000004374	CRIP2	cysteine-rich protein 2	ens|ENSGALT00000004374|ens|ENSGALT00000004375|gb|BX934947|gb|BX934543	cysteine-rich protein 2 [Source:HGNC Symbol;Acc:2361] [ENSGALT00000004374]	1	0	0	0	Dnnn	1	-6.30965	NA	NA	NA	-6.30965
A_87_P207943	TC380313			tc|TC380313|ref|XM_414750	Rep: Neuronal pentraxin-2 precursor (NP2) (Neuronal pentraxin II) (NP-II). - Gallus gallus, complete [TC380313]	0	0	1	1	nnDD	2	NA	NA	-2.99127	-3.2996	-6.29086
A_87_P003153	ENSGALT00000018952	EPB41L5	erythrocyte membrane protein band 4.1 like 5	ens|ENSGALT00000018952|ens|ENSGALT00000038034|gb|XM_422083|tc|TC380257	erythrocyte membrane protein band 4.1 like 5 [Source:HGNC Symbol;Acc:19819] [ENSGALT00000018952]	0	1	0	1	nDnD	2	NA	-2.99548	NA	-3.2942	-6.28968
A_87_P238483	NM_001199572	CDC25A	cell division cycle 25 homolog A (S. pombe)	ref|NM_001199572|ens|ENSGALT00000007893|tc|TC417834|tc|TC398527	Gallus gallus cell division cycle 25 homolog A (S. pombe) (CDC25A), mRNA [NM_001199572]	0	1	0	1	nDnD	2	NA	-2.05697	NA	-4.21736	-6.27433
A_87_P014894	CR389331	BTBD3	BTB (POZ) domain containing 3	gb|CR389331|gb|XM_425262|tc|TC380744|tc|TC400748	Gallus gallus finished cDNA, clone ChEST723i2. [CR389331]	0	0	1	1	nnDD	2	NA	NA	-3.20704	-3.06637	-6.27341
A_87_P083161	ENSGALT00000020268	LRP1B	low density lipoprotein receptor-related protein 1B	ens|ENSGALT00000020268	low density lipoprotein receptor-related protein 1B [Source:HGNC Symbol;Acc:6693] [ENSGALT00000020268]	0	0	1	1	nnDD	2	NA	NA	-2.81703	-3.45254	-6.26957
A_87_P003349	XM_417866	TMEM45B	transmembrane protein 45B	gb|XM_417866|tc|TC388323	PREDICTED: Gallus gallus similar to Transmembrane protein 45b (LOC419725), mRNA [XM_417866]	0	1	0	1	nDnD	2	NA	-3.65332	NA	-2.61235	-6.26567
A_87_P066106	ENSGALT00000001691	CALN1	calneuron 1	ens|ENSGALT00000001691|tc|TC402807|ref|XM_415727	calneuron 1 [Source:HGNC Symbol;Acc:13248] [ENSGALT00000001691]	0	0	1	1	nnDD	2	NA	NA	-3.74166	-2.52041	-6.26207
A_87_P022299	NM_001195689	CZH9orf100	chromosome Z open reading frame, human C9orf100	ref|NM_001195689|ens|ENSGALT00000004088|gb|BX935035|tc|TC404397	Gallus gallus chromosome Z open reading frame, human C9orf100 (CZH9orf100), mRNA [NM_001195689]	1	0	1	0	DnDn	2	-2.96904	NA	-3.29107	NA	-6.2601
A_87_P002976	XM_422014	LRP2	low density lipoprotein receptor-related protein 2	gb|XM_422014|tc|TC378622	PREDICTED: Gallus gallus low density lipoprotein-related protein 2 (LRP2), mRNA [XM_422014]	0	1	1	0	nDDn	2	NA	-2.90966	-3.34689	NA	-6.25655
A_87_P035754	NM_001030600	SLC6A6	solute carrier family 6 (neurotransmitter transporter, taurine), member 6	ref|NM_001030600|gb|AJ851469|gb|CR385226|tc|TC423293	Gallus gallus solute carrier family 6 (neurotransmitter transporter, taurine), member 6 (SLC6A6), mRNA [NM_001030600]	1	1	0	0	DDnn	2	-3.72544	-2.53069	NA	NA	-6.25613
A_87_P088901	ENSGALT00000035851			ens|ENSGALT00000035851	Unknown	0	0	1	1	nnDD	2	NA	NA	-3.7443	-2.51082	-6.25512
A_87_P018635	CR352372			gb|CR352372|gb|CR389361|gb|CN221811	Gallus gallus finished cDNA, clone ChEST82j3. [CR352372]	0	0	1	1	nnDD	2	NA	NA	-3.98091	-2.26849	-6.2494
A_87_P018857	CR338764			gb|CR338764	Gallus gallus finished cDNA, clone ChEST1034b12. [CR338764]	0	0	1	1	nnDD	2	NA	NA	-3.30366	-2.94281	-6.24646
A_87_P013589	CR391266			gb|CR391266	Gallus gallus finished cDNA, clone ChEST701k15. [CR391266]	0	1	0	1	nDnD	2	NA	-3.53955	NA	-2.70464	-6.24419
A_87_P174843	BX277726			gb|BX277726|tc|TC380120|tc|TC399089|ref|XM_414880	BX277726 AGENAE Gallus gallus multi-tissues normalized library (gcag) Gallus gallus cDNA clone gcag0009.b.21 5prim, mRNA sequence [BX277726]	0	1	0	1	nDnD	2	NA	-2.01384	NA	-4.22576	-6.2396
A_87_P088361	ENSGALT00000035927	LOC776174	olfactory receptor 14J1-like	ens|ENSGALT00000035927|ens|ENSGALT00000035987|ens|ENSGALT00000035884|tc|TC377199	Rep: olfactory receptor Olr1148 - Rattus norvegicus, partial (38%) [TC377199]	1	0	0	0	Dnnn	1	-6.23543	NA	NA	NA	-6.23543
A_87_P214803	XM_424426	SEMA4D	sema domain, immunoglobulin domain (Ig), transmembrane domain (TM) and short cytoplasmic domain, (semaphorin) 4D	gb|XM_424426|tc|TC379690	PREDICTED: Gallus gallus sema domain, immunoglobulin domain (Ig), transmembrane domain (TM) and short cytoplasmic domain, (semaphorin) 4D (SEMA4D), mRNA [XM_424426]	1	0	1	0	DnDn	2	-2.62401	NA	-3.59314	NA	-6.21715
A_87_P199138	NM_001199625	CPM	carboxypeptidase M	ref|NM_001199625|ens|ENSGALT00000016170|gb|BX935129|tc|TC407261	Gallus gallus carboxypeptidase M (CPM), mRNA [NM_001199625]	0	1	1	0	nDDn	2	NA	-3.98538	-2.22721	NA	-6.21259
A_87_P101981	NM_001199648	SGOL1	shugoshin-like 1 (S. pombe)	ref|NM_001199648|ens|ENSGALT00000037767|ens|ENSGALT00000031170|ens|ENSGALT00000018405	Gallus gallus shugoshin-like 1 (S. pombe) (SGOL1), mRNA [NM_001199648]	0	0	1	1	nnDD	2	NA	NA	-2.38242	-3.82215	-6.20457
A_87_P241763	XM_421417	PRKCH	protein kinase C, eta	gb|XM_421417|tc|TC381340	PREDICTED: Gallus gallus similar to Protein kinase C, eta (LOC423518), mRNA [XM_421417]	0	1	0	1	nDnD	2	NA	-3.17484	NA	-3.01165	-6.18648
A_87_P192723	NM_001031401	HCLS1	hematopoietic cell-specific Lyn substrate 1	ref|NM_001031401|ens|ENSGALT00000015903|gb|AJ719284|tc|TC374966	Gallus gallus hematopoietic cell-specific Lyn substrate 1 (HCLS1), mRNA [NM_001031401]	1	0	0	0	Dnnn	1	-6.17939	NA	NA	NA	-6.17939
A_87_P012935	CR406201			gb|CR406201|tc|TC432901	Gallus gallus finished cDNA, clone ChEST845i18. [CR406201]	0	1	0	1	nDnD	2	NA	-2.03137	NA	-4.14755	-6.17892
A_87_P088481	ENSGALT00000035908			ens|ENSGALT00000035908|ens|ENSGALT00000029625|ens|ENSGALT00000028318	Unknown	1	0	0	0	Dnnn	1	-6.17886	NA	NA	NA	-6.17886
A_87_P089186	ENSGALT00000035803			ens|ENSGALT00000035803|ens|ENSGALT00000036167|ens|ENSGALT00000035675|ens|ENSGALT00000035509	Unknown	0	1	1	0	nDDn	2	NA	-2.07657	-4.10222	NA	-6.17879
A_87_P010869	CR732796			gb|CR732796|gb|CR407538	Gallus gallus finished cDNA, clone ChEST538k16. [CR732796]	0	1	0	1	nDnD	2	NA	-3.74791	NA	-2.4143	-6.16221
A_87_P036229	NM_001031493	C20H20orf108	chromosome 20 open reading frame, human C20orf108	ref|NM_001031493|ens|ENSGALT00000012610|gb|AJ720712|tc|TC375025	Gallus gallus chromosome 20 open reading frame, human C20orf108 (C20H20orf108), mRNA [NM_001031493]	1	0	1	1	DnDD	3	-2.0459	NA	-2.03232	-2.08156	-6.15978
A_87_P171363	XM_422197	ASPM	asp (abnormal spindle) homolog, microcephaly associated (Drosophila)	gb|XM_422197|tc|TC379444	PREDICTED: Gallus gallus asp (abnormal spindle) homolog, microcephaly associated (Drosophila) (ASPM), mRNA [XM_422197]	0	0	1	1	nnDD	2	NA	NA	-2.8628	-3.28554	-6.14834
A_87_P011036	CR524236			gb|CR524236	Gallus gallus finished cDNA, clone ChEST914o3. [CR524236]	1	0	0	1	DnnD	2	-3.76751	NA	NA	-2.37716	-6.14467
A_87_P009524	L06109	LPAR6	lysophosphatidic acid receptor 6	gb|L06109|tc|TC381547	Gallus gallus activated T cell-specific G protein-coupled receptor mRNA, complete cds. [L06109]	0	1	0	1	nDnD	2	NA	-3.16704	NA	-2.96357	-6.13062
A_87_P154298	TC379277			tc|TC379277|ref|XM_422716	Rep: Uncharacterized protein C3orf59 - Homo sapiens (Human), complete [TC379277]	0	1	0	1	nDnD	2	NA	-2.31916	NA	-3.79826	-6.11743
A_87_P086427	ENSGALT00000036186			ens|ENSGALT00000036186|ens|ENSGALT00000036053|ens|ENSGALT00000029253|ens|ENSGALT00000029433	Unknown	1	0	0	0	Dnnn	1	-6.11074	NA	NA	NA	-6.11074
A_87_P022610	BX934396			gb|BX934396|gb|BX931943|gb|DR415433|tc|TC406880	Gallus gallus finished cDNA, clone ChEST52g18. [BX934396]	0	1	0	1	nDnD	2	NA	-2.94847	NA	-3.15475	-6.10322
A_87_P156188	NM_001199536	CTNNA3	catenin (cadherin-associated protein), alpha 3	ref|NM_001199536|tc|TC431025	Gallus gallus catenin (cadherin-associated protein), alpha 3 (CTNNA3), mRNA [NM_001199536]	0	0	1	0	nnDn	1	NA	NA	-6.1029	NA	-6.1029
A_87_P060016	ENSGALT00000041340			ens|ENSGALT00000041340|gb|CR733267|gb|CR389657|gb|XM_415355	Gallus gallus finished cDNA, clone ChEST170d6. [CR733267]	1	0	1	0	DnDn	2	-3.4305	NA	-2.67156	NA	-6.10206
A_87_P034213	BU123024	CLTA	clathrin, light chain A	gb|BU123024	603149259F1 CSEQCHL18 Gallus gallus cDNA clone ChEST153e16 5', mRNA sequence [BU123024]	1	0	1	0	DnDn	2	-2.87148	NA	-3.2262	NA	-6.09769
A_87_P023020	BX933460			gb|BX933460	Gallus gallus finished cDNA, clone ChEST42j8. [BX933460]	0	1	0	1	nDnD	2	NA	-2.33596	NA	-3.75508	-6.09104
A_87_P016915	NM_001012870	BUB1	budding uninhibited by benzimidazoles 1 homolog (yeast)	ref|NM_001012870|ens|ENSGALT00000013400|gb|CR385798|gb|AJ719676	Gallus gallus budding uninhibited by benzimidazoles 1 homolog (yeast) (BUB1), mRNA [NM_001012870]	0	0	1	1	nnDD	2	NA	NA	-2.91984	-3.1638	-6.08364
A_87_P035995	NM_001031612	RMI1	RMI1, RecQ mediated genome instability 1, homolog (S. cerevisiae)	ref|NM_001031612|ens|ENSGALT00000020564|gb|AJ721026|tc|TC374647	Gallus gallus RMI1, RecQ mediated genome instability 1, homolog (S. cerevisiae) (RMI1), mRNA [NM_001031612]	0	0	1	1	nnDD	2	NA	NA	-3.26388	-2.81795	-6.08183
A_87_P089036	ENSGALT00000035828			ens|ENSGALT00000035828|tc|NP9666943|tc|NP9666945|tc|NP9666944	GB	1	0	0	0	Dnnn	1	-6.08003	NA	NA	NA	-6.08003
A_87_P084341	ENSGALT00000012189	INCENP	inner centromere protein antigens 135/155kDa	ens|ENSGALT00000012189|tc|TC435801|tc|TC423348|tc|TC438465	inner centromere protein antigens 135/155kDa [Source:RefSeq peptide;Acc:NP_990661] [ENSGALT00000012189]	0	0	1	1	nnDD	2	NA	NA	-2.13411	-3.94519	-6.0793
A_87_P154723	DR416917	LOC416530	uncharacterized LOC416530	gb|DR416917|tc|TC377271|tc|TC404267|ref|XM_429439	gPGC_EST06759 Embryonic gonadal PGC cDNA Library Gallus gallus cDNA 5', mRNA sequence [DR416917]	0	0	1	1	nnDD	2	NA	NA	-3.00059	-3.07776	-6.07836
A_87_P078941	ENSGALT00000009517	FAM69A	family with sequence similarity 69, member A	ens|ENSGALT00000009517|gb|XM_426643|tc|TC384998	family with sequence similarity 69, member A [Source:HGNC Symbol;Acc:32213] [ENSGALT00000009517]	1	0	0	1	DnnD	2	-3.21558	NA	NA	-2.85927	-6.07485
A_87_P013403	CR391511			gb|CR391511|tc|TC406784	Gallus gallus finished cDNA, clone ChEST766f10. [CR391511]	0	1	0	1	nDnD	2	NA	-3.547	NA	-2.52449	-6.07149
A_87_P148733	NM_001252284	MPZL2	myelin protein zero-like 2	ref|NM_001252284|tc|TC394202	Gallus gallus myelin protein zero-like 2 (MPZL2), mRNA [NM_001252284]	0	1	0	1	nDnD	2	NA	-2.93447	NA	-3.13601	-6.07049
A_87_P010551	ENSGALT00000037562	HEMGN	hemogen	ens|ENSGALT00000037562|gb|BX276514|tc|TC422033|tc|TC427289	hemogen [Source:HGNC Symbol;Acc:17509] [ENSGALT00000037562]	0	0	0	1	nnnD	1	NA	NA	NA	-6.06567	-6.06567
A_87_P145043	XM_426322	TRPC3	transient receptor potential cation channel, subfamily C, member 3	gb|XM_426322|tc|TC381927|ref|XM_003641203	PREDICTED: Gallus gallus similar to Short transient receptor potential channel 3 (TrpC3) (Htrp-3) (Htrp3) (LOC428766), mRNA [XM_426322]	0	0	1	1	nnDD	2	NA	NA	-3.2241	-2.83647	-6.06057
A_87_P079046	ENSGALT00000038838	ODF2L	outer dense fiber of sperm tails 2-like	ens|ENSGALT00000038838|ens|ENSGALT00000038840|ens|ENSGALT00000011006|gb|XM_422361	outer dense fiber of sperm tails 2-like [Source:HGNC Symbol;Acc:29225] [ENSGALT00000038838]	1	0	0	0	Dnnn	1	-6.05066	NA	NA	NA	-6.05066
A_87_P007527	ENSGALT00000023302			ens|ENSGALT00000023302|gb|XM_420769|tc|TC387337	non-SMC condensin I complex, subunit G [Source:HGNC Symbol;Acc:24304] [ENSGALT00000023302]	1	0	0	1	DnnD	2	-2.75873	NA	NA	-3.28586	-6.04459
A_87_P176789	TC404502			tc|TC404502	Rep: RSF1 protein - Homo sapiens (Human), partial (63%) [TC404502]	0	0	1	1	nnDD	2	NA	NA	-2.44385	-3.58907	-6.03291
A_87_P024636	ENSGALT00000010135	RACGAP1	Rac GTPase activating protein 1	ens|ENSGALT00000010135|gb|BX929667|gb|BX931628|gb|BX931613	Rac GTPase activating protein 1 [Source:HGNC Symbol;Acc:9804] [ENSGALT00000010135]	0	0	1	1	nnDD	2	NA	NA	-2.60801	-3.42451	-6.03252
A_87_P069846	ENSGALT00000038243	LOC416993	uncharacterized LOC416993	ens|ENSGALT00000038243|gb|XM_429465|tc|TC378066	Uncharacterized protein [Source:UniProtKB/TrEMBL;Acc:E1BS35] [ENSGALT00000038243]	0	1	0	1	nDnD	2	NA	-3.61347	NA	-2.40733	-6.02081
A_87_P126948	CR407046	CSF1R	colony stimulating factor 1 receptor	gb|CR407046|gb|BU131217|gb|XM_414597|tc|TC388230	Gallus gallus finished cDNA, clone ChEST1004o7. [CR407046]	1	0	0	0	Dnnn	1	-6.01701	NA	NA	NA	-6.01701
A_87_P091596	ENSGALT00000009379			ens|ENSGALT00000009379|ref|XM_003642966	Uncharacterized protein [Source:UniProtKB/TrEMBL;Acc:F1NAK8] [ENSGALT00000009379]	0	1	0	1	nDnD	2	NA	-2.97143	NA	-3.04125	-6.01268
A_87_P015803	CR387461			gb|CR387461|tc|TC424196|tc|TC400815	Gallus gallus finished cDNA, clone ChEST489i16. [CR387461]	0	0	1	1	nnDD	2	NA	NA	-3.00814	-3.00131	-6.00945
A_87_P021601	BX950519	KLHL32	kelch-like 32 (Drosophila)	gb|BX950519|gb|XM_419827|tc|TC379080	Gallus gallus finished cDNA, clone ChEST549e18. [BX950519]	0	1	1	0	nDDn	2	NA	-3.7976	-2.20229	NA	-5.9999
A_87_P052426	NM_001079751	MBD3	methyl-CpG binding domain protein 3	ref|NM_001079751|ens|ENSGALT00000041172|gb|AJ719606|tc|TC375438	Gallus gallus methyl-CpG binding domain protein 3 (MBD3), mRNA [NM_001079751]	0	0	1	1	nnDD	2	NA	NA	-3.60263	-2.3907	-5.99334
A_87_P036479	NM_001031193	NUSAP1	nucleolar and spindle associated protein 1	ref|NM_001031193|ens|ENSGALT00000013978|gb|AJ720339|tc|TC399806	Gallus gallus nucleolar and spindle associated protein 1 (NUSAP1), mRNA [NM_001031193]	0	0	1	1	nnDD	2	NA	NA	-2.80036	-3.19045	-5.99081
A_87_P026948	XM_001234788	HAUS3	HAUS augmin-like complex, subunit 3	gb|XM_001234788|tc|TC384986	PREDICTED: Gallus gallus hypothetical protein LOC771514 (LOC771514), mRNA [XM_001234788]	1	0	0	1	DnnD	2	-3.4142	NA	NA	-2.57085	-5.98504
A_87_P077291	ENSGALT00000007918	COL4A4	collagen, type IV, alpha 4	ens|ENSGALT00000007918|ref|XM_422615	collagen, type IV, alpha 4 [Source:HGNC Symbol;Acc:2206] [ENSGALT00000007918]	1	0	1	0	DnDn	2	-3.36819	NA	-2.61369	NA	-5.98188
A_87_P037981	AF036942	GC1	photoreceptor guanylate cyclase 1	gb|AF036942|tc|NP345499	Gallus gallus photoreceptor guanylate cyclase 1 (GC1) mRNA, partial cds. [AF036942]	1	0	0	0	Dnnn	1	-5.96814	NA	NA	NA	-5.96814
A_87_P015673	CR387636			gb|CR387636|tc|TC393866	Gallus gallus finished cDNA, clone ChEST43i14. [CR387636]	1	1	0	0	DDnn	2	-3.19463	-2.77343	NA	NA	-5.96807
A_87_P135208	ENSGALT00000028007			ens|ENSGALT00000028007	glycerophosphodiester phosphodiesterase domain containing 5 [Source:RefSeq peptide;Acc:NP_001032348] [ENSGALT00000028007]	1	1	0	0	DDnn	2	-3.27035	-2.68906	NA	NA	-5.95941
A_87_P021483	BX950740			gb|BX950740|gb|BX935060|tc|TC393247|tc|TC391281	Gallus gallus finished cDNA, clone ChEST429e24. [BX950740]	0	1	0	0	nDnn	1	NA	-5.956	NA	NA	-5.956
A_87_P011393	CR523751			gb|CR523751|tc|TC439705	Gallus gallus finished cDNA, clone ChEST117d3. [CR523751]	0	1	0	1	nDnD	2	NA	-2.98053	NA	-2.97054	-5.95107
A_87_P150448	ENSGALT00000010598	GGT1	gamma-glutamyltransferase 1	ens|ENSGALT00000010598|gb|XM_415238|tc|TC431442	Uncharacterized protein [Source:UniProtKB/TrEMBL;Acc:F1NVY4] [ENSGALT00000010598]	0	1	0	1	nDnD	2	NA	-2.56141	NA	-3.38238	-5.94379
A_87_P098401	ENSGALT00000017896	GNG4	guanine nucleotide binding protein (G protein), gamma 4	ens|ENSGALT00000017896|tc|NP9677542|ref|XM_001233857	guanine nucleotide binding protein (G protein), gamma 4 [Source:HGNC Symbol;Acc:4407] [ENSGALT00000017896]	1	0	0	0	Dnnn	1	-5.93927	NA	NA	NA	-5.93927
A_87_P126113	CR405816	NKAIN4	Na+/K+ transporting ATPase interacting 4	gb|CR405816|tc|TC402962|ref|XM_003642483	Gallus gallus finished cDNA, clone ChEST876h12. [CR405816]	0	1	0	1	nDnD	2	NA	-3.05173	NA	-2.8823	-5.93404
A_87_P015227	ENSGALT00000036276			ens|ENSGALT00000036276|ens|ENSGALT00000007574|gb|CR388802|gb|BU311623	Uncharacterized protein [Source:UniProtKB/TrEMBL;Acc:E1BT56] [ENSGALT00000036276]	0	0	1	1	nnDD	2	NA	NA	-2.95698	-2.97271	-5.92969
A_87_P012468	CR406875			gb|CR406875|tc|TC416515	Gallus gallus finished cDNA, clone ChEST233a21. [CR406875]	0	0	1	1	nnDD	2	NA	NA	-2.76106	-3.16758	-5.92865
A_87_P007169					Unknown	1	0	0	0	Dnnn	1	-5.92709	NA	NA	NA	-5.92709
A_87_P016378	CR386577	CZH5orf30	chromosome Z open reading frame, human C5orf30	gb|CR386577|tc|TC380177|ref|XM_003643054	Gallus gallus finished cDNA, clone ChEST769a21. [CR386577]	0	0	1	1	nnDD	2	NA	NA	-3.14753	-2.77748	-5.92501
A_87_P106333	ENSGALT00000038772	DBX2	developing brain homeobox 2	ens|ENSGALT00000038772	Homeobox protein DBX2 [Source:UniProtKB/Swiss-Prot;Acc:Q91975] [ENSGALT00000038772]	0	1	0	1	nDnD	2	NA	-2.13207	NA	-3.78974	-5.92181
A_87_P028035	BU399392			gb|BU399392|tc|TC390558|ref|XM_418460	603534792F1 CSEQCHN58 Gallus gallus cDNA clone ChEST494h24 5', mRNA sequence [BU399392]	0	1	0	1	nDnD	2	NA	-2.55338	NA	-3.36774	-5.92112
A_87_P092321	ENSGALT00000016515	KANK1	KN motif and ankyrin repeat domains 1	ens|ENSGALT00000016515|gb|BU485521|tc|TC380778|ref|XM_424927	KN motif and ankyrin repeat domains 1 [Source:HGNC Symbol;Acc:19309] [ENSGALT00000016515]	0	0	1	1	nnDD	2	NA	NA	-2.99963	-2.91858	-5.91822
A_87_P017734	NM_001199394	CST7	cystatin F (leukocystatin)	ref|NM_001199394|ens|ENSGALT00000014105|gb|CR353763|gb|BX932714	Gallus gallus cystatin F (leukocystatin) (CST7), mRNA [NM_001199394]	1	0	0	0	Dnnn	1	-5.91575	NA	NA	NA	-5.91575
A_87_P087056	ENSGALT00000036103	LOC429894	olfactory receptor 14J1-like	ens|ENSGALT00000036103|ens|ENSGALT00000029606|tc|TC377688|ref|XM_003643593	Rep: olfactory receptor Olr1142 - Rattus norvegicus, partial (49%) [TC377688]	1	0	0	0	Dnnn	1	-5.91508	NA	NA	NA	-5.91508
A_87_P014025	CR390630			gb|CR390630|gb|CR391505|tc|TC416286	Gallus gallus finished cDNA, clone ChEST354b17. [CR390630]	0	1	0	1	nDnD	2	NA	-2.26016	NA	-3.65127	-5.91143
A_87_P086800	ENSGALT00000036141			ens|ENSGALT00000036141|ens|ENSGALT00000035576|gb|AF306852|gb|CR389903	Gallus gallus immunoglobulin-like receptor CHIR-B mRNA, complete cds. [AF306852]	1	0	0	0	Dnnn	1	-5.90584	NA	NA	NA	-5.90584
A_87_P079361	ENSGALT00000017063	STIL	SCL/TAL1 interrupting locus	ens|ENSGALT00000017063|gb|BU114190|tc|TC383721|ref|XM_422457	SCL/TAL1 interrupting locus [Source:HGNC Symbol;Acc:10879] [ENSGALT00000017063]	1	0	0	1	DnnD	2	-2.26472	NA	NA	-3.62966	-5.89438
A_87_P231848	ENSGALT00000000781	LAPTM5	lysosomal protein transmembrane 5	ens|ENSGALT00000000781|gb|XM_417701|tc|TC413970|tc|TC408503	lysosomal protein transmembrane 5 [Source:HGNC Symbol;Acc:29612] [ENSGALT00000000781]	1	0	0	0	Dnnn	1	-5.88836	NA	NA	NA	-5.88836
A_87_P017293	CR385186	CENPW	centromere protein W	gb|CR385186|tc|TC380959|ref|XR_140089	Gallus gallus finished cDNA, clone ChEST540g8. [CR385186]	0	0	1	1	nnDD	2	NA	NA	-2.58771	-3.29161	-5.87932
A_87_P014606	CR389766			gb|CR389766|tc|TC405154|tc|TC406192	Gallus gallus finished cDNA, clone ChEST271f11. [CR389766]	0	0	1	1	nnDD	2	NA	NA	-2.29597	-3.57293	-5.8689
A_87_P232953	NM_001001311	KRT14	keratin 14	ref|NM_001001311|ref|NM_205009|ens|ENSGALT00000005846|ens|ENSGALT00000006100	Gallus gallus keratin 14 (KRT14), mRNA [NM_001001311]	0	1	0	1	nDnD	2	NA	-3.73581	NA	-2.13074	-5.86655
A_87_P034489	XR_026801			gb|XR_026801|tc|TC441691|tc|TC417602|tc|TC391250	PREDICTED: Gallus gallus similar to doublesex and mab-3 related transcription factor 5 (LOC772130), mRNA [XR_026801]	0	0	1	1	nnDD	2	NA	NA	-3.03633	-2.82397	-5.8603
A_87_P015394	CR388545			gb|CR388545|tc|TC410754|tc|TC399613	Gallus gallus finished cDNA, clone ChEST1016j8. [CR388545]	1	0	1	0	DnDn	2	-2.97079	NA	-2.8884	NA	-5.85919
A_87_P037836	NM_204838	DUSP4	dual specificity phosphatase 4	ref|NM_204838|ens|ENSGALT00000037948|ens|ENSGALT00000018629|gb|AF167296	Gallus gallus dual specificity phosphatase 4 (DUSP4), mRNA [NM_204838]	1	0	0	1	DnnD	2	-3.61711	NA	NA	-2.23748	-5.85459
A_87_P078792	ENSGALT00000034519			ens|ENSGALT00000034519|ens|ENSGALT00000002675|ens|ENSGALT00000001815|ens|ENSGALT00000037287	Uncharacterized protein [Source:UniProtKB/TrEMBL;Acc:F1NH04] [ENSGALT00000034519]	1	0	0	0	Dnnn	1	-5.84749	NA	NA	NA	-5.84749
A_87_P157553	NM_001030625	HAUS1	HAUS augmin-like complex, subunit 1	ref|NM_001030625|ens|ENSGALT00000002704|gb|AJ720465|gb|DR413534	Gallus gallus HAUS augmin-like complex, subunit 1 (HAUS1), mRNA [NM_001030625]	0	0	1	1	nnDD	2	NA	NA	-2.37541	-3.46924	-5.84465
A_87_P064611	ENSGALT00000040607			ens|ENSGALT00000040607|tc|TC414780|ref|XM_003642583	Uncharacterized protein [Source:UniProtKB/TrEMBL;Acc:F1NVV1] [ENSGALT00000040607]	0	1	0	1	nDnD	2	NA	-3.55088	NA	-2.29263	-5.84352
A_87_P014800	ENSGALT00000000192			ens|ENSGALT00000000192|gb|CR389467|gb|CO767030|ref|XM_003643743	Uncharacterized protein [Source:UniProtKB/TrEMBL;Acc:F1NT07] [ENSGALT00000000192]	1	0	0	0	Dnnn	1	-5.82678	NA	NA	NA	-5.82678
A_87_P013717	CR391112	PPEF1	protein phosphatase, EF-hand calcium binding domain 1	gb|CR391112|gb|XR_027149|tc|TC387563|ref|XM_003640490	Gallus gallus finished cDNA, clone ChEST201a2. [CR391112]	0	1	0	1	nDnD	2	NA	-2.94614	NA	-2.88053	-5.82667
A_87_P090236	ENSGALT00000035653			ens|ENSGALT00000035653|tc|TC435789	VENT homeobox [Source:HGNC Symbol;Acc:13639] [ENSGALT00000035653]	0	0	0	1	nnnD	1	NA	NA	NA	-5.82581	-5.82581
A_87_P017948	CR353421			gb|CR353421|gb|BU143136|tc|TC417857	Gallus gallus finished cDNA, clone ChEST147o7. [CR353421]	1	0	0	0	Dnnn	1	-5.82411	NA	NA	NA	-5.82411
A_87_P023759	BX931868	ALOX5AP	arachidonate 5-lipoxygenase-activating protein	gb|BX931868|gb|BX931442|gb|BX931424|tc|TC426513	Gallus gallus finished cDNA, clone ChEST552b6. [BX931868]	1	0	0	0	Dnnn	1	-5.82337	NA	NA	NA	-5.82337
A_87_P062276	ENSGALT00000000245			ens|ENSGALT00000000245|gb|XM_418057|tc|TC383828|ref|XM_003642752	Uncharacterized protein [Source:UniProtKB/TrEMBL;Acc:E1BZW9] [ENSGALT00000000245]	0	0	1	1	nnDD	2	NA	NA	-3.19742	-2.62493	-5.82235
A_87_P022952	BX933586			gb|BX933586|gb|BU391497|tc|TC402247|ref|XM_003641241	Gallus gallus finished cDNA, clone ChEST669n15. [BX933586]	0	0	1	1	nnDD	2	NA	NA	-3.4129	-2.38977	-5.80267
A_87_P099571	ENSGALT00000031685			ens|ENSGALT00000031685|gb|CR391048|gb|XM_429885|gb|DR411522	Uncharacterized protein [Source:UniProtKB/TrEMBL;Acc:F1NWI4] [ENSGALT00000031685]	1	0	1	0	DnDn	2	-2.27525	NA	-3.52494	NA	-5.8002
A_87_P017602	ENSGALT00000035123	C21H1orf159	chromosome 21 open reading frame, human C1orf159	ens|ENSGALT00000035123|gb|CR354004|gb|BX935497|tc|TC438658	chromosome 1 open reading frame 159 [Source:HGNC Symbol;Acc:26062] [ENSGALT00000035123]	0	1	0	1	nDnD	2	NA	-2.61423	NA	-3.18519	-5.79942
A_87_P090811	ENSGALT00000035583			ens|ENSGALT00000035583|ens|ENSGALT00000035669|ens|ENSGALT00000041084|ens|ENSGALT00000041085	Unknown	0	1	1	0	nDDn	2	NA	-2.0666	-3.7267	NA	-5.7933
A_87_P257143	NM_001008476	ARHGAP15	Rho GTPase activating protein 15	ref|NM_001008476|ens|ENSGALT00000020303|ens|ENSGALT00000037826|gb|AJ719361	Gallus gallus Rho GTPase activating protein 15 (ARHGAP15), mRNA [NM_001008476]	1	0	0	0	Dnnn	1	-5.79271	NA	NA	NA	-5.79271
A_87_P176593	ENSGALT00000000620	TMPRSS9	transmembrane protease, serine 9	ens|ENSGALT00000000620|tc|TC436295|tc|TC442210|ref|XM_425880	Uncharacterized protein [Source:UniProtKB/TrEMBL;Acc:F1NP62] [ENSGALT00000000620]	0	1	0	1	nDnD	2	NA	-3.29385	NA	-2.4981	-5.79194
A_87_P021353	ENSGALT00000009491	DND1	dead end homolog 1 (zebrafish)	ens|ENSGALT00000009491|tc|TC403724|tc|TC379404|ref|XM_423051	dead end homolog 1 (zebrafish) [Source:HGNC Symbol;Acc:23799] [ENSGALT00000009491]	0	0	1	0	nnDn	1	NA	NA	-5.79125	NA	-5.79125
A_87_P014001	CR390673			gb|CR390673|gb|BU111635|tc|TC386011	Gallus gallus finished cDNA, clone ChEST631c24. [CR390673]	0	0	1	1	nnDD	2	NA	NA	-2.69793	-3.0889	-5.78682
A_87_P068691	ENSGALT00000034894	STOM	stomatin	ens|ENSGALT00000034894|gb|BX934525|tc|TC421095	stomatin [Source:HGNC Symbol;Acc:3383] [ENSGALT00000034894]	1	0	0	0	Dnnn	1	-5.77595	NA	NA	NA	-5.77595
A_87_P090596	ENSGALT00000022355			ens|ENSGALT00000022355	Unknown	0	0	0	1	nnnD	1	NA	NA	NA	-5.77007	-5.77007
A_87_P056561	NM_001006590	WNT10A	wingless-type MMTV integration site family, member 10A	ref|NM_001006590|ens|ENSGALT00000018526|ens|ENSGALT00000038241|ens|ENSGALT00000038240	Gallus gallus wingless-type MMTV integration site family, member 10A (WNT10A), mRNA [NM_001006590]	0	1	0	1	nDnD	2	NA	-2.79252	NA	-2.97745	-5.76996
A_87_P081156	ENSGALT00000039061			ens|ENSGALT00000039061|tc|TC390725|ref|XM_421755	Uncharacterized protein [Source:UniProtKB/TrEMBL;Acc:E1BSY2] [ENSGALT00000039061]	0	1	0	1	nDnD	2	NA	-2.44394	NA	-3.32142	-5.76537
A_87_P088091	ENSGALT00000035969	LOC777037	olfactory receptor 14J1-like	ens|ENSGALT00000035969|ens|ENSGALT00000035995|tc|TC377691|ref|XM_001236516	Olfactory receptor OR27 [Source:UniProtKB/TrEMBL;Acc:B4X7L5] [ENSGALT00000035969]	1	0	0	0	Dnnn	1	-5.76259	NA	NA	NA	-5.76259
A_87_P012806	CR406393	DCUN1D3	DCN1, defective in cullin neddylation 1, domain containing 3 (S. cerevisiae)	gb|CR406393|gb|XM_424604|tc|TC380038	Gallus gallus finished cDNA, clone ChEST756j24. [CR406393]	0	0	1	1	nnDD	2	NA	NA	-2.03388	-3.71424	-5.74812
A_87_P036729	NM_001039294	FDFT1	farnesyl-diphosphate farnesyltransferase 1	ref|NM_001039294|ens|ENSGALT00000026894|gb|AJ719973|tc|TC437167	Gallus gallus farnesyl-diphosphate farnesyltransferase 1 (FDFT1), mRNA [NM_001039294]	0	1	1	0	nDDn	2	NA	-2.42954	-3.31113	NA	-5.74067
A_87_P038023	NM_205099	LOC395991	crescent	ref|NM_205099|ens|ENSGALT00000011252|gb|AF006508|tc|TC375546	Gallus gallus crescent (LOC395991), mRNA [NM_205099]	0	1	0	1	nDnD	2	NA	-3.08431	NA	-2.64922	-5.73353
A_87_P153293	BU296598	LOC427029	uncharacterized LOC427029	gb|BU296598|tc|TC406884	603609929F1 CSEQCHN56 Gallus gallus cDNA clone ChEST598i7 5', mRNA sequence [BU296598]	1	0	0	0	Dnnn	1	-5.73308	NA	NA	NA	-5.73308
A_87_P013956	NM_205281	LYZ	lysozyme (renal amyloidosis)	ref|NM_205281|ens|ENSGALT00000016196|ens|ENSGALT00000038579|gb|CR390743	Gallus gallus lysozyme (renal amyloidosis) (LYZ), mRNA [NM_205281]	1	0	0	0	Dnnn	1	-5.73258	NA	NA	NA	-5.73258
A_87_P214153	U14942	HNRNPAB	heterogeneous nuclear ribonucleoprotein A/B	gb|U14942|tc|TC396792|tc|TC383851|tc|TC431035	Gallus gallus ribonucleoprotein mRNA, complete cds. [U14942]	0	0	1	1	nnDD	2	NA	NA	-2.5916	-3.13786	-5.72946
A_87_P033842	ENSGALT00000035617			ens|ENSGALT00000035617|gb|BU135136	603123106F1 CSEQCHL23 Gallus gallus cDNA clone ChEST88k1 5', mRNA sequence [BU135136]	0	0	0	1	nnnD	1	NA	NA	NA	-5.72689	-5.72689
A_87_P122218	CR387028			gb|CR387028|tc|TC427538	Gallus gallus finished cDNA, clone ChEST438e12. [CR387028]	0	0	1	1	nnDD	2	NA	NA	-3.60514	-2.11371	-5.71885
A_87_P058556	NM_001160428	FADS2	fatty acid desaturase 2	ref|NM_001160428|ens|ENSGALT00000011621|gb|EF636888|tc|TC401748	Gallus gallus fatty acid desaturase 2 (FADS2), mRNA [NM_001160428]	1	1	0	0	DDnn	2	-3.07196	-2.64588	NA	NA	-5.71784
A_87_P059971	ENSGALT00000040379			ens|ENSGALT00000040379|tc|TC377661|tc|TC397019|tc|TC378094	Rep: olfactory receptor Olr27 - Rattus norvegicus, partial (44%) [TC377661]	1	0	0	0	Dnnn	1	-5.71047	NA	NA	NA	-5.71047
A_87_P018305	CR352877			gb|CR352877|gb|CR407186|tc|TC387074|tc|TC412547	Gallus gallus finished cDNA, clone ChEST398i23. [CR352877]	1	0	1	0	DnDn	2	-2.68958	NA	-3.01649	NA	-5.70607
A_87_P091191	ENSGALT00000035520	LOC430334	olfactory receptor 14J1-like	ens|ENSGALT00000035520|ref|XM_427893|ref|XM_003643965|ref|XM_003643286	PREDICTED: Gallus gallus olfactory receptor 14J1-like (LOC430334), mRNA [XM_427893]	1	0	0	0	Dnnn	1	-5.70292	NA	NA	NA	-5.70292
A_87_P022311	BX935010	CNRIP1	cannabinoid receptor interacting protein 1	gb|BX935010|tc|TC377975|ref|XM_419337	Gallus gallus finished cDNA, clone ChEST300j7. [BX935010]	0	0	1	1	nnDD	2	NA	NA	-2.74954	-2.93845	-5.68799
A_87_P034456	ENSGALT00000017693	BMP2K	BMP2 inducible kinase	ens|ENSGALT00000017693|gb|DR416848|tc|TC394216	BMP2 inducible kinase [Source:HGNC Symbol;Acc:18041] [ENSGALT00000017693]	1	0	1	0	DnDn	2	-3.05759	NA	-2.62365	NA	-5.68124
A_87_P018647	CR352357			gb|CR352357|gb|CR407237|gb|XM_001232600|tc|TC384747	Gallus gallus finished cDNA, clone ChEST537p3. [CR352357]	0	1	1	0	nDDn	2	NA	-2.71095	-2.96977	NA	-5.68073
A_87_P088196	ENSGALT00000029709			ens|ENSGALT00000029709|ens|ENSGALT00000035764|ens|ENSGALT00000037523|ens|ENSGALT00000035655	Uncharacterized protein [Source:UniProtKB/TrEMBL;Acc:E1C7W5] [ENSGALT00000037523]	0	0	1	0	nnDn	1	NA	NA	-5.67952	NA	-5.67952
A_87_P017603	NM_001199406	DEPDC7	DEP domain containing 7	ref|NM_001199406|ens|ENSGALT00000019095|gb|CR354003|gb|BX936173	Gallus gallus DEP domain containing 7 (DEPDC7), mRNA [NM_001199406]	0	0	1	1	nnDD	2	NA	NA	-2.10031	-3.56929	-5.66961
A_87_P088081	ENSGALT00000035970	LOC777032	olfactory receptor 14J1-like	ens|ENSGALT00000035970|tc|TC378567|ref|XM_001236512	Rep: olfactory receptor Olr232 - Rattus norvegicus, partial (44%) [TC378567]	1	0	0	0	Dnnn	1	-5.6614	NA	NA	NA	-5.6614
A_87_P169868	S66480	BLB2	MHC class II beta chain	gb|S66480|tc|TC435747|tc|TC442993	Gallus gallus major histocompatibility complex class II beta chain (S19) mRNA, partial cds. [S66480]	1	0	0	0	Dnnn	1	-5.65628	NA	NA	NA	-5.65628
A_87_P008847	NM_205244	CCNA2	cyclin A2	ref|NM_205244|ens|ENSGALT00000019387|ens|ENSGALT00000037763|gb|X72892	Gallus gallus cyclin A2 (CCNA2), mRNA [NM_205244]	1	0	0	1	DnnD	2	-2.63159	NA	NA	-3.02445	-5.65603
A_87_P306063	NP9670290			tc|NP9670290	GB	1	0	1	0	DnDn	2	-2.69271	NA	-2.96016	NA	-5.65287
A_87_P087029	ENSGALT00000036110			ens|ENSGALT00000036110|ens|ENSGALT00000035722|ens|ENSGALT00000035986|ens|ENSGALT00000036102	Unknown	0	0	0	1	nnnD	1	NA	NA	NA	-5.65021	-5.65021
A_87_P021044	ENSGALT00000019105	SEMA5B	sema domain, seven thrombospondin repeats (type 1 and type 1-like), transmembrane domain (TM) and short cytoplasmic domain, (semaphorin) 5B	ens|ENSGALT00000019105	sema domain, seven thrombospondin repeats (type 1 and type 1-like), transmembrane domain (TM) and short cytoplasmic domain, (semaphorin) 5B [Source:HGNC Symbol;Acc:10737] [ENSGALT00000019105]	0	1	0	1	nDnD	2	NA	-3.1105	NA	-2.53484	-5.64534
A_87_P015940	CR387256			gb|CR387256|tc|TC405356	Gallus gallus finished cDNA, clone ChEST140e21. [CR387256]	0	0	1	1	nnDD	2	NA	NA	-3.60382	-2.03895	-5.64277
A_87_P111093	ENSGALT00000027516	TPTE	transmembrane phosphatase with tensin homology	ens|ENSGALT00000027516|gb|CR390563|tc|TC380725|ref|XM_417079	Uncharacterized protein [Source:UniProtKB/TrEMBL;Acc:E1BUX1] [ENSGALT00000027516]	0	0	1	1	nnDD	2	NA	NA	-3.41789	-2.21617	-5.63406
A_87_P004179	XM_417679	NEFL	neurofilament, light polypeptide	gb|XM_417679|tc|TC381290|tc|TC379095|ref|XM_003642545	PREDICTED: Gallus gallus neurofilament, light polypeptide 68kDa, transcript variant 2 (NEFL), mRNA [XM_417679]	0	0	1	1	nnDD	2	NA	NA	-2.13695	-3.49683	-5.63378
A_87_P184143	CR406860	CDCA2	cell division cycle associated 2	gb|CR406860|gb|BU432899|tc|TC399874|tc|TC387269	Gallus gallus finished cDNA, clone ChEST922i10. [CR406860]	0	0	1	1	nnDD	2	NA	NA	-2.05968	-3.57398	-5.63366
A_87_P009500	NM_001001777	GSTA3	glutathione S-transferase alpha 3	ref|NM_001001777|ens|ENSGALT00000026336|ens|ENSGALT00000031634|gb|L15386	Gallus gallus glutathione S-transferase alpha 3 (GSTA3), mRNA [NM_001001777]	1	0	0	0	Dnnn	1	-5.62587	NA	NA	NA	-5.62587
A_87_P011993	CR522885			gb|CR522885|gb|BU323837|gb|BX272084|tc|TC424088	Gallus gallus finished cDNA, clone ChEST311e23. [CR522885]	0	1	1	0	nDDn	2	NA	-2.78702	-2.83186	NA	-5.61888
A_87_P057121	NM_001031422	PIP5K1B	phosphatidylinositol-4-phosphate 5-kinase, type I, beta	ref|NM_001031422|ens|ENSGALT00000038229|ens|ENSGALT00000024375|gb|AJ720576	Gallus gallus phosphatidylinositol-4-phosphate 5-kinase, type I, beta (PIP5K1B), mRNA [NM_001031422]	0	0	1	1	nnDD	2	NA	NA	-2.60041	-3.01701	-5.61742
A_87_P112323	AB181879			gb|AB181879|gb|AF231504|gb|AF231505|gb|AF231506	Gallus gallus GSP-BLB2 mRNA for major histocompatibility complex class II B, partial cds. [AB181879]	1	0	0	0	Dnnn	1	-5.61607	NA	NA	NA	-5.61607
A_87_P088086	ENSGALT00000029606			ens|ENSGALT00000029606|tc|TC377688|ref|XM_428483|ref|XM_003643593	Rep: olfactory receptor Olr1142 - Rattus norvegicus, partial (49%) [TC377688]	1	0	0	0	Dnnn	1	-5.60723	NA	NA	NA	-5.60723
A_87_P022724	NM_001001310	LOC408038	beta-keratin	ref|NM_001001310|gb|BX934148|gb|AY574988|tc|TC383605	Gallus gallus beta-keratin (LOC408038), mRNA [NM_001001310]	0	1	0	0	nDnn	1	NA	-5.6065	NA	NA	-5.6065
A_87_P017563	CR354077	DLGAP5	discs, large (Drosophila) homolog-associated protein 5	gb|CR354077|gb|CR385413|gb|XM_421446|tc|TC398138	Gallus gallus finished cDNA, clone ChEST370l14. [CR354077]	0	0	1	1	nnDD	2	NA	NA	-2.33214	-3.2725	-5.60463
A_87_P037510	NM_204856	NEGR1	neuronal growth regulator 1	ref|NM_204856|ens|ENSGALT00000018520|ens|ENSGALT00000032907|gb|AJ132999	Gallus gallus neuronal growth regulator 1 (NEGR1), mRNA [NM_204856]	0	0	1	1	nnDD	2	NA	NA	-3.33428	-2.2611	-5.59538
A_87_P020905	NM_001098611	FCER1G	Fc fragment of IgE, high affinity I, receptor for; gamma polypeptide	ref|NM_001098611|gb|AM412312	Gallus gallus Fc fragment of IgE, high affinity I, receptor for; gamma polypeptide (FCER1G), mRNA [NM_001098611]	1	0	0	0	Dnnn	1	-5.57432	NA	NA	NA	-5.57432
A_87_P019255	TC378748			tc|TC378748|ref|XM_420670	Rep: Isoform 3 of Q02224 - Homo sapiens (Human), partial (28%) [TC378748]	0	0	1	1	nnDD	2	NA	NA	-2.48658	-3.08738	-5.57396
A_87_P087566	ENSGALT00000017344			ens|ENSGALT00000017344|tc|NP9667149|ref|XM_003644021|ref|XM_003643279	GB	1	0	0	0	Dnnn	1	-5.57226	NA	NA	NA	-5.57226
A_87_P082516	ENSGALT00000017873	CSRNP3	cysteine-serine-rich nuclear protein 3	ens|ENSGALT00000017873|gb|XM_001235288	cysteine-serine-rich nuclear protein 3 [Source:HGNC Symbol;Acc:30729] [ENSGALT00000017873]	0	0	1	1	nnDD	2	NA	NA	-3.13367	-2.43615	-5.56982
A_87_P146233	XM_001235059	NASP	nuclear autoantigenic sperm protein (histone-binding)	gb|XM_001235059|tc|TC377837	PREDICTED: Gallus gallus nuclear autoantigenic sperm protein (histone-binding) (NASP), mRNA [XM_001235059]	0	0	1	1	nnDD	2	NA	NA	-2.39692	-3.17042	-5.56734
A_87_P036226	NM_001030616	THG1L	tRNA-histidine guanylyltransferase 1-like (S. cerevisiae)	ref|NM_001030616|ens|ENSGALT00000005910|gb|AJ720720|tc|TC376309	Gallus gallus tRNA-histidine guanylyltransferase 1-like (S. cerevisiae) (THG1L), mRNA [NM_001030616]	0	1	0	1	nDnD	2	NA	-2.69445	NA	-2.86898	-5.56344
A_87_P100481	ENSGALT00000036750	FZD3	frizzled family receptor 3	ens|ENSGALT00000036750|ens|ENSGALT00000026837|gb|BX932094|gb|XM_420029	frizzled family receptor 3 [Source:HGNC Symbol;Acc:4041] [ENSGALT00000036750]	0	1	0	1	nDnD	2	NA	-2.41824	NA	-3.14033	-5.55857
A_87_P013792	CR390999	LOC422887	uncharacterized LOC422887	gb|CR390999|gb|XM_420831|tc|TC381251	Gallus gallus finished cDNA, clone ChEST738p23. [CR390999]	0	0	1	1	nnDD	2	NA	NA	-3.43095	-2.12126	-5.55221
A_87_P036378	NM_001031378	LOC426385	serine/threonine kinase 35-like	ref|NM_001031378|gb|AJ720485|tc|TC374265	Gallus gallus serine/threonine kinase 35-like (LOC426385), mRNA [NM_001031378]	0	0	1	1	nnDD	2	NA	NA	-2.31931	-3.2325	-5.55181
A_87_P088466	ENSGALT00000035912			ens|ENSGALT00000035912|tc|TC392015	Rep: Expressed protein - Oryza sativa subsp. japonica (Rice), partial (13%) [TC392015]	0	0	1	0	nnDn	1	NA	NA	-5.55121	NA	-5.55121
A_87_P319837	XM_421005	ABCC8	ATP-binding cassette, sub-family C (CFTR/MRP), member 8	gb|XM_421005|tc|NP9676001|tc|TC379430	PREDICTED: Gallus gallus similar to sulfonylurea receptor, transcript variant 2 (LOC423072), mRNA [XM_421005]	0	0	1	1	nnDD	2	NA	NA	-3.39958	-2.15033	-5.54991
A_87_P115113	BX932444			gb|BX932444	Gallus gallus finished cDNA, clone ChEST596b9. [BX932444]	1	0	0	1	DnnD	2	-3.06377	NA	NA	-2.48504	-5.54881
A_87_P008737	NM_205023	SPI1	spleen focus forming virus (SFFV) proviral integration oncogene spi1	ref|NM_205023|ens|ENSGALT00000038494|ens|ENSGALT00000013191|gb|Y12225	Gallus gallus spleen focus forming virus (SFFV) proviral integration oncogene spi1 (SPI1), mRNA [NM_205023]	1	0	0	0	Dnnn	1	-5.5479	NA	NA	NA	-5.5479
A_87_P053781	NM_204705	HABP4	hyaluronan binding protein 4	ref|NM_204705|gb|AF227683|tc|TC375967	Gallus gallus hyaluronan binding protein 4 (HABP4), mRNA [NM_204705]	1	1	1	0	DUDn	3	-3.97513	2.63196	-4.2023	NA	-5.54548
A_87_P122623	CR387438			gb|CR387438|tc|TC399536	Gallus gallus finished cDNA, clone ChEST490p15. [CR387438]	1	0	1	0	DnDn	2	-2.81582	NA	-2.72304	NA	-5.53886
A_87_P022221	BX935185	PTPN5	protein tyrosine phosphatase, non-receptor type 5 (striatum-enriched)	gb|BX935185|tc|TC401682	Gallus gallus finished cDNA, clone ChEST869j10. [BX935185]	1	0	1	0	DnDn	2	-2.33038	NA	-3.20578	NA	-5.53616
A_87_P022555	BX934534	C1QA	complement component 1, q subcomponent, A chain	gb|BX934534|tc|TC378901|ref|XM_417654	Gallus gallus finished cDNA, clone ChEST612p6. [BX934534]	1	0	0	0	Dnnn	1	-5.53186	NA	NA	NA	-5.53186
A_87_P020614	ENSGALT00000033912			ens|ENSGALT00000033912|gb|CN230211	Uncharacterized protein [Source:UniProtKB/TrEMBL;Acc:F1NJM0] [ENSGALT00000033912]	0	1	1	0	nDDn	2	NA	-2.42585	-3.10482	NA	-5.53068
A_87_P127633	CR523285			gb|CR523285|tc|TC409743|tc|TC410945	Gallus gallus finished cDNA, clone ChEST613j16. [CR523285]	0	1	0	1	nDnD	2	NA	-3.19726	NA	-2.33233	-5.52958
A_87_P026837	XM_416549	POLQ	polymerase (DNA directed), theta	gb|XM_416549|tc|TC382778	PREDICTED: Gallus gallus similar to DNA polymerase theta (LOC418326), mRNA [XM_416549]	1	0	0	1	DnnD	2	-3.06147	NA	NA	-2.46249	-5.52396
A_87_P010784	NM_204978	GREM1	gremlin 1	ref|NM_204978|ens|ENSGALT00000015827|gb|CR733243|gb|AF045799	Gallus gallus gremlin 1 (GREM1), mRNA [NM_204978]	0	0	1	1	nnDD	2	NA	NA	-2.59881	-2.92472	-5.52354
A_87_P021542	ENSGALT00000000689			ens|ENSGALT00000000689|gb|BX950624|gb|XM_417949|tc|TC390829	ets variant 7 [Source:HGNC Symbol;Acc:18160] [ENSGALT00000000689]	1	0	1	0	DnDn	2	-3.31979	NA	-2.194	NA	-5.51379
A_87_P013173	CR405842			gb|CR405842|tc|TC401967	Gallus gallus finished cDNA, clone ChEST887g5. [CR405842]	1	0	0	1	DnnD	2	-3.11778	NA	NA	-2.38885	-5.50663
A_87_P009818	NM_205132	BMPR1B	bone morphogenetic protein receptor, type IB	ref|NM_205132|ens|ENSGALT00000019952|ens|ENSGALT00000037656|gb|D13432	Gallus gallus bone morphogenetic protein receptor, type IB (BMPR1B), mRNA [NM_205132]	0	0	1	1	nnDD	2	NA	NA	-2.62156	-2.86975	-5.49131
A_87_P215838	NM_001006479	ARHGAP11A	Rho GTPase activating protein 11A	ref|NM_001006479|gb|AY313784|tc|TC373899	Gallus gallus Rho GTPase activating protein 11A (ARHGAP11A), mRNA [NM_001006479]	0	0	1	1	nnDD	2	NA	NA	-2.81173	-2.67942	-5.49115
A_87_P052071	NM_001010842	HSP25	heat shock protein 25	ref|NM_001010842|gb|BX933448|gb|BX933520|gb|AB154518	Gallus gallus heat shock protein 25 (HSP25), mRNA [NM_001010842]	0	0	0	1	nnnD	1	NA	NA	NA	-5.48947	-5.48947
A_87_P060356	ENSGALT00000014816			ens|ENSGALT00000014816|ens|ENSGALT00000014820|gb|XM_424430	PREDICTED: Gallus gallus CD163 molecule (CD163), mRNA [XM_424430]	1	0	0	0	Dnnn	1	-5.48799	NA	NA	NA	-5.48799
A_87_P124303	CR389809			gb|CR389809	Gallus gallus finished cDNA, clone ChEST276h23. [CR389809]	0	1	0	1	nDnD	2	NA	-2.68491	NA	-2.80216	-5.48707
A_87_P086931	ENSGALT00000029357			ens|ENSGALT00000029357|ens|ENSGALT00000029709	Unknown	0	0	1	0	nnDn	1	NA	NA	-5.48647	NA	-5.48647
A_87_P082471	ENSGALT00000020276	LRP2	low density lipoprotein receptor-related protein 2	ens|ENSGALT00000020276|ens|ENSGALT00000017651|tc|TC433486|tc|TC389358	low density lipoprotein receptor-related protein 2 [Source:HGNC Symbol;Acc:6694] [ENSGALT00000020276]	0	1	1	0	nDDn	2	NA	-2.48816	-2.99481	NA	-5.48297
A_87_P181158	DR413521			gb|DR413521|tc|TC404613	gPGC_EST03363 Embryonic gonadal PGC cDNA Library Gallus gallus cDNA 5', mRNA sequence [DR413521]	0	1	1	0	nDDn	2	NA	-2.04347	-3.43301	NA	-5.47648
A_87_P090026	ENSGALT00000004190	LOC429266	olfactory receptor 14A16-like	ens|ENSGALT00000004190|tc|NP9666240|ref|XM_426822	GB	1	0	0	0	Dnnn	1	-5.46077	NA	NA	NA	-5.46077
A_87_P021859	ENSGALT00000022478	PERP	PERP, TP53 apoptosis effector	ens|ENSGALT00000022478|gb|BX935976|gb|BX933061|gb|XM_419720	Uncharacterized protein [Source:UniProtKB/TrEMBL;Acc:E1BZ72] [ENSGALT00000022478]	0	1	0	0	nDnn	1	NA	-5.45385	NA	NA	-5.45385
A_87_P247978	NM_001031321	MFSD1	major facilitator superfamily domain containing 1	ref|NM_001031321|ens|ENSGALT00000015632|ens|ENSGALT00000039120|gb|AJ720695	Gallus gallus major facilitator superfamily domain containing 1 (MFSD1), mRNA [NM_001031321]	1	0	1	0	DnDn	2	-2.65054	NA	-2.79285	NA	-5.4434
A_87_P015152	CR388902			gb|CR388902|tc|TC399531	Gallus gallus finished cDNA, clone ChEST168f2. [CR388902]	0	0	1	1	nnDD	2	NA	NA	-3.28249	-2.15985	-5.44235
A_87_P156043	CR407078	ANKRD32	ankyrin repeat domain 32	gb|CR407078|gb|XM_424703|tc|TC442932|tc|TC378322	Gallus gallus finished cDNA, clone ChEST749e9. [CR407078]	1	0	1	0	DnDn	2	-2.44375	NA	-2.98795	NA	-5.4317
A_87_P158798	XM_425416	WSCD1	WSC domain containing 1	gb|XM_425416|tc|TC381604|tc|TC426016	PREDICTED: Gallus gallus similar to KIAA0523 protein (LOC427842), mRNA [XM_425416]	0	1	0	1	nDnD	2	NA	-2.51641	NA	-2.91261	-5.42902
A_87_P011981	ENSGALT00000016137	MTA3	metastasis associated 1 family, member 3	ens|ENSGALT00000016137|ens|ENSGALT00000038390|gb|CR522906|gb|XM_419452	metastasis associated 1 family, member 3 [Source:HGNC Symbol;Acc:23784] [ENSGALT00000016137]	0	0	1	1	nnDD	2	NA	NA	-2.68677	-2.73615	-5.42292
A_87_P037715	NM_204617	CXCR4	chemokine (C-X-C motif) receptor 4	ref|NM_204617|ens|ENSGALT00000020184|gb|AF294794|tc|TC410445	Gallus gallus chemokine (C-X-C motif) receptor 4 (CXCR4), mRNA [NM_204617]	1	0	0	1	DnnD	2	-2.10723	NA	NA	-3.31264	-5.41987
A_87_P122443	CR387244			gb|CR387244|tc|TC401975	Gallus gallus finished cDNA, clone ChEST136j22. [CR387244]	1	0	0	0	Dnnn	1	-5.41625	NA	NA	NA	-5.41625
A_87_P054126	NM_001044675	IL6RA	interleukin 6 receptor alpha	ref|NM_001044675|gb|AB175664|tc|TC375874	Gallus gallus interleukin 6 receptor alpha (IL6RA), mRNA [NM_001044675]	1	1	0	0	DDnn	2	-2.5877	-2.82638	NA	NA	-5.41407
A_87_P053371	NM_204888	FGF12	fibroblast growth factor 12	ref|NM_204888|ens|ENSGALT00000040278|ens|ENSGALT00000011686|gb|AF108754	Gallus gallus fibroblast growth factor 12 (FGF12), mRNA [NM_204888]	0	1	0	1	nDnD	2	NA	-2.55686	NA	-2.85273	-5.40959
A_87_P009313	NM_204322	GLDC	glycine dehydrogenase (decarboxylating)	ref|NM_204322|ens|ENSGALT00000024274|ens|ENSGALT00000038351|gb|M64402	Gallus gallus glycine dehydrogenase (decarboxylating) (GLDC), nuclear gene encoding mitochondrial protein, mRNA [NM_204322]	0	0	1	0	nnDn	1	NA	NA	-5.40546	NA	-5.40546
A_87_P087261	ENSGALT00000017686			ens|ENSGALT00000017686|ens|ENSGALT00000036110|ens|ENSGALT00000036079|ens|ENSGALT00000036102	Unknown	0	0	0	1	nnnD	1	NA	NA	NA	-5.40468	-5.40468
A_87_P010749	CR733344			gb|CR733344|gb|CR386642|tc|TC412066|tc|TC390258	Gallus gallus finished cDNA, clone ChEST945a6. [CR733344]	1	0	0	0	Dnnn	1	-5.40373	NA	NA	NA	-5.40373
A_87_P130133	ENSGALT00000001711			ens|ENSGALT00000001711|gb|AF051336|gb|BU241502|tc|TC393350	Fibroblast growth factor receptor CPE-FGFR [Source:UniProtKB/TrEMBL;Acc:Q9PSF8] [ENSGALT00000001711]	0	1	0	1	nDnD	2	NA	-2.11314	NA	-3.28743	-5.40057
A_87_P036207	NM_001030769	C3AR1	complement component 3a receptor 1	ref|NM_001030769|ens|ENSGALT00000021594|gb|AJ720748|tc|TC375854	Gallus gallus complement component 3a receptor 1 (C3AR1), mRNA [NM_001030769]	1	0	0	0	Dnnn	1	-5.3994	NA	NA	NA	-5.3994
A_87_P145593	TC388979			tc|TC388979	Rep: Nuclear cap-binding protein subunit 2 - Homo sapiens (Human), complete [TC388979]	0	1	0	1	nDnD	2	NA	-2.75954	NA	-2.63377	-5.39331
A_87_P011070	CR524190			gb|CR524190|gb|CN222554|tc|TC416033	Gallus gallus finished cDNA, clone ChEST904o3. [CR524190]	0	0	1	1	nnDD	2	NA	NA	-3.28774	-2.10042	-5.38816
A_87_P016122	ENSGALT00000014574			ens|ENSGALT00000014574|gb|CR386982|gb|XM_418638|tc|TC412363	DBF4 homolog (S. cerevisiae) [Source:HGNC Symbol;Acc:17364] [ENSGALT00000014574]	0	0	1	1	nnDD	2	NA	NA	-2.32407	-3.06373	-5.3878
A_87_P280078	NM_001012783	KIF20A	kinesin family member 20A	ref|NM_001012783|ens|ENSGALT00000005114|gb|CR406313|gb|AJ720105	Gallus gallus kinesin family member 20A (KIF20A), mRNA [NM_001012783]	0	0	1	1	nnDD	2	NA	NA	-2.17402	-3.20742	-5.38145
A_87_P015047	CR389078	GAS2L3	growth arrest-specific 2 like 3	gb|CR389078|gb|BX950275|gb|XM_416172|tc|TC384151	Gallus gallus finished cDNA, clone ChEST832h3. [CR389078]	0	0	1	1	nnDD	2	NA	NA	-2.17855	-3.20273	-5.38128
A_87_P059434	NM_001004372	GCSH	glycine cleavage system protein H (aminomethyl carrier)	ref|NM_001004372|ens|ENSGALT00000008742|ens|ENSGALT00000039129|ens|ENSGALT00000033782	Gallus gallus glycine cleavage system protein H (aminomethyl carrier) (GCSH), nuclear gene encoding mitochondrial protein, mRNA [NM_001004372]	0	1	1	0	nDDn	2	NA	-2.57526	-2.80446	NA	-5.37972
A_87_P321312	XM_001234772	TMEM82	transmembrane protein 82	gb|XM_001234772|tc|TC427878|tc|TC385045	PREDICTED: Gallus gallus similar to LOC495245 protein (LOC771495), mRNA [XM_001234772]	0	1	1	0	nDDn	2	NA	-3.01394	-2.35658	NA	-5.37053
A_87_P074761	ENSGALT00000034387			ens|ENSGALT00000034387	Uncharacterized protein [Source:UniProtKB/TrEMBL;Acc:F1NIG2] [ENSGALT00000034387]	1	0	0	0	Dnnn	1	-5.36622	NA	NA	NA	-5.36622
A_87_P099991	ENSGALT00000036955			ens|ENSGALT00000036955|ens|ENSGALT00000031627|ens|ENSGALT00000026345|gb|BX931862	microcephalin 1 [Source:HGNC Symbol;Acc:6954] [ENSGALT00000036955]	0	0	1	1	nnDD	2	NA	NA	-2.561	-2.79949	-5.36049
A_87_P064856	ENSGALT00000002439			ens|ENSGALT00000002439|tc|TC387360|tc|TC436000|ref|XM_003642599	Beta-galactosidase [Source:UniProtKB/TrEMBL;Acc:F1NLL2] [ENSGALT00000002439]	1	1	1	1	UDDD	4	3.14305	-2.89858	-3.33436	-2.2634	-5.3533
A_87_P051526	NM_001030712	LOC417536	chemokine ah221	ref|NM_001030712|ens|ENSGALT00000003674|ens|ENSGALT00000003694|ens|ENSGALT00000003693	Gallus gallus chemokine ah221 (LOC417536), mRNA [NM_001030712]	1	0	0	1	DnnD	2	-3.31548	NA	NA	-2.01539	-5.33087
A_87_P090546	ENSGALT00000035610			ens|ENSGALT00000035610|tc|NP9665763|ref|XM_003644015	GB	1	0	0	0	Dnnn	1	-5.32985	NA	NA	NA	-5.32985
A_87_P016308	CR386687			gb|CR386687|tc|TC428397	Gallus gallus finished cDNA, clone ChEST185l21. [CR386687]	1	0	0	0	Dnnn	1	-5.32704	NA	NA	NA	-5.32704
A_87_P010806	CR733170			gb|CR733170	Gallus gallus finished cDNA, clone ChEST588d11. [CR733170]	0	0	1	1	nnDD	2	NA	NA	-2.82094	-2.50048	-5.32142
A_87_P115683	BX933120			gb|BX933120|gb|BX931966|tc|TC422090	Gallus gallus finished cDNA, clone ChEST37m17. [BX933120]	0	1	0	1	nDnD	2	NA	-3.15034	NA	-2.16833	-5.31867
A_87_P157163	NP9678639			tc|NP9678639|ref|XM_425999	GB	1	0	0	0	Dnnn	1	-5.3146	NA	NA	NA	-5.3146
A_87_P021995	ENSGALT00000006617	SLC16A6	solute carrier family 16, member 6 (monocarboxylic acid transporter 7)	ens|ENSGALT00000006617|gb|BX935693|gb|BX933032	Uncharacterized protein [Source:UniProtKB/TrEMBL;Acc:F1P2B3] [ENSGALT00000006617]	0	1	0	1	nDnD	2	NA	-2.47523	NA	-2.83155	-5.30678
A_87_P089977	ENSGALT00000000113			ens|ENSGALT00000000113|ens|ENSGALT00000006996|gb|XR_026827	Uncharacterized protein [Source:UniProtKB/TrEMBL;Acc:E1BTM7] [ENSGALT00000000113]	0	0	1	1	nnDD	2	NA	NA	-3.07406	-2.22817	-5.30222
A_87_P087461	ENSGALT00000036068			ens|ENSGALT00000036068|ens|ENSGALT00000023482|ens|ENSGALT00000035600|ens|ENSGALT00000022355	Unknown	0	0	0	1	nnnD	1	NA	NA	NA	-5.30041	-5.30041
A_87_P012657	CR406620			gb|CR406620|gb|CR352892	Gallus gallus finished cDNA, clone ChEST901c10. [CR406620]	1	0	0	1	DnnD	2	-2.85109	NA	NA	-2.44464	-5.29573
A_87_P003678	XM_414020	CENPT	centromere protein T	gb|XM_414020|tc|TC379031|tc|TC431178	PREDICTED: Gallus gallus similar to CENPT protein (LOC415654), mRNA [XM_414020]	1	0	0	1	DnnD	2	-2.0406	NA	NA	-3.247	-5.28759
A_87_P088696	ENSGALT00000035883			ens|ENSGALT00000035883|ref|XM_423607	PREDICTED: Gallus gallus olfactory receptor 14J1-like (LOC425918), mRNA [XM_423607]	1	0	0	0	Dnnn	1	-5.2814	NA	NA	NA	-5.2814
A_87_P022235	ENSGALT00000027952	MRPS35	mitochondrial ribosomal protein S35	ens|ENSGALT00000027952|gb|BX935160|gb|CR522886|tc|TC415136	mitochondrial ribosomal protein S35 [Source:HGNC Symbol;Acc:16635] [ENSGALT00000027952]	0	1	0	1	nDnD	2	NA	-2.42425	NA	-2.85119	-5.27544
A_87_P011132	CR524118			gb|CR524118|tc|TC395310|tc|TC379938	Gallus gallus finished cDNA, clone ChEST650d3. [CR524118]	0	0	1	1	nnDD	2	NA	NA	-2.02086	-3.25188	-5.27274
A_87_P018626	CR352385			gb|CR352385	Gallus gallus finished cDNA, clone ChEST83p18. [CR352385]	1	0	0	1	DnnD	2	-2.15637	NA	NA	-3.11474	-5.27111
A_87_P069411	ENSGALT00000022468			ens|ENSGALT00000022468|tc|TC388324|tc|TC434773|tc|TC422729	Uncharacterized protein [Source:UniProtKB/TrEMBL;Acc:E1BZ79] [ENSGALT00000022468]	0	1	1	0	nDDn	2	NA	-2.90712	-2.35294	NA	-5.26006
A_87_P009788	NM_204783	WNT4	wingless-type MMTV integration site family, member 4	ref|NM_204783|ens|ENSGALT00000007645|gb|D31900|tc|TC376452	Gallus gallus wingless-type MMTV integration site family, member 4 (WNT4), mRNA [NM_204783]	0	1	0	1	nDnD	2	NA	-2.60364	NA	-2.64794	-5.25158
A_87_P105153	ENSGALT00000026481	DSCC1	defective in sister chromatid cohesion 1 homolog (S. cerevisiae)	ens|ENSGALT00000026481|tc|TC380186|ref|XM_418464	defective in sister chromatid cohesion 1 homolog (S. cerevisiae) [Source:HGNC Symbol;Acc:24453] [ENSGALT00000026481]	0	1	0	1	nDnD	2	NA	-2.59294	NA	-2.65625	-5.24919
A_87_P053416	NM_206905	C-16	galectin CG-16	ref|NM_206905|ens|ENSGALT00000018717|gb|AY553270|gb|BX930525	Gallus gallus galectin CG-16 (C-16), mRNA [NM_206905]	0	1	1	0	nDDn	2	NA	-2.42629	-2.81416	NA	-5.24044
A_87_P318232	XM_415555	NOXA1	NADPH oxidase activator 1	gb|XM_415555|tc|TC389838	PREDICTED: Gallus gallus similar to NADPH oxidase activator 1 (LOC417282), mRNA [XM_415555]	1	1	0	0	DDnn	2	-2.33607	-2.90301	NA	NA	-5.23908
A_87_P024713	ENSGALT00000009570			ens|ENSGALT00000009570|gb|BX929447|gb|BX934368|tc|TC377209	Uncharacterized protein [Source:UniProtKB/TrEMBL;Acc:E1C8L7] [ENSGALT00000009570]	0	1	1	0	nDDn	2	NA	-2.57953	-2.65529	NA	-5.23482
A_87_P209368	CR385961	ORC6	origin recognition complex, subunit 6	gb|CR385961|tc|TC396259|tc|TC415301|tc|TC393466	Gallus gallus finished cDNA, clone ChEST214c21. [CR385961]	0	0	1	1	nnDD	2	NA	NA	-2.38366	-2.85011	-5.23377
A_87_P117423	BX935369			gb|BX935369	Gallus gallus finished cDNA, clone ChEST507j1. [BX935369]	1	0	0	1	DnnD	2	-2.42059	NA	NA	-2.8122	-5.23279
A_87_P008947	NM_205286	LMNB1	lamin B1	ref|NM_205286|ens|ENSGALT00000023681|ens|ENSGALT00000037740|gb|X16878	Gallus gallus lamin B1 (LMNB1), mRNA [NM_205286]	1	0	0	1	DnnD	2	-3.03439	NA	NA	-2.19552	-5.22991
A_87_P035633	NM_001012576	HSPA4L	heat shock 70kDa protein 4-like	ref|NM_001012576|ens|ENSGALT00000016555|gb|AJ851652|tc|TC374394	Gallus gallus heat shock 70kDa protein 4-like (HSPA4L), mRNA [NM_001012576]	0	0	1	1	nnDD	2	NA	NA	-2.91173	-2.31505	-5.22678
A_87_P063306	ENSGALT00000000589	TUBA3E	tubulin, alpha 3e	ens|ENSGALT00000000589|tc|TC384442|ref|XM_419249	Uncharacterized protein [Source:UniProtKB/TrEMBL;Acc:F1NRB9] [ENSGALT00000000589]	0	1	0	1	nDnD	2	NA	-2.17311	NA	-3.04837	-5.22148
A_87_P022668	ENSGALT00000026745	LOC770996	L-gulonolactone oxidase-like	ens|ENSGALT00000026745|gb|BX934260|gb|XM_001234313|tc|TC422464	Uncharacterized protein [Source:UniProtKB/TrEMBL;Acc:F1NHN3] [ENSGALT00000026745]	1	1	0	1	UDnD	3	2.29569	-4.1882	NA	-3.32802	-5.22053
A_87_P021669	ENSGALT00000019764			ens|ENSGALT00000019764|gb|BX950354|gb|XM_422119|tc|TC397102	Uncharacterized protein [Source:UniProtKB/TrEMBL;Acc:F1NF92] [ENSGALT00000019764]	0	0	1	1	nnDD	2	NA	NA	-2.14552	-3.06987	-5.21538
A_87_P113223	BX929990	SLC16A10	solute carrier family 16, member 10 (aromatic amino acid transporter)	gb|BX929990|ref|XM_419783	Gallus gallus finished cDNA, clone ChEST768b18. [BX929990]	0	1	0	1	nDnD	2	NA	-2.41529	NA	-2.7987	-5.214
A_87_P022509	BX934615			gb|BX934615|gb|BX931336|gb|XM_424977|tc|TC381810	Gallus gallus finished cDNA, clone ChEST850j19. [BX934615]	0	0	1	1	nnDD	2	NA	NA	-2.42426	-2.78866	-5.21292
A_87_P036915	NM_001079491	FEN1	flap structure-specific endonuclease 1	ref|NM_001079491|ens|ENSGALT00000005734|gb|AJ719700|gb|BU258232	Gallus gallus flap structure-specific endonuclease 1 (FEN1), mRNA [NM_001079491]	0	1	0	1	nDnD	2	NA	-2.30845	NA	-2.89846	-5.20692
A_87_P192018	NM_001031341	MYST2	MYST histone acetyltransferase 2	ref|NM_001031341|ens|ENSGALT00000016166|gb|CR524267|gb|AJ720268	Gallus gallus MYST histone acetyltransferase 2 (MYST2), mRNA [NM_001031341]	0	0	1	1	nnDD	2	NA	NA	-2.92359	-2.28185	-5.20545
A_87_P054121	NM_001044638	CENPM	centromere protein M	ref|NM_001044638|ens|ENSGALT00000019440|gb|AB231849|gb|BX930398	Gallus gallus centromere protein M (CENPM), mRNA [NM_001044638]	1	0	0	1	DnnD	2	-2.60407	NA	NA	-2.59767	-5.20174
A_87_P011703	CR523307	DCBLD1	discoidin, CUB and LCCL domain containing 1	gb|CR523307|gb|XM_419767|tc|TC379694	Gallus gallus finished cDNA, clone ChEST858c10. [CR523307]	0	1	1	0	nDDn	2	NA	-2.66178	-2.53791	NA	-5.19969
A_87_P303783	XM_001233858	LOC771437	uncharacterized LOC771437	ref|XM_001233858	PREDICTED: Gallus gallus uncharacterized LOC771437 (LOC771437), mRNA [XM_001233858]	0	1	1	0	nDDn	2	NA	-2.19932	-2.99828	NA	-5.1976
A_87_P104203	ENSGALT00000036808	CHST9	carbohydrate (N-acetylgalactosamine 4-0) sulfotransferase 9	ens|ENSGALT00000036808|ens|ENSGALT00000030920|gb|BU338092|tc|TC389409	carbohydrate (N-acetylgalactosamine 4-0) sulfotransferase 9 [Source:HGNC Symbol;Acc:19898] [ENSGALT00000036808]	0	1	0	1	nDnD	2	NA	-2.34132	NA	-2.85376	-5.19508
A_87_P055726	NM_001007985	HMX3	H6 family homeobox 3	ref|NM_001007985|ens|ENSGALT00000011810|tc|TC377692	Gallus gallus H6 family homeobox 3 (HMX3), mRNA [NM_001007985]	0	1	0	1	nDnD	2	NA	-2.76237	NA	-2.42021	-5.18258
A_87_P108723	ENSGALT00000024254	CHD1L	chromodomain helicase DNA binding protein 1-like	ens|ENSGALT00000024254|gb|CR353935|gb|XM_416560|tc|TC382572	chromodomain helicase DNA binding protein 1-like [Source:HGNC Symbol;Acc:1916] [ENSGALT00000024254]	1	0	1	0	DnDn	2	-2.3789	NA	-2.80315	NA	-5.18206
A_87_P032155	XM_001235437	SLC24A4	solute carrier family 24 (sodium/potassium/calcium exchanger), member 4	gb|XM_001235437|tc|TC392128	PREDICTED: Gallus gallus similar to K-dependent Na [XM_001235437]	1	0	0	1	DnnD	2	-2.49174	NA	NA	-2.67775	-5.1695
A_87_P175163	XM_001232985	LOC770616	uncharacterized LOC770616	ref|XM_001232985	PREDICTED: Gallus gallus uncharacterized LOC770616 (LOC770616), mRNA [XM_001232985]	1	0	0	0	Dnnn	1	-5.16648	NA	NA	NA	-5.16648
A_87_P233468	NM_001030617	HAVCR1	hepatitis A virus cellular receptor 1	ref|NM_001030617|ens|ENSGALT00000028046|gb|AJ720096|tc|TC389528	Gallus gallus hepatitis A virus cellular receptor 1 (HAVCR1), mRNA [NM_001030617]	1	0	0	0	Dnnn	1	-5.16449	NA	NA	NA	-5.16449
A_87_P012588	ENSGALT00000001624	GPR97	G protein-coupled receptor 97	ens|ENSGALT00000001624|gb|CR406708|gb|XM_413998|tc|TC393132	G protein-coupled receptor 97 [Source:HGNC Symbol;Acc:13728] [ENSGALT00000001624]	1	0	0	0	Dnnn	1	-5.16319	NA	NA	NA	-5.16319
A_87_P114733	BX931977	CENPQ	centromere protein Q	gb|BX931977	Gallus gallus finished cDNA, clone ChEST551c15. [BX931977]	0	1	1	0	nDDn	2	NA	-3.13612	-2.01811	NA	-5.15424
A_87_P106823	ENSGALT00000019153	STRA8	stimulated by retinoic acid gene 8 homolog (mouse)	ens|ENSGALT00000019153|ens|ENSGALT00000038150|ens|ENSGALT00000038151|ens|ENSGALT00000038152	stimulated by retinoic acid gene 8 homolog (mouse) [Source:HGNC Symbol;Acc:30653] [ENSGALT00000019153]	1	0	1	0	DnDn	2	-2.17738	NA	-2.97254	NA	-5.14992
A_87_P019047	ENSGALT00000004894	FAM83D	family with sequence similarity 83, member D	ens|ENSGALT00000004894|gb|CO772921|tc|TC385509|ref|XM_422895	testis_EST04018 Testis cDNA Library Gallus gallus cDNA 3', mRNA sequence [CO772921]	0	0	1	1	nnDD	2	NA	NA	-2.15521	-2.99367	-5.14888
A_87_P037065	NM_001006209	KPNA2	karyopherin alpha 2 (RAG cohort 1, importin alpha 1)	ref|NM_001006209|ens|ENSGALT00000005672|gb|AJ719475|tc|TC427807	Gallus gallus karyopherin alpha 2 (RAG cohort 1, importin alpha 1) (KPNA2), mRNA [NM_001006209]	0	1	0	1	nDnD	2	NA	-2.03767	NA	-3.10799	-5.14566
A_87_P017630	CR353954			gb|CR353954|tc|TC410340|tc|TC391456	Gallus gallus finished cDNA, clone ChEST354d5. [CR353954]	0	1	1	0	nDDn	2	NA	-2.31704	-2.82702	NA	-5.14405
A_87_P023512	ENSGALT00000004896	PCTP	phosphatidylcholine transfer protein	ens|ENSGALT00000004896|gb|BX932408|gb|DR414879|tc|TC427401	phosphatidylcholine transfer protein [Source:HGNC Symbol;Acc:8752] [ENSGALT00000004896]	1	0	1	0	DnDn	2	-2.22956	NA	-2.91269	NA	-5.14226
A_87_P087406	ENSGALT00000029433			ens|ENSGALT00000029433	Unknown	1	0	0	0	Dnnn	1	-5.14118	NA	NA	NA	-5.14118
A_87_P077501	ENSGALT00000011850	TP63	tumor protein p63	ens|ENSGALT00000011850|gb|DT655173	tumor protein p73-like [Source:RefSeq peptide;Acc:NP_989682] [ENSGALT00000011850]	0	1	1	0	nDDn	2	NA	-2.6727	-2.46205	NA	-5.13475
A_87_P112051	ENSGALT00000001815			ens|ENSGALT00000001815|ens|ENSGALT00000002675|ens|ENSGALT00000034519|ens|ENSGALT00000037287	Uncharacterized protein [Source:UniProtKB/TrEMBL;Acc:F1P0W0] [ENSGALT00000001815]	1	0	0	0	Dnnn	1	-5.13212	NA	NA	NA	-5.13212
A_87_P011089	CR524164			gb|CR524164|gb|BU465086|tc|TC409437	Gallus gallus finished cDNA, clone ChEST905o6. [CR524164]	1	0	0	1	DnnD	2	-2.17286	NA	NA	-2.95919	-5.13205
A_87_P099211	ENSGALT00000031739	NKAIN2	Na+/K+ transporting ATPase interacting 2	ens|ENSGALT00000031739|tc|TC385303|tc|TC439699|ref|XM_419756	Na+/K+ transporting ATPase interacting 2 [Source:HGNC Symbol;Acc:16443] [ENSGALT00000031739]	0	1	1	0	nDDn	2	NA	-2.08986	-3.03861	NA	-5.12847
A_87_P017533	CR354121			gb|CR354121|tc|TC427978	Gallus gallus finished cDNA, clone ChEST386h2. [CR354121]	0	0	1	1	nnDD	2	NA	NA	-2.7907	-2.33339	-5.1241
A_87_P077541	ENSGALT00000012188	LOC424919	deoxyribodipyrimidine photo-lyase-like	ens|ENSGALT00000012188	Uncharacterized protein [Source:UniProtKB/TrEMBL;Acc:F1NSZ2] [ENSGALT00000012188]	0	1	1	0	nDDn	2	NA	-2.51856	-2.60517	NA	-5.12373
A_87_P104003	NM_001199806	LAMA1	laminin, alpha 1	ref|NM_001199806|ens|ENSGALT00000036893|ens|ENSGALT00000036889|ens|ENSGALT00000023564	Gallus gallus laminin, alpha 1 (LAMA1), mRNA [NM_001199806]	0	1	0	1	nDnD	2	NA	-3.01452	NA	-2.10768	-5.1222
A_87_P009215	ENSGALT00000013580			ens|ENSGALT00000013580|ens|ENSGALT00000038121|ens|ENSGALT00000038122|tc|TC408070	feline sarcoma oncogene [Source:HGNC Symbol;Acc:3657] [ENSGALT00000013580]	1	0	0	0	Dnnn	1	-5.12194	NA	NA	NA	-5.12194
A_87_P104793	ENSGALT00000030842	TMEM55A	transmembrane protein 55A	ens|ENSGALT00000030842|gb|CR386361|tc|TC429926|tc|TC377673	transmembrane protein 55A [Source:HGNC Symbol;Acc:25452] [ENSGALT00000030842]	0	0	1	1	nnDD	2	NA	NA	-2.84459	-2.2768	-5.12139
A_87_P016428	CR386515			gb|CR386515	Gallus gallus finished cDNA, clone ChEST333g17. [CR386515]	0	0	1	1	nnDD	2	NA	NA	-2.90661	-2.21034	-5.11696
A_87_P017929	CR353452			gb|CR353452	Gallus gallus finished cDNA, clone ChEST504m2. [CR353452]	0	0	1	1	nnDD	2	NA	NA	-2.99692	-2.10877	-5.10569
A_87_P125568	CR391197			gb|CR391197	Gallus gallus finished cDNA, clone ChEST208a13. [CR391197]	1	0	1	0	DnDn	2	-2.46271	NA	-2.64126	NA	-5.10397
A_87_P151793	TC406173			tc|TC406173|tc|TC387804|ref|XM_001235005	Rep: Succinate receptor 1 (G-protein coupled receptor 91) (P2Y purinoceptor 1-like). - Gallus gallus, partial (61%) [TC406173]	1	0	0	0	Dnnn	1	-5.10269	NA	NA	NA	-5.10269
A_87_P010960	CR524351			gb|CR524351|gb|CV862525|tc|TC397125	Gallus gallus finished cDNA, clone ChEST811i22. [CR524351]	0	1	1	0	nDDn	2	NA	-2.75491	-2.34736	NA	-5.10227
A_87_P125758	CR391505			gb|CR391505|gb|CV858714	Gallus gallus finished cDNA, clone ChEST900p5. [CR391505]	1	1	0	1	UDnD	3	2.88537	-3.46105	NA	-4.52148	-5.09716
A_87_P267793	ENSGALT00000037654	SSBP2	single-stranded DNA binding protein 2	ens|ENSGALT00000037654|gb|BX931184|gb|BX933895|tc|TC428399	single-stranded DNA binding protein 2 [Source:HGNC Symbol;Acc:15831] [ENSGALT00000037654]	0	0	1	1	nnDD	2	NA	NA	-3.06318	-2.03339	-5.09657
A_87_P061901	ENSGALT00000002851	PRSSL1	protease, serine-like 1	ens|ENSGALT00000002851|tc|NP9669986|tc|TC417027|ref|XM_418216	Uncharacterized protein [Source:UniProtKB/TrEMBL;Acc:F1NFQ7] [ENSGALT00000002851]	1	0	0	0	Dnnn	1	-5.08961	NA	NA	NA	-5.08961
A_87_P178350	TC381125			tc|TC381125	Rep: Uncharacterized protein At1g51920.1 - Arabidopsis thaliana (Mouse-ear cress), partial (28%) [TC381125]	0	0	1	1	nnDD	2	NA	NA	-2.42998	-2.65791	-5.08789
A_87_P145478	ENSGALT00000018427	FRMD1	FERM domain containing 1	ens|ENSGALT00000018427|gb|XM_419603|tc|TC383021	FERM domain containing 1 [Source:HGNC Symbol;Acc:21240] [ENSGALT00000018427]	0	1	0	1	nDnD	2	NA	-2.79825	NA	-2.28762	-5.08587
A_87_P013952	CR390748	ATP8B1	ATPase, class I, type 8B, member 1	gb|CR390748	Gallus gallus finished cDNA, clone ChEST638j6. [CR390748]	0	1	0	1	nDnD	2	NA	-3.03261	NA	-2.05264	-5.08525
A_87_P153938	TC379993			tc|TC379993	Rep: Transmembrane protease, serine 2 precursor (EC 3.4.21.-) (Serine protease 10) [Contains: Transmembrane protease, serine 2 non-catalytic chain; Transmembrane protease, serine 2 catalytic chain]. - Gallus gallus, complete [TC379993]	0	1	0	1	nDnD	2	NA	-2.43404	NA	-2.65107	-5.08512
A_87_P012923	CR406214			gb|CR406214|gb|BX929766|gb|BX934212	Gallus gallus finished cDNA, clone ChEST881g3. [CR406214]	0	0	0	1	nnnD	1	NA	NA	NA	-5.08149	-5.08149
A_87_P017239	ENSGALT00000026748	C3H8orf80	chromosome 3 open reading frame, human C8orf80	ens|ENSGALT00000026748|gb|CR385261|gb|XM_420008|tc|TC412466	Uncharacterized protein [Source:UniProtKB/TrEMBL;Acc:E1BTB4] [ENSGALT00000026748]	1	0	0	0	Dnnn	1	-5.08124	NA	NA	NA	-5.08124
A_87_P088111	ENSGALT00000035965	LOC430804	olfactory receptor 14J1-like	ens|ENSGALT00000035965|tc|NP9680596|ref|XM_428355	GB	1	0	0	0	Dnnn	1	-5.0769	NA	NA	NA	-5.0769
A_87_P022218	ENSGALT00000024230	RCL1	RNA terminal phosphate cyclase-like 1	ens|ENSGALT00000024230|gb|BX935195|tc|TC381233|ref|XM_424808	RNA terminal phosphate cyclase-like 1 [Source:HGNC Symbol;Acc:17687] [ENSGALT00000024230]	1	0	1	0	DnDn	2	-2.03365	NA	-3.04237	NA	-5.07602
A_87_P152003	CR407341	LOC418543	uncharacterized LOC418543	gb|CR407341|gb|BX933825|gb|BX935970|gb|CR524347	Gallus gallus finished cDNA, clone ChEST810i2. [CR407341]	0	0	0	1	nnnD	1	NA	NA	NA	-5.07144	-5.07144
A_87_P094116	ENSGALT00000010350			ens|ENSGALT00000010350|gb|BX935527|tc|NP9676885|tc|TC429473	vestigial like 1 (Drosophila) [Source:HGNC Symbol;Acc:20985] [ENSGALT00000010350]	0	1	0	1	nDnD	2	NA	-2.57681	NA	-2.49004	-5.06685
A_87_P153198	ENSGALT00000022578	CHIC2	cysteine-rich hydrophobic domain 2	ens|ENSGALT00000022578|gb|CR353754|gb|CR385517|gb|DR417172	cysteine-rich hydrophobic domain 2 [Source:HGNC Symbol;Acc:1935] [ENSGALT00000022578]	0	0	1	1	nnDD	2	NA	NA	-2.53058	-2.53604	-5.06662
A_87_P147518	DR412247	TBCA	tubulin folding cofactor A	gb|DR412247|tc|TC384660|tc|TC432887|tc|TC413935	gPGC_EST02089 Embryonic gonadal PGC cDNA Library Gallus gallus cDNA 5', mRNA sequence [DR412247]	1	0	1	0	DnDn	2	-2.23009	NA	-2.82078	NA	-5.05087
A_87_P112298	NM_001006587	FANCC	Fanconi anemia, complementation group C	ref|NM_001006587|ens|ENSGALT00000020599|gb|AB176529|gb|AJ851680	Gallus gallus Fanconi anemia, complementation group C (FANCC), mRNA [NM_001006587]	1	0	1	0	DnDn	2	-2.25514	NA	-2.79419	NA	-5.04933
A_87_P011887	CR523033	LOC416951	uncharacterized LOC416951	gb|CR523033|tc|TC402391|ref|XM_003642209	Gallus gallus finished cDNA, clone ChEST898k7. [CR523033]	0	0	1	1	nnDD	2	NA	NA	-2.84472	-2.2034	-5.04812
A_87_P213843	ENSGALT00000024832	KCMF1	potassium channel modulatory factor 1	ens|ENSGALT00000024832|ens|ENSGALT00000023322|gb|BX931903|gb|BX935106	Uncharacterized protein [Source:UniProtKB/TrEMBL;Acc:F1NKH2] [ENSGALT00000024832]	0	0	1	1	nnDD	2	NA	NA	-2.50942	-2.53414	-5.04356
A_87_P012300	CR407101	FMNL1	formin-like 1	gb|CR407101|gb|AJ851584|gb|XM_001234504|tc|TC427625	Gallus gallus finished cDNA, clone ChEST751g8. [CR407101]	1	0	0	0	Dnnn	1	-5.03619	NA	NA	NA	-5.03619
A_87_P110068	NM_001011688	TLR7	toll-like receptor 7	ref|NM_001011688|ens|ENSGALT00000030284|ens|ENSGALT00000026778|ens|ENSGALT00000036619	Gallus gallus toll-like receptor 7 (TLR7), mRNA [NM_001011688]	1	0	0	0	Dnnn	1	-5.03207	NA	NA	NA	-5.03207
A_87_P195223	BX931490	IGSF6	immunoglobulin superfamily, member 6	gb|BX931490|tc|TC380656|tc|TC401263|ref|XM_001234431	Gallus gallus finished cDNA, clone ChEST388p22. [BX931490]	1	0	0	0	Dnnn	1	-5.02888	NA	NA	NA	-5.02888
A_87_P023715	BX931966			gb|BX931966|tc|TC422090	Gallus gallus finished cDNA, clone ChEST791m15. [BX931966]	0	1	0	0	nDnn	1	NA	-5.02675	NA	NA	-5.02675
A_87_P054311	NM_205517	LOC396525	blue sensitive cone opsin	ref|NM_205517|gb|M92037|tc|TC407870|tc|TC376031	Gallus gallus blue sensitive cone opsin (LOC396525), mRNA [NM_205517]	0	1	1	0	nDDn	2	NA	-2.34035	-2.68441	NA	-5.02476
A_87_P011517	CR523579			gb|CR523579	Gallus gallus finished cDNA, clone ChEST869f21. [CR523579]	1	0	0	1	DnnD	2	-2.16356	NA	NA	-2.85671	-5.02027
A_87_P321567	NM_001006233	METAP2	methionyl aminopeptidase 2	ref|NM_001006233|ens|ENSGALT00000018560|gb|AJ720769|tc|TC429187	Gallus gallus methionyl aminopeptidase 2 (METAP2), mRNA [NM_001006233]	0	0	1	1	nnDD	2	NA	NA	-2.30611	-2.7083	-5.01441
A_87_P052316	NM_001039326	SOX17	SRY (sex determining region Y)-box 17	ref|NM_001039326|gb|AB197131|tc|TC376191	Gallus gallus SRY (sex determining region Y)-box 17 (SOX17), mRNA [NM_001039326]	0	0	0	1	nnnD	1	NA	NA	NA	-5.01293	-5.01293
A_87_P034275	ENSGALT00000012743			ens|ENSGALT00000012743|gb|XM_429703|tc|TC406392|tc|TC425063	Uncharacterized protein [Source:UniProtKB/TrEMBL;Acc:E1C8H4] [ENSGALT00000012743]	0	1	0	0	nDnn	1	NA	-5.01108	NA	NA	-5.01108
A_87_P104028	ENSGALT00000023831			ens|ENSGALT00000023831|ens|ENSGALT00000023830	erythrocyte membrane protein band 4.1-like 3 [Source:HGNC Symbol;Acc:3380] [ENSGALT00000023831]	0	0	1	1	nnDD	2	NA	NA	-2.24212	-2.75947	-5.00159
A_87_P036216	NM_001031431	TRIM14	tripartite motif containing 14	ref|NM_001031431|ens|ENSGALT00000024720|gb|AJ720736|tc|TC376147	Gallus gallus tripartite motif containing 14 (TRIM14), mRNA [NM_001031431]	0	1	0	1	nDnD	2	NA	-2.54108	NA	-2.45975	-5.00083
A_87_P035949	NM_001006563	C1H12orf32	chromosome 1 open reading frame, human C12orf32	ref|NM_001006563|ens|ENSGALT00000021891|gb|AJ721088|tc|TC425592	Gallus gallus chromosome 1 open reading frame, human C12orf32 (C1H12orf32), mRNA [NM_001006563]	0	0	1	1	nnDD	2	NA	NA	-2.14587	-2.85086	-4.99673
A_87_P059686	NM_001012767	FGF8	fibroblast growth factor 8 (androgen-induced)	ref|NM_001012767|ens|ENSGALT00000012487|ens|ENSGALT00000039363|ens|ENSGALT00000033214	Gallus gallus fibroblast growth factor 8 (androgen-induced) (FGF8), mRNA [NM_001012767]	0	0	0	1	nnnD	1	NA	NA	NA	-4.99549	-4.99549
A_87_P133688	ENSGALT00000002662	LOC769727	uncharacterized LOC769727	ens|ENSGALT00000002662|tc|TC425712|ref|XM_001232327	Uncharacterized protein [Source:UniProtKB/TrEMBL;Acc:E1BUF8] [ENSGALT00000002662]	0	1	1	0	nDDn	2	NA	-2.85599	-2.13789	NA	-4.99388
A_87_P117878	BX936085			gb|BX936085|gb|CR385633	Gallus gallus finished cDNA, clone ChEST485a9. [BX936085]	0	0	1	1	nnDD	2	NA	NA	-2.48886	-2.49933	-4.98819
A_87_P022603	ENSGALT00000006765	LOC420160	cathepsin L1-like	ens|ENSGALT00000006765|gb|BX934408|tc|TC426205|tc|TC391240	Uncharacterized protein [Source:UniProtKB/TrEMBL;Acc:F1NZ37] [ENSGALT00000006765]	1	0	0	0	Dnnn	1	-4.9843	NA	NA	NA	-4.9843
A_87_P053981	NM_001098606	ADCYAP1R1	adenylate cyclase activating polypeptide 1 (pituitary) receptor type I	ref|NM_001098606|ens|ENSGALT00000008391|gb|EF568107|tc|TC376461	Gallus gallus adenylate cyclase activating polypeptide 1 (pituitary) receptor type I (ADCYAP1R1), mRNA [NM_001098606]	0	0	1	0	nnDn	1	NA	NA	-4.9836	NA	-4.9836
A_87_P018315	CR352862	LOC427029	uncharacterized LOC427029	gb|CR352862|gb|BU296598|tc|TC431459|tc|TC400291	Gallus gallus finished cDNA, clone ChEST497f4. [CR352862]	1	0	0	0	Dnnn	1	-4.98329	NA	NA	NA	-4.98329
A_87_P095881	NM_001012933	DAPP1	dual adaptor of phosphotyrosine and 3-phosphoinositides	ref|NM_001012933|ens|ENSGALT00000000071|ens|ENSGALT00000028111|gb|AJ720418	Gallus gallus dual adaptor of phosphotyrosine and 3-phosphoinositides (DAPP1), mRNA [NM_001012933]	1	0	1	0	DnDn	2	-2.95068	NA	-2.03152	NA	-4.9822
A_87_P121533	CR386101			gb|CR386101	Gallus gallus finished cDNA, clone ChEST1033o23. [CR386101]	1	0	0	0	Dnnn	1	-4.97758	NA	NA	NA	-4.97758
A_87_P015200	CR388833	FGF8	fibroblast growth factor 8 (androgen-induced)	gb|CR388833|gb|BU137641|tc|TC395393	Gallus gallus finished cDNA, clone ChEST33o12. [CR388833]	0	0	0	1	nnnD	1	NA	NA	NA	-4.97701	-4.97701
A_87_P111768	ENSGALT00000036398			ens|ENSGALT00000036398	Uncharacterized protein [Source:UniProtKB/TrEMBL;Acc:F1NAL1] [ENSGALT00000036398]	1	0	0	1	DnnD	2	-2.62852	NA	NA	-2.34513	-4.97365
A_87_P015573	CR387783			gb|CR387783|tc|TC415965	Gallus gallus finished cDNA, clone ChEST536d22. [CR387783]	0	1	1	0	nDDn	2	NA	-2.76296	-2.21044	NA	-4.9734
A_87_P258148	NM_001195554	SRSF3	serine/arginine-rich splicing factor 3	ref|NM_001195554|ens|ENSGALT00000000735|gb|CR353958|tc|TC423256	Gallus gallus serine/arginine-rich splicing factor 3 (SRSF3), mRNA [NM_001195554]	0	1	0	1	nDnD	2	NA	-2.09595	NA	-2.87288	-4.96883
A_87_P037085	NM_001030842	LOC419112	transmembrane protein 110-like	ref|NM_001030842|ens|ENSGALT00000011182|gb|AJ719447|tc|TC386864	Gallus gallus transmembrane protein 110-like (LOC419112), mRNA [NM_001030842]	1	0	0	1	DnnD	2	-2.29412	NA	NA	-2.66585	-4.95997
A_87_P099721	ENSGALT00000025571	TPBG	trophoblast glycoprotein	ens|ENSGALT00000025571|gb|XM_001235285|tc|TC380490	trophoblast glycoprotein [Source:HGNC Symbol;Acc:12004] [ENSGALT00000025571]	0	1	0	1	nDnD	2	NA	-2.08625	NA	-2.87211	-4.95836
A_87_P147123	TC377356			tc|TC377356|ref|XM_420287	Rep: Ras-related GTP-binding protein B (Rag B) (RagB). - Gallus gallus, complete [TC377356]	1	1	0	0	DDnn	2	-2.81623	-2.13801	NA	NA	-4.95425
A_87_P017584	NM_001159363	ABLIM1	actin binding LIM protein 1	ref|NM_001159363|ens|ENSGALT00000014731|gb|CR354041	Gallus gallus actin binding LIM protein 1 (ABLIM1), mRNA [NM_001159363]	0	0	1	1	nnDD	2	NA	NA	-2.41826	-2.53191	-4.95016
A_87_P237578	TC378580			tc|TC378580|ref|XM_418453	Rep: ATPase family AAA domain-containing protein 2. - Gallus gallus, partial (94%) [TC378580]	1	0	0	1	DnnD	2	-2.70221	NA	NA	-2.24733	-4.94954
A_87_P091081	ENSGALT00000035547	LOC426330	leukocyte immunoglobulin-like receptor subfamily A member 6-like	ens|ENSGALT00000035547|ens|ENSGALT00000035548|ens|ENSGALT00000036189|ens|ENSGALT00000028409	Unknown	1	0	0	0	Dnnn	1	-4.94934	NA	NA	NA	-4.94934
A_87_P013491	CR391390			gb|CR391390	Gallus gallus finished cDNA, clone ChEST652l14. [CR391390]	0	0	1	1	nnDD	2	NA	NA	-2.02699	-2.92199	-4.94898
A_87_P216438	NM_001031484	PTPN6	protein tyrosine phosphatase, non-receptor type 6	ref|NM_001031484|ens|ENSGALT00000023485|gb|AJ719433|gb|AJ851665	Gallus gallus protein tyrosine phosphatase, non-receptor type 6 (PTPN6), mRNA [NM_001031484]	1	0	0	0	Dnnn	1	-4.94707	NA	NA	NA	-4.94707
A_87_P087521	ENSGALT00000029253			ens|ENSGALT00000029253|tc|NP9667850|tc|TC381281|ref|XM_003643892	GB	1	0	0	0	Dnnn	1	-4.94655	NA	NA	NA	-4.94655
A_87_P089711	ENSGALT00000010872			ens|ENSGALT00000010872|tc|TC392560|ref|XM_003643713	Rep: Os04g0617200 protein - Oryza sativa subsp. japonica (Rice), partial (17%) [TC392560]	0	0	1	0	nnDn	1	NA	NA	-4.94288	NA	-4.94288
A_87_P021602	BX950518	NAAA	N-acylethanolamine acid amidase	gb|BX950518|tc|TC381996|ref|XM_420596	Gallus gallus finished cDNA, clone ChEST553f7. [BX950518]	1	0	0	0	Dnnn	1	-4.93829	NA	NA	NA	-4.93829
A_87_P016729	CR386057			gb|CR386057|gb|CO765963|tc|TC416539|tc|TC401329	Gallus gallus finished cDNA, clone ChEST215d8. [CR386057]	1	0	0	0	Dnnn	1	-4.9319	NA	NA	NA	-4.9319
A_87_P077581	ENSGALT00000012478	B3GNT7	UDP-GlcNAc:betaGal beta-1,3-N-acetylglucosaminyltransferase 7	ens|ENSGALT00000012478|gb|BX932504|gb|BX932869|tc|TC379886	UDP-GlcNAc:betaGal beta-1,3-N-acetylglucosaminyltransferase 7 [Source:HGNC Symbol;Acc:18811] [ENSGALT00000012478]	0	1	0	1	nDnD	2	NA	-2.35304	NA	-2.56377	-4.91682
A_87_P196718	ENSGALT00000010293	PTPN5	protein tyrosine phosphatase, non-receptor type 5 (striatum-enriched)	ens|ENSGALT00000010293|gb|BX935185|gb|XM_421017|tc|TC381757	protein tyrosine phosphatase, non-receptor type 5 (striatum-enriched) [Source:HGNC Symbol;Acc:9657] [ENSGALT00000010293]	1	0	1	0	DnDn	2	-2.80709	NA	-2.10707	NA	-4.91417
A_87_P100171	ENSGALT00000026555	FAM84A	family with sequence similarity 84, member A	ens|ENSGALT00000026555|gb|BX933089|ref|XM_419958	family with sequence similarity 84, member A [Source:HGNC Symbol;Acc:20743] [ENSGALT00000026555]	0	1	0	1	nDnD	2	NA	-2.39484	NA	-2.51829	-4.91313
A_87_P053726	NM_204180	CRYBB1	crystallin, beta B1	ref|NM_204180|ens|ENSGALT00000038604|ens|ENSGALT00000009031|gb|M11619	Gallus gallus crystallin, beta B1 (CRYBB1), mRNA [NM_204180]	1	0	0	0	Dnnn	1	-4.91198	NA	NA	NA	-4.91198
A_87_P122528	CR387339			gb|CR387339|tc|TC394782|tc|TC433802	Gallus gallus finished cDNA, clone ChEST351d20. [CR387339]	1	0	1	0	DnDn	2	-2.73262	NA	-2.17858	NA	-4.9112
A_87_P021537	NM_204385	RGS4	regulator of G-protein signaling 4	ref|NM_204385|ens|ENSGALT00000040137|ens|ENSGALT00000040135|ens|ENSGALT00000004050	Gallus gallus regulator of G-protein signaling 4 (RGS4), mRNA [NM_204385]	1	0	0	0	Dnnn	1	-4.90648	NA	NA	NA	-4.90648
A_87_P118188	BX950444	DTX3L	deltex 3-like (Drosophila)	gb|BX950444|gb|XM_422114|tc|TC380449	Gallus gallus finished cDNA, clone ChEST1006j6. [BX950444]	1	0	0	1	DnnD	2	-2.30885	NA	NA	-2.5943	-4.90315
A_87_P293418	NM_001006527	MCM6	minichromosome maintenance complex component 6	ref|NM_001006527|ens|ENSGALT00000020174|ens|ENSGALT00000032911|gb|AJ720016	Gallus gallus minichromosome maintenance complex component 6 (MCM6), mRNA [NM_001006527]	1	0	0	1	DnnD	2	-2.27045	NA	NA	-2.63235	-4.9028
A_87_P118823	CR352387	HNRNPH3	heterogeneous nuclear ribonucleoprotein H3 (2H9)	gb|CR352387|tc|TC397558|tc|TC405185|tc|TC410702	Gallus gallus finished cDNA, clone ChEST18c7. [CR352387]	0	0	1	1	nnDD	2	NA	NA	-2.01555	-2.88616	-4.90171
A_87_P089351	ENSGALT00000035777			ens|ENSGALT00000035777|ens|ENSGALT00000035737	Unknown	0	0	1	0	nnDn	1	NA	NA	-4.89763	NA	-4.89763
A_87_P130328	NM_204137	NKX3-2	NK3 homeobox 2	ref|NM_204137|gb|AF179482|gb|AF138905|gb|AB042507	Gallus gallus NK3 homeobox 2 (NKX3-2), mRNA [NM_204137]	0	1	0	1	nDnD	2	NA	-2.58491	NA	-2.3031	-4.88801
A_87_P013894	CR390847			gb|CR390847	Gallus gallus finished cDNA, clone ChEST966p1. [CR390847]	1	0	0	0	Dnnn	1	-4.88669	NA	NA	NA	-4.88669
A_87_P023345	BX932806			gb|BX932806	Gallus gallus finished cDNA, clone ChEST272k18. [BX932806]	0	0	1	0	nnDn	1	NA	NA	-4.88486	NA	-4.88486
A_87_P068816	ENSGALT00000001496	ARPC5L	actin related protein 2/3 complex, subunit 5-like	ens|ENSGALT00000001496|gb|BX929285|gb|CR338728|gb|BX933204	Actin-related protein 2/3 complex subunit 5 [Source:UniProtKB/TrEMBL;Acc:F1P1S6] [ENSGALT00000001496]	0	1	0	1	nDnD	2	NA	-2.02498	NA	-2.85953	-4.88451
A_87_P015302	CR388693			gb|CR388693	Gallus gallus finished cDNA, clone ChEST887h12. [CR388693]	1	0	0	0	Dnnn	1	-4.88402	NA	NA	NA	-4.88402
A_87_P021887	NM_001199194	CLSPN	claspin	ref|NM_001199194|ens|ENSGALT00000003698|gb|BX935928|gb|GU248361	Gallus gallus claspin (CLSPN), mRNA [NM_001199194]	0	0	1	1	nnDD	2	NA	NA	-2.10116	-2.77839	-4.87955
A_87_P127323	CR522914			gb|CR522914|gb|CR352881|tc|TC400653	Gallus gallus finished cDNA, clone ChEST751a10. [CR522914]	1	0	1	0	DnDn	2	-2.60643	NA	-2.2723	NA	-4.87873
A_87_P166458	XM_419615	PARK2	parkinson protein 2, E3 ubiquitin protein ligase (parkin)	gb|XM_419615|tc|TC379650	PREDICTED: Gallus gallus similar to PARK2 (LOC421577), mRNA [XM_419615]	1	0	1	0	DnDn	2	-2.26229	NA	-2.60834	NA	-4.87063
A_87_P173888					Unknown	1	0	0	0	Dnnn	1	-4.86828	NA	NA	NA	-4.86828
A_87_P012531	CR406789			gb|CR406789|gb|CV861909|tc|TC413165|tc|TC377151	Gallus gallus finished cDNA, clone ChEST866o7. [CR406789]	1	0	0	0	Dnnn	1	-4.86765	NA	NA	NA	-4.86765
A_87_P053741	NM_204522	NR13	anti-apoptotic NR13	ref|NM_204522|gb|AF375661|gb|CV861799|tc|TC385964	Gallus gallus anti-apoptotic NR13 (NR13), mRNA [NM_204522]	0	0	1	1	nnDD	2	NA	NA	-2.25146	-2.61387	-4.86533
A_87_P121838	CR386468			gb|CR386468	Gallus gallus finished cDNA, clone ChEST1017j16. [CR386468]	0	0	1	1	nnDD	2	NA	NA	-2.46007	-2.40321	-4.86327
A_87_P093532	ENSGALT00000019944			ens|ENSGALT00000019944|ens|ENSGALT00000035588|ens|ENSGALT00000035523|ens|ENSGALT00000035818	Uncharacterized protein [Source:UniProtKB/TrEMBL;Acc:F1NII9] [ENSGALT00000019944]	0	0	1	0	nnDn	1	NA	NA	-4.86175	NA	-4.86175
A_87_P024530	ENSGALT00000015650	DBX2	developing brain homeobox 2	ens|ENSGALT00000015650|gb|BX929917|ref|XM_416044	Homeobox protein DBX2 [Source:UniProtKB/Swiss-Prot;Acc:Q91975] [ENSGALT00000015650]	0	1	0	1	nDnD	2	NA	-2.25744	NA	-2.60025	-4.85769
A_87_P132423	AF480088	CNR1	cannabinoid receptor 1 (brain)	gb|AF480088	Gallus gallus CB1 cannabinoid receptor mRNA, partial cds. [AF480088]	0	0	1	1	nnDD	2	NA	NA	-2.71194	-2.14424	-4.85618
A_87_P089236	ENSGALT00000028363			ens|ENSGALT00000028363	Unknown	0	0	0	1	nnnD	1	NA	NA	NA	-4.85454	-4.85454
A_87_P116353	BX933925	HDAC11	histone deacetylase 11	gb|BX933925|gb|BX936035|gb|CR406835|gb|XM_414321	Gallus gallus finished cDNA, clone ChEST131n23. [BX933925]	0	0	1	1	nnDD	2	NA	NA	-2.56529	-2.28687	-4.85217
A_87_P112133	ENSGALT00000036352			ens|ENSGALT00000036352|gb|BX258695|tc|TC410977|tc|TC409095	Uncharacterized protein [Source:UniProtKB/TrEMBL;Acc:F1NAA6] [ENSGALT00000036352]	1	0	1	0	DnDn	2	-2.40412	NA	-2.44519	NA	-4.84931
A_87_P194613	NM_001005823	SNRPA1	small nuclear ribonucleoprotein polypeptide A'	ref|NM_001005823|ens|ENSGALT00000011612|gb|AJ720043|tc|TC398329	Gallus gallus small nuclear ribonucleoprotein polypeptide A' (SNRPA1), mRNA [NM_001005823]	0	1	0	1	nDnD	2	NA	-2.25349	NA	-2.59378	-4.84727
A_87_P087996	ENSGALT00000035984			ens|ENSGALT00000035984	Unknown	0	0	0	1	nnnD	1	NA	NA	NA	-4.84459	-4.84459
A_87_P063661	ENSGALT00000002093			ens|ENSGALT00000002093|gb|XM_417989|tc|TC436888|tc|TC400589	TRAF3 interacting protein 3 [Source:HGNC Symbol;Acc:30766] [ENSGALT00000002093]	1	0	0	0	Dnnn	1	-4.84445	NA	NA	NA	-4.84445
A_87_P075041	ENSGALT00000008376			ens|ENSGALT00000008376|gb|CR407292|tc|TC385072|ref|XM_001232197	coiled-coil domain containing 79 [Source:HGNC Symbol;Acc:26675] [ENSGALT00000008376]	0	0	1	1	nnDD	2	NA	NA	-2.70268	-2.14148	-4.84415
A_87_P059811	ENSGALT00000041092	C10H15orf48	chromosome 10 open reading frame, human C15orf48	ens|ENSGALT00000041092|gb|BX931191|gb|BX934528|gb|BX950500	chromosome 15 open reading frame 48 [Source:HGNC Symbol;Acc:29898] [ENSGALT00000041092]	1	0	0	0	Dnnn	1	-4.84408	NA	NA	NA	-4.84408
A_87_P321777	NM_204791	TOP2A	topoisomerase (DNA) II alpha 170kDa	ref|NM_204791|gb|AB007445|tc|TC430450|tc|TC416225	Gallus gallus topoisomerase (DNA) II alpha 170kDa (TOP2A), mRNA [NM_204791]	1	0	0	1	DnnD	2	-2.64599	NA	NA	-2.19807	-4.84405
A_87_P077401	ENSGALT00000011075	NCBP2	nuclear cap binding protein subunit 2, 20kDa	ens|ENSGALT00000011075|gb|BX932072|gb|BX934003	Uncharacterized protein [Source:UniProtKB/TrEMBL;Acc:F1NIR6] [ENSGALT00000011075]	0	1	0	1	nDnD	2	NA	-2.04149	NA	-2.8015	-4.843
A_87_P239148	XM_419618	PLG	plasminogen	gb|XM_419618|tc|TC381709	PREDICTED: Gallus gallus plasminogen (PLG), mRNA [XM_419618]	1	0	0	0	Dnnn	1	-4.8354	NA	NA	NA	-4.8354
A_87_P015807	CR387452			gb|CR387452|tc|TC415027	Gallus gallus finished cDNA, clone ChEST489h17. [CR387452]	0	0	1	1	nnDD	2	NA	NA	-2.42198	-2.40703	-4.82901
A_87_P088991	ENSGALT00000035838	LOC431147	olfactory receptor 14J1-like	ens|ENSGALT00000035838|tc|NP9667004|ref|XM_428697	GB	1	0	0	0	Dnnn	1	-4.82571	NA	NA	NA	-4.82571
A_87_P029124	ENSGALT00000035430	PRAM1	PML-RARA regulated adaptor molecule 1	ens|ENSGALT00000035430|gb|BU357331|tc|TC406244|ref|XM_418187	PML-RARA regulated adaptor molecule 1 [Source:HGNC Symbol;Acc:30091] [ENSGALT00000035430]	1	0	0	0	Dnnn	1	-4.82496	NA	NA	NA	-4.82496
A_87_P099126	ENSGALT00000037422			ens|ENSGALT00000037422|tc|TC437369	sterile alpha motif domain containing 3 [Source:HGNC Symbol;Acc:21574] [ENSGALT00000037422]	0	0	0	1	nnnD	1	NA	NA	NA	-4.81863	-4.81863
A_87_P098651	ENSGALT00000018991	PNLDC1	poly(A)-specific ribonuclease (PARN)-like domain containing 1	ens|ENSGALT00000018991|ref|XM_426152	poly(A)-specific ribonuclease (PARN)-like domain containing 1 [Source:HGNC Symbol;Acc:21185] [ENSGALT00000018991]	0	0	1	0	nnDn	1	NA	NA	-4.81709	NA	-4.81709
A_87_P166763	ENSGALT00000009040	TCFL5	transcription factor-like 5 (basic helix-loop-helix)	ens|ENSGALT00000009040|gb|XM_001234726|tc|TC442236|tc|TC400405	transcription factor-like 5 (basic helix-loop-helix) [Source:HGNC Symbol;Acc:11646] [ENSGALT00000009040]	0	0	1	1	nnDD	2	NA	NA	-2.28593	-2.52851	-4.81444
A_87_P086561	ENSGALT00000036172			ens|ENSGALT00000036172	Unknown	0	0	1	0	nnDn	1	NA	NA	-4.81352	NA	-4.81352
A_87_P111278	ENSGALT00000027615	LOC418927	RNA polymerase 1-3	ens|ENSGALT00000027615|gb|BX934581|tc|TC378473|tc|TC415536	Uncharacterized protein [Source:UniProtKB/TrEMBL;Acc:E1C2U0] [ENSGALT00000027615]	0	0	1	1	nnDD	2	NA	NA	-2.14246	-2.66903	-4.81149
A_87_P093516	ENSGALT00000037523			ens|ENSGALT00000037523	Uncharacterized protein [Source:UniProtKB/TrEMBL;Acc:E1C7W5] [ENSGALT00000037523]	0	0	1	0	nnDn	1	NA	NA	-4.81146	NA	-4.81146
A_87_P013671	CR391168	UPK1B	uroplakin 1B	gb|CR391168|tc|TC402498|tc|TC392974|ref|XM_416567	Gallus gallus finished cDNA, clone ChEST209f22. [CR391168]	0	1	0	0	nDnn	1	NA	-4.80872	NA	NA	-4.80872
A_87_P090431	ENSGALT00000038318			ens|ENSGALT00000038318|ens|ENSGALT00000038317|gb|BX934736|gb|V00388	Uncharacterized protein [Source:UniProtKB/TrEMBL;Acc:F1NW97] [ENSGALT00000038318]	1	0	0	1	DnnD	2	-2.03318	NA	NA	-2.77535	-4.80853
A_87_P104968	ENSGALT00000022978			ens|ENSGALT00000022978|ens|ENSGALT00000010907|ref|XM_427063	grainyhead-like 2 (Drosophila) [Source:HGNC Symbol;Acc:2799] [ENSGALT00000022978]	0	1	0	1	nDnD	2	NA	-2.00642	NA	-2.80143	-4.80786
A_87_P124498	CR390054			gb|CR390054|tc|TC442759|ref|XM_003643534	Gallus gallus finished cDNA, clone ChEST40m20. [CR390054]	0	1	0	0	nDnn	1	NA	-4.80692	NA	NA	-4.80692
A_87_P015003	CR389145			gb|CR389145|tc|TC384622	Gallus gallus finished cDNA, clone ChEST278k12. [CR389145]	1	0	0	1	DnnD	2	-2.79173	NA	NA	-2.01443	-4.80616
A_87_P014232	CR390323			gb|CR390323	Gallus gallus finished cDNA, clone ChEST938i21. [CR390323]	0	1	0	1	nDnD	2	NA	-2.27526	NA	-2.52583	-4.80109
A_87_P130058	AF026562			gb|AF026562|gb|AF231504|gb|AF231505|gb|AF231506	Gallus gallus MHC class II B-L beta (B-L beta allele A9) mRNA, partial cds. [AF026562]	1	0	0	0	Dnnn	1	-4.79977	NA	NA	NA	-4.79977
A_87_P008829	NM_205233	ST6GALNAC2	ST6 (alpha-N-acetyl-neuraminyl-2,3-beta-galactosyl-1,3)-N-acetylgalactosaminide alpha-2,6-sialyltransferase 2	ref|NM_205233|ens|ENSGALT00000002918|gb|E10158|gb|X77775	Gallus gallus ST6 (alpha-N-acetyl-neuraminyl-2,3-beta-galactosyl-1,3)-N-acetylgalactosaminide alpha-2,6-sialyltransferase 2 (ST6GALNAC2), mRNA [NM_205233]	0	1	0	1	nDnD	2	NA	-2.17059	NA	-2.62873	-4.79932
A_87_P086726	ENSGALT00000036153			ens|ENSGALT00000036153|gb|BX930940|gb|BX932647|tc|TC392196	Gallus gallus finished cDNA, clone ChEST307a5. [BX930940]	0	1	1	0	nDDn	2	NA	-2.65788	-2.14141	NA	-4.79929
A_87_P008996	ENSGALT00000016863	RAD54L	RAD54-like (S. cerevisiae)	ens|ENSGALT00000016863|ens|ENSGALT00000038354|gb|U92461|tc|TC375415	RAD54-like (S. cerevisiae) [Source:HGNC Symbol;Acc:9826] [ENSGALT00000016863]	1	0	0	1	DnnD	2	-2.703	NA	NA	-2.09366	-4.79666
A_87_P088451	ENSGALT00000006915			ens|ENSGALT00000006915|ens|ENSGALT00000039955|gb|CR389650|gb|XM_001234185	Uncharacterized protein [Source:UniProtKB/TrEMBL;Acc:E1BSL6] [ENSGALT00000039955]	0	0	0	1	nnnD	1	NA	NA	NA	-4.795	-4.795
A_87_P010818	CR733127			gb|CR733127|gb|CV862151|tc|TC385942	Gallus gallus finished cDNA, clone ChEST201j2. [CR733127]	1	0	0	1	DnnD	2	-2.09745	NA	NA	-2.69352	-4.79098
A_87_P024353	BX930337			gb|BX930337|gb|BX934670|gb|DR415271|tc|TC412853	Gallus gallus finished cDNA, clone ChEST1025a4. [BX930337]	0	0	1	1	nnDD	2	NA	NA	-2.47831	-2.31172	-4.79003
A_87_P037363	XM_422190	KIF14	kinesin family member 14	gb|XM_422190|tc|TC391220	PREDICTED: Gallus gallus similar to KIAA0042 (LOC424347), mRNA [XM_422190]	1	0	0	1	DnnD	2	-2.53451	NA	NA	-2.25332	-4.78783
A_87_P066286	ENSGALT00000023517	CCLI10	chemokine	ens|ENSGALT00000023517|ref|XM_415780	Uncharacterized protein [Source:UniProtKB/TrEMBL;Acc:E1C733] [ENSGALT00000023517]	1	0	0	0	Dnnn	1	-4.77922	NA	NA	NA	-4.77922
A_87_P015649	CR387667			gb|CR387667	Gallus gallus finished cDNA, clone ChEST48i14. [CR387667]	0	1	1	0	nDDn	2	NA	-2.26385	-2.50943	NA	-4.77328
A_87_P098896	ENSGALT00000022338			ens|ENSGALT00000022338|gb|BU419562|tc|TC416170|ref|XM_419701	T-cell activation RhoGTPase activating protein [Source:HGNC Symbol;Acc:15669] [ENSGALT00000022338]	1	0	0	0	Dnnn	1	-4.76103	NA	NA	NA	-4.76103
A_87_P191858	NM_001030697	PIK3R5	phosphoinositide 3-kinase regulatory subunit 5	ref|NM_001030697|ens|ENSGALT00000001862|gb|CR385300|gb|AJ720866	Gallus gallus phosphoinositide 3-kinase regulatory subunit 5 (PIK3R5), mRNA [NM_001030697]	1	0	0	1	DnnD	2	-2.52708	NA	NA	-2.23131	-4.75839
A_87_P037420	ENSGALT00000000936			ens|ENSGALT00000000936|gb|AJ395147|tc|TC427257|tc|TC406244	Uncharacterized protein [Source:UniProtKB/TrEMBL;Acc:E1C490] [ENSGALT00000000936]	1	0	0	0	Dnnn	1	-4.75814	NA	NA	NA	-4.75814
A_87_P033527	XM_419673	AKAP12	A kinase (PRKA) anchor protein 12	gb|XM_419673|tc|TC414186|tc|TC383615|tc|TC401202	PREDICTED: Gallus gallus A kinase (PRKA) anchor protein (gravin) 12 (AKAP12), mRNA [XM_419673]	0	0	0	1	nnnD	1	NA	NA	NA	-4.75642	-4.75642
A_87_P234518	ENSGALT00000020120	GCAT	glycine C-acetyltransferase	ens|ENSGALT00000020120|gb|XM_425478|tc|TC378507	Uncharacterized protein [Source:UniProtKB/TrEMBL;Acc:F1NBE3] [ENSGALT00000020120]	0	1	1	0	nDDn	2	NA	-2.71408	-2.04224	NA	-4.75632
A_87_P018055	CR353264	NSD1	nuclear receptor binding SET domain protein 1	gb|CR353264|gb|BU135836|tc|TC422257|tc|TC395113	Gallus gallus finished cDNA, clone ChEST52o19. [CR353264]	0	0	1	1	nnDD	2	NA	NA	-2.40756	-2.34693	-4.75449
A_87_P134113	ENSGALT00000004006	RGS2	regulator of G-protein signaling 2, 24kDa	ens|ENSGALT00000004006|ens|ENSGALT00000040161	regulator of G-protein signalling 2, 24kDa [Source:RefSeq peptide;Acc:NP_989726] [ENSGALT00000004006]	1	0	0	0	Dnnn	1	-4.75389	NA	NA	NA	-4.75389
A_87_P153218	BU233039			gb|BU233039|tc|TC380551|ref|XM_418327	603409302F1 CSEQCHN24 Gallus gallus cDNA clone ChEST324c1 5', mRNA sequence [BU233039]	1	0	1	0	DnDn	2	-2.12006	NA	-2.63287	NA	-4.75293
A_87_P082796	NM_205359	IGFBP2	insulin-like growth factor binding protein 2, 36kDa	ref|NM_205359|ens|ENSGALT00000038159|ens|ENSGALT00000018698|gb|AJ544105	Gallus gallus insulin-like growth factor binding protein 2, 36kDa (IGFBP2), mRNA [NM_205359]	1	1	0	0	DDnn	2	-2.32259	-2.42928	NA	NA	-4.75186
A_87_P090071	ENSGALT00000029543			ens|ENSGALT00000029543|ens|ENSGALT00000029289|ens|ENSGALT00000029357|gb|CN227885	RJB034E12.ab1 RJtestis Gallus gallus cDNA 5', mRNA sequence [CN227885]	0	0	1	0	nnDn	1	NA	NA	-4.74936	NA	-4.74936
A_87_P017318	CR385148	C1HXorf23	chromosome 1 open reading frame, human CXorf23	gb|CR385148|gb|XM_001235445|tc|TC425718|tc|TC383677	Gallus gallus finished cDNA, clone ChEST314g23. [CR385148]	0	1	0	1	nDnD	2	NA	-2.51708	NA	-2.23225	-4.74933
A_87_P122068	ENSGALT00000038635	THBS4	thrombospondin 4	ens|ENSGALT00000038635|ens|ENSGALT00000023900|gb|CR386821|gb|CR389535	thrombospondin 4 [Source:HGNC Symbol;Acc:11788] [ENSGALT00000038635]	0	0	1	0	nnDn	1	NA	NA	-4.74894	NA	-4.74894
A_87_P013405	CR391508			gb|CR391508|tc|TC425441	Gallus gallus finished cDNA, clone ChEST903g15. [CR391508]	1	0	0	0	Dnnn	1	-4.74542	NA	NA	NA	-4.74542
A_87_P060161	ENSGALT00000041083			ens|ENSGALT00000041083|ens|ENSGALT00000036193|ens|ENSGALT00000035536|ens|ENSGALT00000035640	Unknown	0	0	1	0	nnDn	1	NA	NA	-4.74363	NA	-4.74363
A_87_P035741	NM_001012690	TIPIN	TIMELESS interacting protein	ref|NM_001012690|ens|ENSGALT00000012379|gb|AJ851484|tc|TC376420	Gallus gallus TIMELESS interacting protein (TIPIN), mRNA [NM_001012690]	0	1	0	1	nDnD	2	NA	-2.37055	NA	-2.37105	-4.7416
A_87_P280683	NM_001039313	CLTA	clathrin, light chain A	ref|NM_001039313|ens|ENSGALT00000024737|gb|AJ721067|tc|TC434736	Gallus gallus clathrin, light chain A (CLTA), mRNA [NM_001039313]	1	0	1	0	DnDn	2	-2.06262	NA	-2.67824	NA	-4.74086
A_87_P022342	ENSGALT00000017599	AGR2	anterior gradient homolog 2 (Xenopus laevis)	ens|ENSGALT00000017599|gb|BX934938|gb|BX934923|gb|BX935961	anterior gradient homolog 2 (Xenopus laevis) [Source:HGNC Symbol;Acc:328] [ENSGALT00000017599]	0	1	0	0	nDnn	1	NA	-4.73672	NA	NA	-4.73672
A_87_P021685	BX950330	POF1B	premature ovarian failure, 1B	gb|BX950330|gb|CR407163|gb|XM_420252|tc|TC385607	Gallus gallus finished cDNA, clone ChEST526c12. [BX950330]	0	1	0	0	nDnn	1	NA	-4.73367	NA	NA	-4.73367
A_87_P075281	ENSGALT00000010103	TRAPPC2L	trafficking protein particle complex 2-like	ens|ENSGALT00000010103|gb|CR406437|tc|TC417452|tc|TC400487	trafficking protein particle complex 2-like [Source:HGNC Symbol;Acc:30887] [ENSGALT00000010103]	0	1	1	0	nDDn	2	NA	-2.30572	-2.42657	NA	-4.73229
A_87_P119099	CR352719			gb|CR352719|tc|TC375993|tc|TC397919|tc|TC393665	Gallus gallus finished cDNA, clone ChEST36l22. [CR352719]	0	1	0	1	nDnD	2	NA	-2.5626	NA	-2.16398	-4.72657
A_87_P178628	TC402153			tc|TC402153	Rep: Cytochrome c oxidase subunit 2 - Canis aureus (Golden jackal), partial (6%) [TC402153]	1	0	0	0	Dnnn	1	-4.71104	NA	NA	NA	-4.71104
A_87_P010919	CR524404			gb|CR524404|ref|XM_417560	Gallus gallus finished cDNA, clone ChEST710l8. [CR524404]	1	0	0	1	DnnD	2	-2.32342	NA	NA	-2.38467	-4.70809
A_87_P309547	ENSGALT00000017926			ens|ENSGALT00000017926|tc|TC433014	Uncharacterized protein [Source:UniProtKB/TrEMBL;Acc:F1NN80] [ENSGALT00000017926]	0	1	0	1	nDnD	2	NA	-2.01579	NA	-2.68911	-4.7049
A_87_P080656	ENSGALT00000039974	ARHGAP22	Rho GTPase activating protein 22	ens|ENSGALT00000039974|ens|ENSGALT00000009904|gb|BU338293|tc|TC382874	Rho GTPase activating protein 22 [Source:HGNC Symbol;Acc:30320] [ENSGALT00000039974]	0	0	0	1	nnnD	1	NA	NA	NA	-4.6977	-4.6977
A_87_P158058	XR_026889			gb|XR_026889|ref|XM_003640904	PREDICTED: Gallus gallus similar to tandem pore domain potassium channel THIK-2 (LOC428554), mRNA [XR_026889]	0	0	1	1	nnDD	2	NA	NA	-2.26365	-2.42885	-4.6925
A_87_P117308	BX935167			gb|BX935167|ref|XM_003644006	Gallus gallus finished cDNA, clone ChEST533c24. [BX935167]	1	0	0	0	Dnnn	1	-4.68544	NA	NA	NA	-4.68544
A_87_P030165	ENSGALT00000034655	MILR1	mast cell immunoglobulin-like receptor 1	ens|ENSGALT00000034655|gb|XM_415669|tc|TC396067	Uncharacterized protein [Source:UniProtKB/TrEMBL;Acc:E1BYS0] [ENSGALT00000034655]	1	0	0	0	Dnnn	1	-4.68337	NA	NA	NA	-4.68337
A_87_P255633	ENSGALT00000002525	C1QBP	complement component 1, q subcomponent binding protein	ens|ENSGALT00000002525|gb|AB029946|gb|DR416777|tc|TC421907	complement component 1, q subcomponent binding protein [Source:HGNC Symbol;Acc:1243] [ENSGALT00000002525]	0	1	0	1	nDnD	2	NA	-2.43574	NA	-2.24744	-4.68318
A_87_P088686	ENSGALT00000035885			ens|ENSGALT00000035885|ens|ENSGALT00000035970|tc|NP9667856|tc|TC378567	GB	1	0	0	0	Dnnn	1	-4.67239	NA	NA	NA	-4.67239
A_87_P022076	ENSGALT00000021994	FAM149A	family with sequence similarity 149, member A	ens|ENSGALT00000021994|gb|BX935566|tc|TC382242|ref|XM_420676	family with sequence similarity 149, member A [Source:HGNC Symbol;Acc:24527] [ENSGALT00000021994]	1	0	1	0	DnDn	2	-2.6399	NA	-2.02748	NA	-4.66737
A_87_P023944	ENSGALT00000001708	LOC419390	hairy and enhancer of split 5-like	ens|ENSGALT00000001708|gb|BX931409|tc|TC378125|ref|XM_417552	Uncharacterized protein [Source:UniProtKB/TrEMBL;Acc:E1BVE8] [ENSGALT00000001708]	0	0	1	1	nnDD	2	NA	NA	-2.38588	-2.27409	-4.65997
A_87_P127358	CR522945			gb|CR522945|gb|XM_413822|tc|TC381460	Gallus gallus finished cDNA, clone ChEST753p12. [CR522945]	1	0	0	0	Dnnn	1	-4.65982	NA	NA	NA	-4.65982
A_87_P059151	NM_001030828	SLC46A3	solute carrier family 46, member 3	ref|NM_001030828|ens|ENSGALT00000027606|gb|AJ851382|gb|BX274868	Gallus gallus solute carrier family 46, member 3 (SLC46A3), mRNA [NM_001030828]	1	0	1	0	DnDn	2	-2.64792	NA	-2.01002	NA	-4.65794
A_87_P191543	U91531	BLB2	MHC class II beta chain	gb|U91531|gb|M87654|tc|TC437191|tc|TC431943	Gallus gallus MHC class II beta 1 domain (B-LBII) mRNA, partial cds. [U91531]	1	0	0	0	Dnnn	1	-4.65758	NA	NA	NA	-4.65758
A_87_P254158	ENSGALT00000039795	RBP4	retinol binding protein 4, plasma	ens|ENSGALT00000039795|tc|TC421046	Retinol-binding protein 4 [Source:UniProtKB/Swiss-Prot;Acc:P41263] [ENSGALT00000039795]	0	0	0	1	nnnD	1	NA	NA	NA	-4.65729	-4.65729
A_87_P011021	CR524257			gb|CR524257|gb|CK608927|tc|TC421005	Gallus gallus finished cDNA, clone ChEST1006b2. [CR524257]	0	1	0	1	nDnD	2	NA	-2.43917	NA	-2.21786	-4.65703
A_87_P018688	NM_205321	GOT1	glutamic-oxaloacetic transaminase 1, soluble (aspartate aminotransferase 1)	ref|NM_205321|ens|ENSGALT00000012100|gb|CR338995|gb|X15636	Gallus gallus glutamic-oxaloacetic transaminase 1, soluble (aspartate aminotransferase 1) (GOT1), mRNA [NM_205321]	0	1	1	0	nDDn	2	NA	-2.62105	-2.03588	NA	-4.65693
A_87_P036257	NM_001008442	SLC25A15	solute carrier family 25 (mitochondrial carrier; ornithine transporter) member 15	ref|NM_001008442|ens|ENSGALT00000027519|ens|ENSGALT00000027518|gb|AJ720668	Gallus gallus solute carrier family 25 (mitochondrial carrier; ornithine transporter) member 15 (SLC25A15), nuclear gene encoding mitochondrial protein, mRNA [NM_001008442]	0	1	1	0	nDDn	2	NA	-2.45676	-2.19812	NA	-4.65488
A_87_P023855	BX931611			gb|BX931611|tc|TC389907	Gallus gallus finished cDNA, clone ChEST404o7. [BX931611]	1	0	0	1	DnnD	2	-2.1705	NA	NA	-2.4832	-4.65371
A_87_P082451	ENSGALT00000033212	PHOSPHO2	phosphatase, orphan 2	ens|ENSGALT00000033212|gb|BX932046|gb|BX932772|tc|TC383666	phosphatase, orphan 2 [Source:HGNC Symbol;Acc:28316] [ENSGALT00000033212]	1	0	0	1	DnnD	2	-2.49877	NA	NA	-2.14995	-4.64871
A_87_P052211	NM_001083366	F11R	F11 receptor	ref|NM_001083366|gb|EF102433|tc|TC377429	Gallus gallus F11 receptor (F11R), mRNA [NM_001083366]	0	1	1	0	nDDn	2	NA	-2.57709	-2.0716	NA	-4.64869
A_87_P007424	XM_415029	C3H20orf103	chromosome 3 open reading frame, human C20orf103	gb|XM_415029|tc|TC383629	PREDICTED: Gallus gallus chromosome 20 open reading frame 103 (C20orf103), mRNA [XM_415029]	1	0	0	0	Dnnn	1	-4.64703	NA	NA	NA	-4.64703
A_87_P024976	DR418364			gb|DR418364|tc|TC393226|ref|XM_001231718	gPGC_EST08206 Embryonic gonadal PGC cDNA Library Gallus gallus cDNA 5', mRNA sequence [DR418364]	0	0	1	0	nnDn	1	NA	NA	-4.64323	NA	-4.64323
A_87_P009063	ENSGALT00000019669			ens|ENSGALT00000019669|gb|U50445	Uncharacterized protein [Source:UniProtKB/TrEMBL;Acc:F1NG08] [ENSGALT00000019669]	0	1	0	1	nDnD	2	NA	-2.19812	NA	-2.44383	-4.64195
A_87_P087721	ENSGALT00000019421	LOC426545	ADP-ribosylarginine hydrolase-like	ens|ENSGALT00000019421|gb|BX935731|gb|BX931726|gb|BX929357	Gallus gallus finished cDNA, clone ChEST758e16. [BX935731]	0	1	1	0	nDDn	2	NA	-2.20164	-2.4401	NA	-4.64175
A_87_P056736	NM_001135165	ASZ1	ankyrin repeat, SAM and basic leucine zipper domain containing 1	ref|NM_001135165|ens|ENSGALT00000015222|tc|TC384588|ref|XM_003643144	Gallus gallus ankyrin repeat, SAM and basic leucine zipper domain containing 1 (ASZ1), mRNA [NM_001135165]	0	0	1	0	nnDn	1	NA	NA	-4.63945	NA	-4.63945
A_87_P100856	ENSGALT00000008443	VIPR1	vasoactive intestinal peptide receptor 1	ens|ENSGALT00000008443|gb|AB029895|tc|TC376543	Uncharacterized protein [Source:UniProtKB/TrEMBL;Acc:F1P200] [ENSGALT00000008443]	1	0	0	0	Dnnn	1	-4.62942	NA	NA	NA	-4.62942
A_87_P313137	XM_423711	LOC426034	uncharacterized LOC426034	ref|XM_423711	PREDICTED: Gallus gallus uncharacterized LOC426034 (LOC426034), mRNA [XM_423711]	0	0	1	0	nnDn	1	NA	NA	-4.6294	NA	-4.6294
A_87_P024002	BX931246	TRIM63	tripartite motif containing 63	gb|BX931246|gb|BX929474|gb|XM_424369|tc|TC377861	Gallus gallus finished cDNA, clone ChEST258n11. [BX931246]	0	0	1	0	nnDn	1	NA	NA	-4.62911	NA	-4.62911
A_87_P017970	CR353393			gb|CR353393	Gallus gallus finished cDNA, clone ChEST486f17. [CR353393]	1	0	0	0	Dnnn	1	-4.62611	NA	NA	NA	-4.62611
A_87_P023179	ENSGALT00000014157	C3H20orf72	chromosome 3 open reading frame, human C20orf72	ens|ENSGALT00000014157|gb|BX933139|gb|BX932303|gb|BX929403	chromosome 20 open reading frame 72 [Source:HGNC Symbol;Acc:16205] [ENSGALT00000014157]	1	0	1	0	DnDn	2	-2.05291	NA	-2.5718	NA	-4.62471
A_87_P070371	ENSGALT00000039955			ens|ENSGALT00000039955|ens|ENSGALT00000006915|gb|CR389650|gb|XM_001234185	Uncharacterized protein [Source:UniProtKB/TrEMBL;Acc:E1BSL6] [ENSGALT00000039955]	0	0	0	1	nnnD	1	NA	NA	NA	-4.62309	-4.62309
A_87_P122683	NM_001008674	DYX1C1	dyslexia susceptibility 1 candidate 1	ref|NM_001008674|ens|ENSGALT00000039134|ens|ENSGALT00000006995|gb|CR387522	Gallus gallus dyslexia susceptibility 1 candidate 1 (DYX1C1), mRNA [NM_001008674]	1	0	1	0	DnDn	2	-2.03471	NA	-2.58687	NA	-4.62158
A_87_P014006	CR390667			gb|CR390667	Gallus gallus finished cDNA, clone ChEST632e11. [CR390667]	1	0	0	0	Dnnn	1	-4.61754	NA	NA	NA	-4.61754
A_87_P038040	NM_205304	LTF	lactotransferrin	ref|NM_205304|ens|ENSGALT00000010397|ens|ENSGALT00000010419|gb|AB215094	Gallus gallus lactotransferrin (LTF), mRNA [NM_205304]	1	0	0	0	Dnnn	1	-4.60095	NA	NA	NA	-4.60095
A_87_P017943	CR353428	LOC419322	uncharacterized LOC419322	gb|CR353428|tc|TC381636|ref|XM_429645	Gallus gallus finished cDNA, clone ChEST145i17. [CR353428]	0	1	1	0	nDDn	2	NA	-2.37223	-2.22815	NA	-4.60037
A_87_P110173	ENSGALT00000030267	CSF2RA	colony stimulating factor 2 receptor, alpha, low-affinity (granulocyte-macrophage)	ens|ENSGALT00000030267|gb|XM_416862|gb|BX273768|tc|TC396703	Uncharacterized protein [Source:UniProtKB/TrEMBL;Acc:E1C773] [ENSGALT00000030267]	1	0	0	0	Dnnn	1	-4.5946	NA	NA	NA	-4.5946
A_87_P146698	ENSGALT00000031799	LRP11	low density lipoprotein receptor-related protein 11	ens|ENSGALT00000031799|gb|XM_419668|tc|TC380006	low density lipoprotein receptor-related protein 11 [Source:HGNC Symbol;Acc:16936] [ENSGALT00000031799]	0	0	1	1	nnDD	2	NA	NA	-2.33473	-2.25172	-4.58645
A_87_P038020	NM_204937	COCH	coagulation factor C homolog, cochlin (Limulus polyphemus)	ref|NM_204937|ens|ENSGALT00000016132|ens|ENSGALT00000037860|gb|AF012252	Gallus gallus coagulation factor C homolog, cochlin (Limulus polyphemus) (COCH), mRNA [NM_204937]	1	0	0	0	Dnnn	1	-4.58249	NA	NA	NA	-4.58249
A_87_P024624	ENSGALT00000041403			ens|ENSGALT00000041403|gb|BX929692|gb|BX931793|tc|TC420225	transmembrane protein 156 [Source:HGNC Symbol;Acc:26260] [ENSGALT00000041403]	1	0	0	0	Dnnn	1	-4.58047	NA	NA	NA	-4.58047
A_87_P149653	XM_430491			gb|XM_430491|tc|TC396357	PREDICTED: Gallus gallus hypothetical LOC427229 (LOC427229), mRNA [XM_430491]	0	0	1	1	nnDD	2	NA	NA	-2.10517	-2.47508	-4.58025
A_87_P023339	ENSGALT00000036849			ens|ENSGALT00000036849|gb|BX932813|gb|XM_419980|tc|TC394544	Uncharacterized protein [Source:UniProtKB/TrEMBL;Acc:F1NRG8] [ENSGALT00000036849]	0	0	1	0	nnDn	1	NA	NA	-4.57355	NA	-4.57355
A_87_P126013	NM_001004381	CNTN1	contactin 1	ref|NM_001004381|ens|ENSGALT00000015506|ens|ENSGALT00000038834|gb|CR391767	Gallus gallus contactin 1 (CNTN1), mRNA [NM_001004381]	1	0	0	0	Dnnn	1	-4.57129	NA	NA	NA	-4.57129
A_87_P308712	ENSGALT00000035801	LOC429798	olfactory receptor 14A16-like	ens|ENSGALT00000035801|ens|ENSGALT00000019240|ens|ENSGALT00000029625|ens|ENSGALT00000028318	Unknown	1	0	0	0	Dnnn	1	-4.56826	NA	NA	NA	-4.56826
A_87_P023847	ENSGALT00000027626	WASF3	WAS protein family, member 3	ens|ENSGALT00000027626|gb|BX931630|gb|CR406250|gb|BX931510	WAS protein family, member 3 [Source:HGNC Symbol;Acc:12734] [ENSGALT00000027626]	1	0	0	1	DnnD	2	-2.53355	NA	NA	-2.02964	-4.56319
A_87_P308912	TC441146			tc|TC441146|ref|XM_001235715	Rep: Centaurin-beta 1 (Cnt-b1). - Canis familiaris, partial (7%) [TC441146]	1	0	1	0	DnDn	2	-2.25765	NA	-2.30528	NA	-4.56293
A_87_P013126	CR405903	ASPM	asp (abnormal spindle) homolog, microcephaly associated (Drosophila)	gb|CR405903	Gallus gallus finished cDNA, clone ChEST686j7. [CR405903]	0	0	1	1	nnDD	2	NA	NA	-2.15919	-2.40232	-4.56151
A_87_P140338	NM_001167759	RAD52	RAD52 homolog (S. cerevisiae)	ref|NM_001167759|ref|NM_001167758|ens|ENSGALT00000021211|gb|U01047	Gallus gallus RAD52 homolog (S. cerevisiae) (RAD52), transcript variant 1, mRNA [NM_001167759]	0	0	1	1	nnDD	2	NA	NA	-2.0453	-2.50656	-4.55186
A_87_P156693	BU323306			gb|BU323306|tc|TC377829|tc|TC438108|ref|XM_421753	603491421F1 CSEQCHN63 Gallus gallus cDNA clone ChEST394i6 5', mRNA sequence [BU323306]	0	0	1	1	nnDD	2	NA	NA	-2.27634	-2.27036	-4.5467
A_87_P124133	CR389657			gb|CR389657|tc|TC383768|tc|TC406312	Gallus gallus finished cDNA, clone ChEST432k7. [CR389657]	1	0	1	0	DnDn	2	-2.35005	NA	-2.1956	NA	-4.54565
A_87_P159788	ENSGALT00000024127	POC5	POC5 centriolar protein homolog (Chlamydomonas)	ens|ENSGALT00000024127|gb|XM_424797|tc|TC379708	POC5 centriolar protein homolog (Chlamydomonas) [Source:HGNC Symbol;Acc:26658] [ENSGALT00000024127]	0	0	1	1	nnDD	2	NA	NA	-2.32901	-2.21425	-4.54326
A_87_P036762	NM_204439	TNFRSF1B	tumor necrosis factor receptor superfamily, member 1B	ref|NM_204439|ens|ENSGALT00000007041|gb|AJ719926|tc|TC374621	Gallus gallus tumor necrosis factor receptor superfamily, member 1B (TNFRSF1B), mRNA [NM_204439]	1	0	0	0	Dnnn	1	-4.54247	NA	NA	NA	-4.54247
A_87_P307302	ENSGALT00000036154			ens|ENSGALT00000036154	Unknown	0	0	0	1	nnnD	1	NA	NA	NA	-4.5393	-4.5393
A_87_P090617	ENSGALT00000035603			ens|ENSGALT00000035603|ens|ENSGALT00000035642|ens|ENSGALT00000035778|ens|ENSGALT00000041084	Unknown	0	0	1	0	nnDn	1	NA	NA	-4.53841	NA	-4.53841
A_87_P083546	ENSGALT00000007349			ens|ENSGALT00000007349|gb|BX934082	Uncharacterized protein [Source:UniProtKB/TrEMBL;Acc:E1BXL0] [ENSGALT00000007349]	0	0	1	1	nnDD	2	NA	NA	-2.09435	-2.44286	-4.53722
A_87_P111613	ENSGALT00000027822	PANX1	pannexin 1	ens|ENSGALT00000027822	pannexin 1 [Source:HGNC Symbol;Acc:8599] [ENSGALT00000027822]	0	0	1	1	nnDD	2	NA	NA	-2.48751	-2.0488	-4.53631
A_87_P214513	NM_001030853	STK4	serine/threonine kinase 4	ref|NM_001030853|ens|ENSGALT00000006521|gb|CR388552|gb|CR386126	Gallus gallus serine/threonine kinase 4 (STK4), mRNA [NM_001030853]	1	0	0	1	DnnD	2	-2.47336	NA	NA	-2.06146	-4.53482
A_87_P073076	ENSGALT00000009190	CSF1R	colony stimulating factor 1 receptor	ens|ENSGALT00000009190|gb|CR407046|gb|XM_414597|gb|BU131217	Uncharacterized protein [Source:UniProtKB/TrEMBL;Acc:F1N869] [ENSGALT00000009190]	1	0	0	0	Dnnn	1	-4.53275	NA	NA	NA	-4.53275
A_87_P159203	XM_419491	SLC29A1	solute carrier family 29 (nucleoside transporters), member 1	gb|XM_419491|tc|TC382533	PREDICTED: Gallus gallus hypothetical LOC421439 (LOC421439), mRNA [XM_419491]	1	1	0	0	DDnn	2	-2.14846	-2.38358	NA	NA	-4.53204
A_87_P214023	CR406387	C1H10orf47	chromosome 1 open reading frame, human C10orf47	gb|CR406387|gb|BX265007|tc|TC380102	Gallus gallus finished cDNA, clone ChEST758h23. [CR406387]	0	1	1	0	nDDn	2	NA	-2.4363	-2.08834	NA	-4.52463
A_87_P124633	NM_001012552	GATAD2A	GATA zinc finger domain containing 2A	ref|NM_001012552|ens|ENSGALT00000035065|gb|CR390167|gb|AJ851822	Gallus gallus GATA zinc finger domain containing 2A (GATAD2A), mRNA [NM_001012552]	0	0	1	1	nnDD	2	NA	NA	-2.07639	-2.44676	-4.52315
A_87_P016224	CR386832			gb|CR386832	Gallus gallus finished cDNA, clone ChEST1014h6. [CR386832]	0	0	1	1	nnDD	2	NA	NA	-2.32547	-2.19743	-4.5229
A_87_P150673	ENSGALT00000007886	C14H17orf39	chromosome 14 open reading frame, human C17orf39	ens|ENSGALT00000007886|tc|TC415662|ref|XM_414816	chromosome 17 open reading frame 39 [Source:HGNC Symbol;Acc:28453] [ENSGALT00000007886]	0	0	1	1	nnDD	2	NA	NA	-2.07329	-2.44771	-4.52101
A_87_P108998	NM_001006255	HJURP	Holliday junction recognition protein	ref|NM_001006255|ens|ENSGALT00000036881|ens|ENSGALT00000024793|gb|AJ719885	Gallus gallus Holliday junction recognition protein (HJURP), mRNA [NM_001006255]	0	0	1	1	nnDD	2	NA	NA	-2.2443	-2.27548	-4.51978
A_87_P321562	XM_422343	GLMN	glomulin, FKBP associated protein	gb|XM_422343|tc|TC391293	PREDICTED: Gallus gallus similar to Glomulin, FKBP associated protein (LOC424503), mRNA [XM_422343]	0	0	1	1	nnDD	2	NA	NA	-2.03534	-2.47945	-4.51479
A_87_P089639	ENSGALT00000035731			ens|ENSGALT00000035731|gb|DR420147|tc|TC411541|tc|TC405103	gPGC_EST09989 Embryonic gonadal PGC cDNA Library Gallus gallus cDNA 5', mRNA sequence [DR420147]	0	0	1	0	nnDn	1	NA	NA	-4.51429	NA	-4.51429
A_87_P114108	ENSGALT00000001987	LAT2	linker for activation of T cells family, member 2	ens|ENSGALT00000001987|gb|BX931161|gb|BX950412|gb|CO768897	linker for activation of T cells family, member 2 [Source:RefSeq peptide;Acc:NP_001007483] [ENSGALT00000001987]	1	0	0	0	Dnnn	1	-4.51357	NA	NA	NA	-4.51357
A_87_P027449	XR_027124			gb|XR_027124|tc|TC440314	PREDICTED: Gallus gallus hypothetical LOC420998 (LOC420998), mRNA [XR_027124]	1	0	1	0	DnDn	2	-2.47024	NA	-2.04284	NA	-4.51309
A_87_P010015	CV861799	NR13	anti-apoptotic NR13	gb|CV861799|tc|TC392001	gonad_EST09380 Embryonic gonad cDNA Library Gallus gallus cDNA 5', mRNA sequence [CV861799]	0	0	1	1	nnDD	2	NA	NA	-2.17054	-2.34228	-4.51282
A_87_P098996	NM_001031072	MAP7	microtubule-associated protein 7	ref|NM_001031072|ens|ENSGALT00000022536|ens|ENSGALT00000022537|gb|AJ720882	Gallus gallus microtubule-associated protein 7 (MAP7), mRNA [NM_001031072]	0	1	0	1	nDnD	2	NA	-2.12398	NA	-2.38806	-4.51204
A_87_P214273	TC396869			tc|TC396869|tc|TC399706|tc|TC377509	Rep: olfactory receptor Olr23 - Rattus norvegicus, partial (8%) [TC396869]	0	0	0	1	nnnD	1	NA	NA	NA	-4.51158	-4.51158
A_87_P169878	NM_001006443	SLC25A4	solute carrier family 25 (mitochondrial carrier; adenine nucleotide translocator), member 4	ref|NM_001006443|ens|ENSGALT00000017270|gb|AJ719388|tc|TC376093	Gallus gallus solute carrier family 25 (mitochondrial carrier; adenine nucleotide translocator), member 4 (SLC25A4), nuclear gene encoding mitochondrial protein, mRNA [NM_001006443]	0	1	0	1	nDnD	2	NA	-2.05988	NA	-2.44986	-4.50974
A_87_P191288	ENSGALT00000016997	TUBA3E	tubulin, alpha 3e	ens|ENSGALT00000016997|gb|DR415514|tc|TC377011|tc|TC435313	Uncharacterized protein [Source:UniProtKB/TrEMBL;Acc:F1N9J7] [ENSGALT00000016997]	0	0	1	0	nnDn	1	NA	NA	-4.50865	NA	-4.50865
A_87_P027819	BU412468			gb|BU412468|tc|TC407566|ref|XM_416906	602954863F1 CSEQRBL05 Gallus gallus cDNA clone ChEST7m16 5', mRNA sequence [BU412468]	0	0	0	1	nnnD	1	NA	NA	NA	-4.50658	-4.50658
A_87_P104163	ENSGALT00000024370	HRH4	histamine receptor H4	ens|ENSGALT00000024370|tc|NP9678189|ref|XM_001232310	Uncharacterized protein [Source:UniProtKB/TrEMBL;Acc:E1C7I3] [ENSGALT00000024370]	1	0	0	0	Dnnn	1	-4.50651	NA	NA	NA	-4.50651
A_87_P079941	ENSGALT00000034460			ens|ENSGALT00000034460|gb|CN237433|gb|CN227650|gb|CO635640	Uncharacterized protein [Source:UniProtKB/TrEMBL;Acc:E1BYC5] [ENSGALT00000034460]	0	1	0	0	nDnn	1	NA	-4.50599	NA	NA	-4.50599
A_87_P018042	CR353281			gb|CR353281|tc|TC433764|ref|XM_003643897	Gallus gallus finished cDNA, clone ChEST53n19. [CR353281]	0	1	0	1	nDnD	2	NA	-2.08834	NA	-2.41731	-4.50565
A_87_P090206	ENSGALT00000035655			ens|ENSGALT00000035655|tc|TC388285	Rep: Rho GTPase-activating protein - Homo sapiens (Human), partial (19%) [TC388285]	0	0	1	0	nnDn	1	NA	NA	-4.50426	NA	-4.50426
A_87_P076691	ENSGALT00000013464	TMED3	transmembrane emp24 protein transport domain containing 3	ens|ENSGALT00000013464|gb|BX950451|gb|BX931400|tc|NP9673568	Uncharacterized protein [Source:UniProtKB/TrEMBL;Acc:F1P3T4] [ENSGALT00000013464]	1	0	0	0	Dnnn	1	-4.50257	NA	NA	NA	-4.50257
A_87_P024462	BX930055			gb|BX930055|gb|BX934968|tc|TC427748|ref|XM_416181	Gallus gallus finished cDNA, clone ChEST985n16. [BX930055]	1	0	0	0	Dnnn	1	-4.50205	NA	NA	NA	-4.50205
A_87_P008734	Y13976	PODXL	podocalyxin-like	gb|Y13976|gb|XM_416475|tc|TC378909|ref|XM_003640324	Gallus gallus mRNA for thrombomucin, alternatively spliced message for 3'end. [Y13976]	0	0	0	1	nnnD	1	NA	NA	NA	-4.50125	-4.50125
A_87_P088056	ENSGALT00000035976	LOC429924	olfactory receptor 14J1-like	ens|ENSGALT00000035976|tc|NP9667517|ref|XM_427479	GB	1	0	0	0	Dnnn	1	-4.50045	NA	NA	NA	-4.50045
A_87_P053496	NM_204350	PIK3AP1	phosphoinositide-3-kinase adaptor protein 1	ref|NM_204350|ens|ENSGALT00000040226|ens|ENSGALT00000008896|ens|ENSGALT00000008897	Gallus gallus phosphoinositide-3-kinase adaptor protein 1 (PIK3AP1), mRNA [NM_204350]	1	0	0	0	Dnnn	1	-4.49929	NA	NA	NA	-4.49929
A_87_P126708	CR406694			gb|CR406694|tc|TC420916	Gallus gallus finished cDNA, clone ChEST772i2. [CR406694]	0	0	1	1	nnDD	2	NA	NA	-2.30172	-2.19638	-4.49811
A_87_P016519	CR386379			gb|CR386379|gb|BX278086|tc|TC416097	Gallus gallus finished cDNA, clone ChEST228d14. [CR386379]	0	0	1	0	nnDn	1	NA	NA	-4.49619	NA	-4.49619
A_87_P105623	ENSGALT00000035445			ens|ENSGALT00000035445	Uncharacterized protein [Source:UniProtKB/TrEMBL;Acc:F1P1X5] [ENSGALT00000035445]	0	0	1	1	nnDD	2	NA	NA	-2.38919	-2.0996	-4.4888
A_87_P016603	ENSGALT00000036234			ens|ENSGALT00000036234|ens|ENSGALT00000011770|ens|ENSGALT00000036233|ens|ENSGALT00000036232	Ca++-dependent secretion activator [Source:HGNC Symbol;Acc:1426] [ENSGALT00000036234]	1	0	0	0	Dnnn	1	-4.48509	NA	NA	NA	-4.48509
A_87_P090661	ENSGALT00000035597			ens|ENSGALT00000035597	Unknown	0	0	1	0	nnDn	1	NA	NA	-4.48498	NA	-4.48498
A_87_P131488	U91533	BLB1	MHC class II antigen B-F minor heavy chain	gb|U91533|gb|EF554717|gb|U91534|gb|HQ203695	Gallus gallus MHC class II beta 1 domain (B-LBI) mRNA, partial cds. [U91533]	1	0	0	0	Dnnn	1	-4.48346	NA	NA	NA	-4.48346
A_87_P035280	NM_204276	BRCA2	breast cancer 2, early onset	ref|NM_204276|ens|ENSGALT00000036457|ens|ENSGALT00000036458|ens|ENSGALT00000027576	Gallus gallus breast cancer 2, early onset (BRCA2), mRNA [NM_204276]	0	0	1	1	nnDD	2	NA	NA	-2.35772	-2.12404	-4.48176
A_87_P015134	CR388938			gb|CR388938|gb|BX258939|tc|TC423187	Gallus gallus finished cDNA, clone ChEST757a4. [CR388938]	0	1	0	1	nDnD	2	NA	-2.27251	NA	-2.20614	-4.47865
A_87_P021226	XM_418660	SAMD9L	sterile alpha motif domain containing 9-like	gb|XM_418660|tc|TC381029	PREDICTED: Gallus gallus similar to KIAA2005 protein (LOC420559), mRNA [XM_418660]	1	0	0	0	Dnnn	1	-4.47501	NA	NA	NA	-4.47501
A_87_P133238	NM_001198666	SP8	Sp8 transcription factor	ref|NM_001198666|gb|AY591906|gb|CR387123|tc|TC374657	Gallus gallus Sp8 transcription factor (SP8), mRNA [NM_001198666]	0	1	0	0	nDnn	1	NA	-4.47428	NA	NA	-4.47428
A_87_P144428	DR410882	TK1	thymidine kinase 1, soluble	gb|DR410882|tc|TC387551	gPGC_EST00724 Embryonic gonadal PGC cDNA Library Gallus gallus cDNA 5', mRNA sequence [DR410882]	1	1	0	0	DDnn	2	-2.43922	-2.03489	NA	NA	-4.4741
A_87_P060159	ENSGALT00000041085			ens|ENSGALT00000041085|ens|ENSGALT00000036172|ens|ENSGALT00000035777|ens|ENSGALT00000027001	Uncharacterized protein [Source:UniProtKB/TrEMBL;Acc:F1NEV6] [ENSGALT00000027001]	0	0	1	0	nnDn	1	NA	NA	-4.47351	NA	-4.47351
A_87_P282043	CN229170			gb|CN229170|gb|CN228283|tc|TC435382|tc|TC411702	RJB067H06.ab1 RJtestis Gallus gallus cDNA 5', mRNA sequence [CN229170]	0	1	0	0	nDnn	1	NA	-4.47042	NA	NA	-4.47042
A_87_P052621	NM_205415	IRF1	interferon regulatory factor 1	ref|NM_205415|ens|ENSGALT00000002244|ens|ENSGALT00000010975|gb|L39766	Gallus gallus interferon regulatory factor 1 (IRF1), mRNA [NM_205415]	1	0	0	1	DnnD	2	-2.29453	NA	NA	-2.17167	-4.46619
A_87_P162183	TC384956			tc|TC384956	Rep: Ankyrin repeat domain-containing protein 43. - Bos Taurus, partial (36%) [TC384956]	0	1	0	1	nDnD	2	NA	-2.06358	NA	-2.40177	-4.46535
A_87_P016003	CR387169			gb|CR387169	Gallus gallus finished cDNA, clone ChEST272f21. [CR387169]	0	0	1	0	nnDn	1	NA	NA	-4.44566	NA	-4.44566
A_87_P130408	ENSGALT00000000194			ens|ENSGALT00000000194|gb|AF231507|gb|AF231508|gb|AB181880	MHC class II beta chain [Source:RefSeq peptide;Acc:NP_001038144] [ENSGALT00000000194]	1	0	0	0	Dnnn	1	-4.44188	NA	NA	NA	-4.44188
A_87_P080851	ENSGALT00000011264	LOC423820	uncharacterized LOC423820	ens|ENSGALT00000011264|tc|TC414385|ref|XM_430099	Uncharacterized protein [Source:UniProtKB/TrEMBL;Acc:F1NHH6] [ENSGALT00000011264]	0	0	1	0	nnDn	1	NA	NA	-4.44066	NA	-4.44066
A_87_P018856	CR338765			gb|CR338765	Gallus gallus finished cDNA, clone ChEST1028b22. [CR338765]	0	0	1	0	nnDn	1	NA	NA	-4.43773	NA	-4.43773
A_87_P236043	U91537	BLB2	MHC class II beta chain	gb|U91537|gb|HQ203713|gb|HQ203716|gb|HQ203725	Gallus gallus MHC class II beta 1 domain (B-LBII) mRNA, partial cds. [U91537]	1	0	0	0	Dnnn	1	-4.43702	NA	NA	NA	-4.43702
A_87_P023571	ENSGALT00000010528	MTHFS	5,10-methenyltetrahydrofolate synthetase (5-formyltetrahydrofolate cyclo-ligase)	ens|ENSGALT00000010528|gb|BX932260|gb|BX931484|gb|BX934466	5,10-methenyltetrahydrofolate synthetase (5-formyltetrahydrofolate cyclo-ligase) [Source:HGNC Symbol;Acc:7437] [ENSGALT00000010528]	0	1	1	0	nDDn	2	NA	-2.38363	-2.05319	NA	-4.43682
A_87_P078726	ENSGALT00000007487	NCF2	neutrophil cytosolic factor 2	ens|ENSGALT00000007487|gb|CR391316|gb|XM_422288|tc|TC429242	neutrophil cytosolic factor 2 [Source:HGNC Symbol;Acc:7661] [ENSGALT00000007487]	1	0	0	0	Dnnn	1	-4.43629	NA	NA	NA	-4.43629
A_87_P036463	ENSGALT00000037640	RAD17	RAD17 homolog (S. pombe)	ens|ENSGALT00000037640|gb|AJ720361|tc|TC374744	RAD17 homolog [Source:RefSeq peptide;Acc:NP_998749] [ENSGALT00000037640]	0	0	1	1	nnDD	2	NA	NA	-2.21531	-2.2205	-4.4358
A_87_P009339	NM_205412	LOC396380	glutathione transferase	ref|NM_205412|ens|ENSGALT00000026333|gb|M38219|tc|TC402938	Gallus gallus glutathione transferase (LOC396380), mRNA [NM_205412]	1	0	1	0	DnDn	2	-2.29618	NA	-2.13567	NA	-4.43186
A_87_P149808	ENSGALT00000014344	FERMT1	fermitin family member 1	ens|ENSGALT00000014344|gb|XM_415024	fermitin family member 1 [Source:HGNC Symbol;Acc:15889] [ENSGALT00000014344]	0	1	1	0	nDDn	2	NA	-2.42451	-2.00669	NA	-4.4312
A_87_P120663	CR385166			gb|CR385166|tc|TC427034	Gallus gallus finished cDNA, clone ChEST543o8. [CR385166]	0	0	1	0	nnDn	1	NA	NA	-4.43082	NA	-4.43082
A_87_P008771	NM_205195	P2RY6	pyrimidinergic receptor P2Y, G-protein coupled, 6	ref|NM_205195|ens|ENSGALT00000028001|gb|X98283|tc|TC376829	Gallus gallus pyrimidinergic receptor P2Y, G-protein coupled, 6 (P2RY6), mRNA [NM_205195]	1	0	0	0	Dnnn	1	-4.43039	NA	NA	NA	-4.43039
A_87_P017405	CR354307			gb|CR354307|gb|DR428359|tc|TC410463	Gallus gallus finished cDNA, clone ChEST301m6. [CR354307]	0	0	1	1	nnDD	2	NA	NA	-2.18781	-2.24024	-4.42805
A_87_P056801	NM_001109692	BAG1	BCL2-associated athanogene	ref|NM_001109692|ens|ENSGALT00000021488|gb|CR386184|gb|CR387537	Gallus gallus BCL2-associated athanogene (BAG1), mRNA [NM_001109692]	0	0	1	1	nnDD	2	NA	NA	-2.07086	-2.35495	-4.42581
A_87_P020407	ENSGALT00000019920	WDHD1	WD repeat and HMG-box DNA binding protein 1	ens|ENSGALT00000019920|gb|XM_421449|tc|TC384014	WD repeat and HMG-box DNA binding protein 1 [Source:HGNC Symbol;Acc:23170] [ENSGALT00000019920]	0	0	1	1	nnDD	2	NA	NA	-2.05927	-2.36364	-4.42291
A_87_P254308	ENSGALT00000007191	KNTC1	kinetochore associated 1	ens|ENSGALT00000007191|ref|XM_415157	kinetochore associated 1 [Source:HGNC Symbol;Acc:17255] [ENSGALT00000007191]	0	0	1	1	nnDD	2	NA	NA	-2.31946	-2.10265	-4.42211
A_87_P035110	NM_001001301	TPH2	tryptophan hydroxylase 2	ref|NM_001001301|ens|ENSGALT00000016577|gb|AY615523|tc|TC375440	Gallus gallus tryptophan hydroxylase 2 (TPH2), mRNA [NM_001001301]	0	0	1	1	nnDD	2	NA	NA	-2.05578	-2.36319	-4.41897
A_87_P023839	ENSGALT00000027940	C1H12orf5	chromosome 1 open reading frame, human C12orf5	ens|ENSGALT00000027940|gb|BX931651|gb|CR405758|gb|BU117629	chromosome 12 open reading frame 5 [Source:HGNC Symbol;Acc:1185] [ENSGALT00000027940]	1	0	0	0	Dnnn	1	-4.41862	NA	NA	NA	-4.41862
A_87_P271178	NM_001030884	RASSF2	Ras association (RalGDS/AF-6) domain family member 2	ref|NM_001030884|ens|ENSGALT00000000274|ens|ENSGALT00000000273|gb|AJ719372	Gallus gallus Ras association (RalGDS/AF-6) domain family member 2 (RASSF2), mRNA [NM_001030884]	1	0	0	0	Dnnn	1	-4.41788	NA	NA	NA	-4.41788
A_87_P032002	ENSGALT00000002747	PLAA	phospholipase A2-activating protein	ens|ENSGALT00000002747|gb|XM_424941|tc|TC378714	phospholipase A2-activating protein [Source:HGNC Symbol;Acc:9043] [ENSGALT00000002747]	0	0	1	1	nnDD	2	NA	NA	-2.19266	-2.21683	-4.40949
A_87_P124368	CR389903			gb|CR389903|tc|TC377237	Gallus gallus finished cDNA, clone ChEST265h13. [CR389903]	1	0	0	0	Dnnn	1	-4.40821	NA	NA	NA	-4.40821
A_87_P014166	CR390422			gb|CR390422|gb|BU460607	Gallus gallus finished cDNA, clone ChEST719p7. [CR390422]	0	0	0	1	nnnD	1	NA	NA	NA	-4.40731	-4.40731
A_87_P011856	CR523073			gb|CR523073|tc|TC385407|tc|TC434099	Gallus gallus finished cDNA, clone ChEST563l4. [CR523073]	1	0	1	0	DnDn	2	-2.05881	NA	-2.34376	NA	-4.40257
A_87_P015851	ENSGALT00000017839	GALNT3	UDP-N-acetyl-alpha-D-galactosamine:polypeptide N-acetylgalactosaminyltransferase 3 (GalNAc-T3)	ens|ENSGALT00000017839|gb|CR387387|gb|XM_422023|tc|TC380659	UDP-N-acetyl-alpha-D-galactosamine:polypeptide N-acetylgalactosaminyltransferase 3 (GalNAc-T3) [Source:HGNC Symbol;Acc:4125] [ENSGALT00000017839]	0	1	0	0	nDnn	1	NA	-4.3994	NA	NA	-4.3994
A_87_P036847	NM_001006576	DEPDC1B	DEP domain containing 1B	ref|NM_001006576|ens|ENSGALT00000023752|gb|AJ719802|tc|TC374746	Gallus gallus DEP domain containing 1B (DEPDC1B), mRNA [NM_001006576]	0	0	1	1	nnDD	2	NA	NA	-2.02852	-2.36578	-4.39429
A_87_P161853	XM_001231649	PRPF38B	PRP38 pre-mRNA processing factor 38 (yeast) domain containing B	gb|XM_001231649|tc|TC379037	PREDICTED: Gallus gallus hypothetical protein LOC768611 (LOC768611), mRNA [XM_001231649]	1	0	0	1	DnnD	2	-2.31821	NA	NA	-2.07602	-4.39423
A_87_P025636	ENSGALT00000017897			ens|ENSGALT00000017897|gb|XM_419558|tc|TC384197	lysosomal trafficking regulator [Source:HGNC Symbol;Acc:1968] [ENSGALT00000017897]	1	0	0	0	Dnnn	1	-4.38244	NA	NA	NA	-4.38244
A_87_P070966	ENSGALT00000012964	MOCS3	molybdenum cofactor synthesis 3	ens|ENSGALT00000012964|tc|TC377934|ref|XM_001232655	molybdenum cofactor synthesis 3 [Source:HGNC Symbol;Acc:15765] [ENSGALT00000012964]	0	1	0	1	nDnD	2	NA	-2.0593	NA	-2.32253	-4.38182
A_87_P002152	ENSGALT00000005700			ens|ENSGALT00000005700|ens|ENSGALT00000039713|ens|ENSGALT00000012612|gb|XM_001234247	RPGRIP1-like [Source:HGNC Symbol;Acc:29168] [ENSGALT00000005700]	0	0	1	1	nnDD	2	NA	NA	-2.23143	-2.14847	-4.3799
A_87_P023433	ENSGALT00000016875	SUCNR1	succinate receptor 1	ens|ENSGALT00000016875|gb|BX932601|tc|TC387804|ref|XM_001235005	Uncharacterized protein [Source:UniProtKB/TrEMBL;Acc:F1NBC7] [ENSGALT00000016875]	1	0	0	0	Dnnn	1	-4.37912	NA	NA	NA	-4.37912
A_87_P229458	ENSGALT00000035687	CDCA8	cell division cycle associated 8	ens|ENSGALT00000035687|tc|TC431495|tc|TC425792|tc|TC437019	Rep: Borealin - Homo sapiens (Human), partial (41%) [TC431495]	1	0	0	1	DnnD	2	-2.18778	NA	NA	-2.18922	-4.377
A_87_P012438	CR406912			gb|CR406912|tc|TC434118	Gallus gallus finished cDNA, clone ChEST231b10. [CR406912]	0	1	0	0	nDnn	1	NA	-4.37638	NA	NA	-4.37638
A_87_P127678	CR523322			gb|CR523322|gb|XM_001236385|gb|XM_424255|gb|XM_001231590	Gallus gallus finished cDNA, clone ChEST858l18. [CR523322]	1	0	0	0	Dnnn	1	-4.37534	NA	NA	NA	-4.37534
A_87_P036706	NM_001006545	TBCCD1	TBCC domain containing 1	ref|NM_001006545|ens|ENSGALT00000010599|gb|AJ720003|tc|TC401017	Gallus gallus TBCC domain containing 1 (TBCCD1), mRNA [NM_001006545]	1	0	0	1	DnnD	2	-2.14942	NA	NA	-2.224	-4.37342
A_87_P083186	ENSGALT00000020374	LYPD6B	LY6/PLAUR domain containing 6B	ens|ENSGALT00000020374|gb|BX935964|tc|TC382188|ref|XM_422156	LY6/PLAUR domain containing 6B [Source:HGNC Symbol;Acc:27018] [ENSGALT00000020374]	0	1	0	1	nDnD	2	NA	-2.1359	NA	-2.23641	-4.37232
A_87_P060751	ENSGALT00000000600	SPAG4	sperm associated antigen 4	ens|ENSGALT00000000600|tc|TC415371|tc|TC379384|ref|XM_424281	Rep: Sperm associated antigen 4 - Mus musculus (Mouse), partial (19%) [TC415371]	0	0	1	0	nnDn	1	NA	NA	-4.36641	NA	-4.36641
A_87_P126373	CR406190			gb|CR406190	Gallus gallus finished cDNA, clone ChEST844e18. [CR406190]	0	1	0	0	nDnn	1	NA	-4.36535	NA	NA	-4.36535
A_87_P017609	CR353989	DMBT1	deleted in malignant brain tumors 1	gb|CR353989	Gallus gallus finished cDNA, clone ChEST642m9. [CR353989]	1	0	0	0	Dnnn	1	-4.3653	NA	NA	NA	-4.3653
A_87_P011906	CR523009			gb|CR523009|tc|TC398946	Gallus gallus finished cDNA, clone ChEST551p21. [CR523009]	0	1	1	0	nDDn	2	NA	-2.01042	-2.35302	NA	-4.36344
A_87_P011880	CR523043	SPATA2L	spermatogenesis associated 2-like	gb|CR523043|gb|XM_426351|tc|TC378719	Gallus gallus finished cDNA, clone ChEST564k14. [CR523043]	0	0	1	0	nnDn	1	NA	NA	-4.35857	NA	-4.35857
A_87_P053679	NM_001001472	NFKBIA	nuclear factor of kappa light polypeptide gene enhancer in B-cells inhibitor, alpha	ref|NM_001001472|ens|ENSGALT00000016362|gb|M74544|gb|S55765	Gallus gallus nuclear factor of kappa light polypeptide gene enhancer in B-cells inhibitor, alpha (NFKBIA), mRNA [NM_001001472]	1	0	0	1	DnnD	2	-2.29007	NA	NA	-2.05951	-4.34958
A_87_P016542	CR386349			gb|CR386349|gb|BU246930|tc|TC405768	Gallus gallus finished cDNA, clone ChEST557g3. [CR386349]	0	1	0	1	nDnD	2	NA	-2.25093	NA	-2.09779	-4.34872
A_87_P017764	CR353714	ASPM	asp (abnormal spindle) homolog, microcephaly associated (Drosophila)	gb|CR353714|tc|TC395834	Gallus gallus finished cDNA, clone ChEST932c13. [CR353714]	0	0	1	1	nnDD	2	NA	NA	-2.13223	-2.21365	-4.34589
A_87_P325027	NP9667520			tc|NP9667520	GB	1	0	0	0	Dnnn	1	-4.34336	NA	NA	NA	-4.34336
A_87_P076143	ENSGALT00000029943			ens|ENSGALT00000029943|ens|ENSGALT00000007573|gb|CR386172|gb|XM_413806	Uncharacterized protein [Source:UniProtKB/TrEMBL;Acc:E1C5Q2] [ENSGALT00000029943]	1	0	1	0	DnDn	2	-2.112	NA	-2.22902	NA	-4.34102
A_87_P253023	NM_205106	HMGN1	high mobility group nucleosome binding domain 1	ref|NM_205106|ens|ENSGALT00000025884|gb|M20817|gb|DR416739	Gallus gallus high mobility group nucleosome binding domain 1 (HMGN1), mRNA [NM_205106]	1	0	0	1	DnnD	2	-2.12742	NA	NA	-2.21141	-4.33883
A_87_P131563	X07174			gb|X07174|tc|TC386852	Chicken mRNA for IgG H-chain (HC36) D-J-C. [X07174]	0	0	1	0	nnDn	1	NA	NA	-4.3355	NA	-4.3355
A_87_P102721	ENSGALT00000020352	HUS1	HUS1 checkpoint homolog (S. pombe)	ens|ENSGALT00000020352|ref|XM_426029	Uncharacterized protein [Source:UniProtKB/TrEMBL;Acc:E1C8I4] [ENSGALT00000020352]	0	0	1	1	nnDD	2	NA	NA	-2.21128	-2.12239	-4.33367
A_87_P232113	ENSGALT00000011732	SNRPB	small nuclear ribonucleoprotein polypeptides B and B1	ens|ENSGALT00000011732|gb|CR385829|tc|TC379677|tc|TC377549	Small nuclear ribonucleoprotein-associated protein B' [Source:UniProtKB/Swiss-Prot;Acc:Q9PV94] [ENSGALT00000011732]	0	1	0	1	nDnD	2	NA	-2.02294	NA	-2.30738	-4.33033
A_87_P037949	NM_204929	MNR2	homeodomain protein	ref|NM_204929|gb|AF066860|tc|TC377006	Gallus gallus homeodomain protein (MNR2), mRNA [NM_204929]	0	1	0	1	nDnD	2	NA	-2.09711	NA	-2.23094	-4.32805
A_87_P054361	NM_001079742	STARD4	StAR-related lipid transfer (START) domain containing 4	ref|NM_001079742|ens|ENSGALT00000000320|gb|AJ720217|tc|TC373637	Gallus gallus StAR-related lipid transfer (START) domain containing 4 (STARD4), mRNA [NM_001079742]	1	1	0	0	DDnn	2	-2.31996	-2.00733	NA	NA	-4.32729
A_87_P172313	XR_027227	LOC422002	GTPase SLIP-GC-like	gb|XR_027227	PREDICTED: Gallus gallus similar to putative protein product of HMFN0672 (LOC422002), mRNA [XR_027227]	1	0	0	0	Dnnn	1	-4.32461	NA	NA	NA	-4.32461
A_87_P015418	CR388514			gb|CR388514|tc|TC400138	Gallus gallus finished cDNA, clone ChEST1018l10. [CR388514]	0	1	0	1	nDnD	2	NA	-2.03585	NA	-2.28743	-4.32328
A_87_P012121	CR407373			gb|CR407373|tc|TC423523|ref|XM_420789	Gallus gallus finished cDNA, clone ChEST809j17. [CR407373]	0	0	1	0	nnDn	1	NA	NA	-4.31619	NA	-4.31619
A_87_P021865	BX935964			gb|BX935964|tc|TC382188|ref|XM_422156	Gallus gallus finished cDNA, clone ChEST432o13. [BX935964]	0	1	0	0	nDnn	1	NA	-4.31532	NA	NA	-4.31532
A_87_P036383	NM_001079725	DDX10	DEAD (Asp-Glu-Ala-Asp) box polypeptide 10	ref|NM_001079725|ens|ENSGALT00000027709|gb|AJ720478|tc|TC374346	Gallus gallus DEAD (Asp-Glu-Ala-Asp) box polypeptide 10 (DDX10), mRNA [NM_001079725]	1	0	0	1	DnnD	2	-2.10343	NA	NA	-2.20877	-4.3122
A_87_P022491	ENSGALT00000020934	AKR1D1	aldo-keto reductase family 1, member D1 (delta 4-3-ketosteroid-5-beta-reductase)	ens|ENSGALT00000020934|gb|BX934646|gb|BX935550|gb|XM_416341	aldo-keto reductase family 1, member D1 (delta 4-3-ketosteroid-5-beta-reductase) [Source:HGNC Symbol;Acc:388] [ENSGALT00000020934]	0	1	0	0	nDnn	1	NA	-4.31194	NA	NA	-4.31194
A_87_P013166	CR405854			gb|CR405854|tc|TC402248	Gallus gallus finished cDNA, clone ChEST879k19. [CR405854]	0	1	1	0	nDDn	2	NA	-2.26923	-2.04191	NA	-4.31114
A_87_P018548	ENSGALT00000023287	CCDC58	coiled-coil domain containing 58	ens|ENSGALT00000023287|gb|CR352502|gb|BX933596|gb|DR414700	coiled-coil domain containing 58 [Source:HGNC Symbol;Acc:31136] [ENSGALT00000023287]	0	1	0	1	nDnD	2	NA	-2.05623	NA	-2.24138	-4.29761
A_87_P289043	ENSGALT00000036701	CENPQ	centromere protein Q	ens|ENSGALT00000036701|ens|ENSGALT00000026940|gb|BX931977|tc|TC442387	centromere protein Q [Source:RefSeq peptide;Acc:NP_001038114] [ENSGALT00000036701]	0	1	0	1	nDnD	2	NA	-2.20511	NA	-2.08575	-4.29086
A_87_P200068	ENSGALT00000018388	EFHB	EF-hand domain family, member B	ens|ENSGALT00000018388|gb|CO769675|tc|NP9678639|tc|TC386090	EF-hand domain family, member B [Source:HGNC Symbol;Acc:26330] [ENSGALT00000018388]	1	0	0	0	Dnnn	1	-4.28905	NA	NA	NA	-4.28905
A_87_P089349	ENSGALT00000035778			ens|ENSGALT00000035778|ens|ENSGALT00000041084|ens|ENSGALT00000029690|ens|ENSGALT00000035588	Unknown	0	0	1	0	nnDn	1	NA	NA	-4.28891	NA	-4.28891
A_87_P024668	ENSGALT00000005602			ens|ENSGALT00000005602|gb|BX929584|gb|XM_415671|tc|TC381157	centrosomal protein 95kDa [Source:HGNC Symbol;Acc:25141] [ENSGALT00000005602]	1	0	0	1	DnnD	2	-2.08491	NA	NA	-2.19496	-4.27987
A_87_P055361	NM_001044689	CASP18	initiator caspase	ref|NM_001044689|ens|ENSGALT00000039142|gb|DQ010055|tc|TC375050	Gallus gallus initiator caspase (CASP18), mRNA [NM_001044689]	1	0	0	0	Dnnn	1	-4.279	NA	NA	NA	-4.279
A_87_P083676	NM_001199465	ANO3	anoctamin 3	ref|NM_001199465|ens|ENSGALT00000021741	Gallus gallus anoctamin 3 (ANO3), transcript variant 1, mRNA [NM_001199465]	0	0	1	1	nnDD	2	NA	NA	-2.03966	-2.23245	-4.27211
A_87_P200908	NM_204476	SGK1	serum/glucocorticoid regulated kinase 1	ref|NM_204476|ens|ENSGALT00000031766|gb|BX934998|gb|BX935782	Gallus gallus serum/glucocorticoid regulated kinase 1 (SGK1), mRNA [NM_204476]	0	1	0	1	nDnD	2	NA	-2.00225	NA	-2.26326	-4.26551
A_87_P081571	NM_001199548	NKX6-2	NK6 homeobox 2	ref|NM_001199548|ens|ENSGALT00000017097|gb|AF189767|tc|NP344956	Gallus gallus NK6 homeobox 2 (NKX6-2), mRNA [NM_001199548]	0	0	1	0	nnDn	1	NA	NA	-4.2633	NA	-4.2633
A_87_P088776	ENSGALT00000035869			ens|ENSGALT00000035869|ens|ENSGALT00000036036|ens|ENSGALT00000035534|ens|ENSGALT00000022015	Unknown	0	0	0	1	nnnD	1	NA	NA	NA	-4.2618	-4.2618
A_87_P133228	NM_001001608	GAL5	Gal 5	ref|NM_001001608|ens|ENSGALT00000026903|ens|ENSGALT00000036712|gb|AY534897	Gallus gallus Gal 5 (GAL5), mRNA [NM_001001608]	1	0	0	0	Dnnn	1	-4.2437	NA	NA	NA	-4.2437
A_87_P083221	ENSGALT00000020410			ens|ENSGALT00000020410|ens|ENSGALT00000020417|gb|CR406338|gb|AB024330	Uncharacterized protein [Source:UniProtKB/TrEMBL;Acc:F1NDK9] [ENSGALT00000020410]	0	0	1	0	nnDn	1	NA	NA	-4.2421	NA	-4.2421
A_87_P016053	CR387081			gb|CR387081|gb|CV860283|tc|TC394049|tc|TC388719	Gallus gallus finished cDNA, clone ChEST499k9. [CR387081]	0	0	1	1	nnDD	2	NA	NA	-2.148	-2.09408	-4.24209
A_87_P015766	CR387517			gb|CR387517	Gallus gallus finished cDNA, clone ChEST503a1. [CR387517]	0	0	1	0	nnDn	1	NA	NA	-4.2374	NA	-4.2374
A_87_P303088	NP9677157			tc|NP9677157	GB	0	0	1	0	nnDn	1	NA	NA	-4.23415	NA	-4.23415
A_87_P037821	NM_204768	VSX2	visual system homeobox 2	ref|NM_204768|ens|ENSGALT00000016606|gb|AF178671|tc|TC375406	Gallus gallus visual system homeobox 2 (VSX2), mRNA [NM_204768]	0	0	0	1	nnnD	1	NA	NA	NA	-4.23194	-4.23194
A_87_P168888	ENSGALT00000019973	LRR1	leucine rich repeat protein 1	ens|ENSGALT00000019973|gb|XM_421455|tc|TC418619	leucine rich repeat protein 1 [Source:HGNC Symbol;Acc:19742] [ENSGALT00000019973]	0	1	0	1	nDnD	2	NA	-2.00341	NA	-2.22516	-4.22856
A_87_P294163	ENSGALT00000011493			ens|ENSGALT00000011493|ens|ENSGALT00000011495	Uncharacterized protein [Source:UniProtKB/TrEMBL;Acc:E1C7K3] [ENSGALT00000011493]	1	0	1	0	DnDn	2	-2.04265	NA	-2.1858	NA	-4.22844
A_87_P015825	CR387421	PPP1R14C	protein phosphatase 1, regulatory (inhibitor) subunit 14C	gb|CR387421|tc|TC406557|ref|XM_419669	Gallus gallus finished cDNA, clone ChEST19a14. [CR387421]	0	0	1	0	nnDn	1	NA	NA	-4.22459	NA	-4.22459
A_87_P135688	BX931660			gb|BX931660	Gallus gallus finished cDNA, clone ChEST752l21. [BX931660]	0	0	1	1	nnDD	2	NA	NA	-2.19503	-2.02929	-4.22433
A_87_P102351	ENSGALT00000019691	DCLK3	doublecortin-like kinase 3	ens|ENSGALT00000019691|gb|XM_001236016|tc|TC383801	doublecortin-like kinase 3 [Source:HGNC Symbol;Acc:19005] [ENSGALT00000019691]	1	0	0	0	Dnnn	1	-4.22392	NA	NA	NA	-4.22392
A_87_P256938	XM_001231900	F5	coagulation factor V (proaccelerin, labile factor)	gb|XM_001231900|tc|TC375269	PREDICTED: Gallus gallus coagulation factor V (proaccelerin, labile factor) (F5), mRNA [XM_001231900]	1	0	0	0	Dnnn	1	-4.22236	NA	NA	NA	-4.22236
A_87_P012807	CR406392			gb|CR406392|gb|XM_416178|tc|TC379042	Gallus gallus finished cDNA, clone ChEST326o22. [CR406392]	1	1	0	0	DDnn	2	-2.07388	-2.14825	NA	NA	-4.22212
A_87_P132785	ENSGALT00000035525			ens|ENSGALT00000035525|gb|AJ879956|gb|FM200234|gb|FM200243	Gallus gallus partial mRNA for immunoglobulin-like receptor CHIR-Ig1-6 (CHIR-Ig1-6 gene). [AJ879956]	1	0	0	0	Dnnn	1	-4.22197	NA	NA	NA	-4.22197
A_87_P014277	CR390246	PDCD1	programmed cell death 1	gb|CR390246|tc|TC392836|ref|XM_422723	Gallus gallus finished cDNA, clone ChEST924k15. [CR390246]	1	0	0	0	Dnnn	1	-4.22114	NA	NA	NA	-4.22114
A_87_P196868	CR386002	C3H6orf186	chromosome 3 open reading frame, human C6orf186	gb|CR386002|gb|CR387722|tc|TC403659	Gallus gallus finished cDNA, clone ChEST212e3. [CR386002]	0	1	0	0	nDnn	1	NA	-4.22062	NA	NA	-4.22062
A_87_P036591	NM_001031314	ATP13A4	ATPase type 13A4	ref|NM_001031314|ens|ENSGALT00000011624|gb|AJ720167|tc|TC373680	Gallus gallus ATPase type 13A4 (ATP13A4), mRNA [NM_001031314]	0	1	0	0	nDnn	1	NA	-4.21992	NA	NA	-4.21992
A_87_P110988	ENSGALT00000036479			ens|ENSGALT00000036479	Uncharacterized protein [Source:UniProtKB/TrEMBL;Acc:F1N8V6] [ENSGALT00000036479]	0	1	1	0	nDDn	2	NA	-2.13607	-2.08322	NA	-4.21929
A_87_P019541	XM_413733	PSTPIP1	proline-serine-threonine phosphatase interacting protein 1	gb|XM_413733|tc|TC388474	PREDICTED: Gallus gallus similar to PEST phosphatase interacting protein (LOC415349), mRNA [XM_413733]	1	0	0	0	Dnnn	1	-4.21751	NA	NA	NA	-4.21751
A_87_P008828	NM_205238	RBP4	retinol binding protein 4, plasma	ref|NM_205238|ens|ENSGALT00000010708|ens|ENSGALT00000039795|gb|X77960	Gallus gallus retinol binding protein 4, plasma (RBP4), mRNA [NM_205238]	0	0	0	1	nnnD	1	NA	NA	NA	-4.21728	-4.21728
A_87_P125858	CR391599			gb|CR391599|gb|BU374231|tc|TC413489|ref|XM_422497	Gallus gallus finished cDNA, clone ChEST791o10. [CR391599]	0	1	0	1	nDnD	2	NA	-2.1033	NA	-2.11284	-4.21614
A_87_P012470	CR406873			gb|CR406873|gb|XR_027013|tc|TC388977	Gallus gallus finished cDNA, clone ChEST927c4. [CR406873]	0	0	1	1	nnDD	2	NA	NA	-2.20913	-2.00447	-4.2136
A_87_P037169	NM_001030874	TNFRSF18	tumor necrosis factor receptor superfamily, member 18	ref|NM_001030874|ens|ENSGALT00000002917|gb|AJ719323|tc|TC374449	Gallus gallus tumor necrosis factor receptor superfamily, member 18 (TNFRSF18), mRNA [NM_001030874]	1	0	0	0	Dnnn	1	-4.2112	NA	NA	NA	-4.2112
A_87_P008935	ENSGALT00000038691	HOXD4	homeobox D4	ens|ENSGALT00000038691|gb|X52672|gb|XM_421990|tc|TC376669	Uncharacterized protein [Source:UniProtKB/TrEMBL;Acc:F1NZJ3] [ENSGALT00000038691]	1	1	0	0	DDnn	2	-2.13062	-2.07911	NA	NA	-4.20973
A_87_P022392	ENSGALT00000010657	SYT8	synaptotagmin VIII	ens|ENSGALT00000010657|gb|BX934822|gb|XM_421028|tc|TC391341	synaptotagmin VIII [Source:HGNC Symbol;Acc:19264] [ENSGALT00000010657]	0	1	0	0	nDnn	1	NA	-4.20961	NA	NA	-4.20961
A_87_P028132	BU394215	NOG	noggin	gb|BU394215|tc|TC413126	603803185F1 CSEQCHN57 Gallus gallus cDNA clone ChEST777j21 5', mRNA sequence [BU394215]	0	0	0	1	nnnD	1	NA	NA	NA	-4.20702	-4.20702
A_87_P213163	ENSGALT00000000141	UBE2T	ubiquitin-conjugating enzyme E2T (putative)	ens|ENSGALT00000000141|gb|BX934588|gb|BX930853|gb|BX931719	Uncharacterized protein [Source:UniProtKB/TrEMBL;Acc:F1NM75] [ENSGALT00000000141]	0	1	1	0	nDDn	2	NA	-2.12783	-2.07434	NA	-4.20218
A_87_P014820	NM_001168005	ACYP1	acylphosphatase 1, erythrocyte (common) type	ref|NM_001168005|ens|ENSGALT00000016768|ens|ENSGALT00000037727|gb|CR389436	Gallus gallus acylphosphatase 1, erythrocyte (common) type (ACYP1), mRNA [NM_001168005]	0	0	1	1	nnDD	2	NA	NA	-2.02727	-2.1746	-4.20187
A_87_P015278	CR388727			gb|CR388727|gb|AI980924	Gallus gallus finished cDNA, clone ChEST576n8. [CR388727]	1	0	0	0	Dnnn	1	-4.1987	NA	NA	NA	-4.1987
A_87_P036009	ENSGALT00000008489	CYB5R2	cytochrome b5 reductase 2	ens|ENSGALT00000008489|gb|AJ721007|gb|AJ294706|tc|TC375541	cytochrome b5 reductase 2 [Source:HGNC Symbol;Acc:24376] [ENSGALT00000008489]	0	1	0	1	nDnD	2	NA	-2.06309	NA	-2.13305	-4.19614
A_87_P010727	CR733416			gb|CR733416|gb|CV857189|gb|BU241061|tc|TC392334	Gallus gallus finished cDNA, clone ChEST671i15. [CR733416]	0	0	1	0	nnDn	1	NA	NA	-4.19466	NA	-4.19466
A_87_P011836	CR523102			gb|CR523102|tc|TC389759	Gallus gallus finished cDNA, clone ChEST154m19. [CR523102]	0	0	1	0	nnDn	1	NA	NA	-4.19426	NA	-4.19426
A_87_P014490	CR389925	GRK6	G protein-coupled receptor kinase 6	gb|CR389925|gb|CR523609|tc|TC381433|ref|XM_414676	Gallus gallus finished cDNA, clone ChEST1008k18. [CR389925]	0	1	0	1	nDnD	2	NA	-2.07249	NA	-2.11897	-4.19147
A_87_P012481	CR406855			gb|CR406855|tc|TC433871|tc|TC418477	Gallus gallus finished cDNA, clone ChEST556g20. [CR406855]	1	0	0	0	Dnnn	1	-4.18916	NA	NA	NA	-4.18916
A_87_P081501	ENSGALT00000016996			ens|ENSGALT00000016996	Uncharacterized protein [Source:UniProtKB/TrEMBL;Acc:E1C324] [ENSGALT00000016996]	1	0	0	1	DnnD	2	-2.09529	NA	NA	-2.08972	-4.18501
A_87_P093856	NM_001031110	SASH3	SAM and SH3 domain containing 3	ref|NM_001031110|ens|ENSGALT00000006298|ens|ENSGALT00000040555|gb|AJ720161	Gallus gallus SAM and SH3 domain containing 3 (SASH3), mRNA [NM_001031110]	1	0	0	0	Dnnn	1	-4.17839	NA	NA	NA	-4.17839
A_87_P294268	NM_001030916	WDR77	WD repeat domain 77	ref|NM_001030916|ens|ENSGALT00000040264|gb|AJ719799|tc|TC441190	Gallus gallus WD repeat domain 77 (WDR77), mRNA [NM_001030916]	0	0	1	1	nnDD	2	NA	NA	-2.00136	-2.17459	-4.17595
A_87_P087452	ENSGALT00000002927			ens|ENSGALT00000002927|ens|ENSGALT00000004461|ens|ENSGALT00000035592|ens|ENSGALT00000035986	Unknown	0	0	0	1	nnnD	1	NA	NA	NA	-4.17111	-4.17111
A_87_P107253	ENSGALT00000019690	FAM83F	family with sequence similarity 83, member F	ens|ENSGALT00000019690|tc|TC421384|ref|XM_001234069	family with sequence similarity 83, member F [Source:HGNC Symbol;Acc:25148] [ENSGALT00000019690]	0	1	1	0	nDDn	2	NA	-2.01888	-2.15143	NA	-4.17031
A_87_P036446	ENSGALT00000007696	LOC768735	uncharacterized LOC768735	ens|ENSGALT00000007696|gb|AJ720383|tc|TC375015|ref|XM_001231337	zinc finger protein 707 [Source:HGNC Symbol;Acc:27815] [ENSGALT00000007696]	0	0	1	1	nnDD	2	NA	NA	-2.11612	-2.0394	-4.15552
A_87_P094211	ENSGALT00000011214	POF1B	premature ovarian failure, 1B	ens|ENSGALT00000011214|gb|BX950330|gb|CR407163|gb|XM_420252	premature ovarian failure, 1B [Source:HGNC Symbol;Acc:13711] [ENSGALT00000011214]	0	1	0	0	nDnn	1	NA	-4.14131	NA	NA	-4.14131
A_87_P106198	ENSGALT00000014836	NAA38	N(alpha)-acetyltransferase 38, NatC auxiliary subunit	ens|ENSGALT00000014836|gb|CR524002|gb|CR390408|tc|TC420651	N(alpha)-acetyltransferase 38, NatC auxiliary subunit [Source:HGNC Symbol;Acc:20471] [ENSGALT00000014836]	0	0	1	1	nnDD	2	NA	NA	-2.09671	-2.04308	-4.13978
A_87_P023329	ENSGALT00000039402	LOC768589	baculoviral IAP repeat-containing protein 5.1-like	ens|ENSGALT00000039402|gb|BX932827|tc|TC389760|ref|XM_001231344	Uncharacterized protein [Source:UniProtKB/TrEMBL;Acc:E1BTU8] [ENSGALT00000039402]	0	0	0	1	nnnD	1	NA	NA	NA	-4.13723	-4.13723
A_87_P129273	EF554710			gb|EF554710|gb|HQ444176|gb|HQ203721|gb|HQ203722	Gallus gallus clone AA3 MHC class II beta mRNA, complete cds. [EF554710]	1	0	0	0	Dnnn	1	-4.13433	NA	NA	NA	-4.13433
A_87_P011858	CR523071			gb|CR523071|tc|TC400035	Gallus gallus finished cDNA, clone ChEST567l17. [CR523071]	0	0	1	0	nnDn	1	NA	NA	-4.13201	NA	-4.13201
A_87_P145908	NM_205133	TNNC1	troponin C type 1 (slow)	ref|NM_205133|ens|ENSGALT00000002214|gb|M16024|gb|D13037	Gallus gallus troponin C type 1 (slow) (TNNC1), mRNA [NM_205133]	0	0	1	0	nnDn	1	NA	NA	-4.13132	NA	-4.13132
A_87_P012244	CR407185			gb|CR407185|gb|XM_001235195|tc|TC413226	Gallus gallus finished cDNA, clone ChEST791n19. [CR407185]	0	1	0	0	nDnn	1	NA	-4.12802	NA	NA	-4.12802
A_87_P011364	CR523796			gb|CR523796|tc|TC400627	Gallus gallus finished cDNA, clone ChEST554m8. [CR523796]	1	0	0	0	Dnnn	1	-4.12076	NA	NA	NA	-4.12076
A_87_P091171	ENSGALT00000035523			ens|ENSGALT00000035523|ens|ENSGALT00000037518|ens|ENSGALT00000035802|ens|ENSGALT00000035643	Uncharacterized protein [Source:UniProtKB/TrEMBL;Acc:E1C7X4] [ENSGALT00000037518]	0	0	1	0	nnDn	1	NA	NA	-4.12025	NA	-4.12025
A_87_P091141	ENSGALT00000035534			ens|ENSGALT00000035534|ens|ENSGALT00000035533|ens|ENSGALT00000022015|ens|ENSGALT00000035869	Unknown	0	0	0	1	nnnD	1	NA	NA	NA	-4.11909	-4.11909
A_87_P031590	ENSGALT00000016612	UROD	uroporphyrinogen decarboxylase	ens|ENSGALT00000016612|gb|BU253559|tc|TC434152|tc|TC381588	Uroporphyrinogen decarboxylase [Source:UniProtKB/TrEMBL;Acc:F1NBI2] [ENSGALT00000016612]	0	1	1	0	nDDn	2	NA	-2.0263	-2.09143	NA	-4.11773
A_87_P118863	CR352453			gb|CR352453|tc|TC398350	Gallus gallus finished cDNA, clone ChEST320j14. [CR352453]	1	0	0	0	Dnnn	1	-4.10668	NA	NA	NA	-4.10668
A_87_P123913	CR389431	AHCTF1	AT hook containing transcription factor 1	gb|CR389431|tc|TC440480|tc|TC414787	Gallus gallus finished cDNA, clone ChEST988d16. [CR389431]	0	0	0	1	nnnD	1	NA	NA	NA	-4.1022	-4.1022
A_87_P006646	XM_001233736	PSTPIP2	proline-serine-threonine phosphatase interacting protein 2	gb|XM_001233736|tc|TC382914	PREDICTED: Gallus gallus similar to Proline-serine-threonine phosphatase-interacting protein 2 (LOC770399), mRNA [XM_001233736]	1	0	0	0	Dnnn	1	-4.10045	NA	NA	NA	-4.10045
A_87_P262728	ENSGALT00000004163	SELP	selectin P (granule membrane protein 140kDa, antigen CD62)	ens|ENSGALT00000004163|gb|XM_422207|tc|TC422715|tc|TC387191	Uncharacterized protein [Source:UniProtKB/TrEMBL;Acc:F1NH51] [ENSGALT00000004163]	1	0	0	0	Dnnn	1	-4.09166	NA	NA	NA	-4.09166
A_87_P034193	ENSGALT00000011008	PLSCR1	phospholipid scramblase 1	ens|ENSGALT00000011008|tc|TC381835|tc|TC377630|ref|XM_422696	phospholipid scramblase 4 [Source:HGNC Symbol;Acc:16497] [ENSGALT00000011008]	1	0	0	0	Dnnn	1	-4.0882	NA	NA	NA	-4.0882
A_87_P175733	TC389795			tc|TC389795|ref|XM_421595	Rep: Cadherin-23 precursor (Otocadherin). - Gallus gallus, complete [TC389795]	1	0	0	0	Dnnn	1	-4.07926	NA	NA	NA	-4.07926
A_87_P105543	ENSGALT00000040237	TUBAL3	tubulin, alpha-like 3	ens|ENSGALT00000040237|ens|ENSGALT00000013755|gb|BX935067|gb|XM_414990	Uncharacterized protein [Source:UniProtKB/TrEMBL;Acc:F1P3N4] [ENSGALT00000040237]	0	1	0	1	nDnD	2	NA	-2.07361	NA	-2.00564	-4.07925
A_87_P115653	BX933086			gb|BX933086|gb|BU207201|tc|TC428108	Gallus gallus finished cDNA, clone ChEST907p7. [BX933086]	0	0	1	0	nnDn	1	NA	NA	-4.07836	NA	-4.07836
A_87_P117808	BX935994			gb|BX935994	Gallus gallus finished cDNA, clone ChEST430p15. [BX935994]	1	0	0	0	Dnnn	1	-4.07672	NA	NA	NA	-4.07672
A_87_P124713	CR390265	CCDC69	coiled-coil domain containing 69	gb|CR390265|tc|TC399064|ref|XM_414586	Gallus gallus finished cDNA, clone ChEST926b2. [CR390265]	1	0	0	0	Dnnn	1	-4.07535	NA	NA	NA	-4.07535
A_87_P008280	NM_001198662	ENPP2	ectonucleotide pyrophosphatase/phosphodiesterase 2	ref|NM_001198662|ens|ENSGALT00000026501|tc|TC389329	Gallus gallus ectonucleotide pyrophosphatase/phosphodiesterase 2 (ENPP2), mRNA [NM_001198662]	0	1	0	0	nDnn	1	NA	-4.07454	NA	NA	-4.07454
A_87_P095601	ENSGALT00000037904	NAAA	N-acylethanolamine acid amidase	ens|ENSGALT00000037904|ens|ENSGALT00000018799|gb|BX950518|tc|TC381996	N-acylethanolamine acid amidase [Source:HGNC Symbol;Acc:736] [ENSGALT00000037904]	1	0	0	0	Dnnn	1	-4.07324	NA	NA	NA	-4.07324
A_87_P119028	CR352644			gb|CR352644|gb|CR407380|gb|CR387000|gb|CR733084	Gallus gallus finished cDNA, clone ChEST427d14. [CR352644]	0	0	0	1	nnnD	1	NA	NA	NA	-4.07236	-4.07236
A_87_P016047	CR387091			gb|CR387091|tc|TC396908	Gallus gallus finished cDNA, clone ChEST495m8. [CR387091]	0	1	0	0	nDnn	1	NA	-4.06924	NA	NA	-4.06924
A_87_P018255	CR352965			gb|CR352965	Gallus gallus finished cDNA, clone ChEST539h20. [CR352965]	1	0	0	0	Dnnn	1	-4.06721	NA	NA	NA	-4.06721
A_87_P070121	ENSGALT00000040501	FAM83C	family with sequence similarity 83, member C	ens|ENSGALT00000040501|tc|TC420039|ref|XM_001232754	family with sequence similarity 83, member C [Source:HGNC Symbol;Acc:16121] [ENSGALT00000040501]	0	1	0	0	nDnn	1	NA	-4.06511	NA	NA	-4.06511
A_87_P030353	ENSGALT00000031450	LAD1	ladinin 1	ens|ENSGALT00000031450|gb|BX263746|tc|TC397663|tc|TC429876	Uncharacterized protein [Source:UniProtKB/TrEMBL;Acc:E1C1P5] [ENSGALT00000031450]	0	1	0	0	nDnn	1	NA	-4.06467	NA	NA	-4.06467
A_87_P199073	CR386332	ZAR1	zygote arrest 1	gb|CR386332|tc|TC394190|tc|TC397295	Gallus gallus finished cDNA, clone ChEST554d12. [CR386332]	0	0	1	0	nnDn	1	NA	NA	-4.05179	NA	-4.05179
A_87_P015901	CR387315			gb|CR387315|tc|TC406310|tc|TC401234	Gallus gallus finished cDNA, clone ChEST342g12. [CR387315]	1	0	0	0	Dnnn	1	-4.04634	NA	NA	NA	-4.04634
A_87_P086946	ENSGALT00000036122			ens|ENSGALT00000036122	Unknown	1	0	0	0	Dnnn	1	-4.04506	NA	NA	NA	-4.04506
A_87_P313007	NP9664915			tc|NP9664915	GB	0	0	1	0	nnDn	1	NA	NA	-4.04461	NA	-4.04461
A_87_P019950	ENSGALT00000035540			ens|ENSGALT00000035540|tc|TC440402	Unknown	1	0	0	0	Dnnn	1	-4.04371	NA	NA	NA	-4.04371
A_87_P023596	BX932206			gb|BX932206|gb|BX932193	Gallus gallus finished cDNA, clone ChEST361e16. [BX932206]	0	0	1	0	nnDn	1	NA	NA	-4.04118	NA	-4.04118
A_87_P129948	ENSGALT00000011223	LOC429329	T-cell-interacting, activating receptor on myeloid cells protein 1-like	ens|ENSGALT00000011223|ens|ENSGALT00000028251|ens|ENSGALT00000000078|ens|ENSGALT00000036122	Unknown	1	0	0	0	Dnnn	1	-4.0398	NA	NA	NA	-4.0398
A_87_P194593	CR353382	CXCL12	chemokine (C-X-C motif) ligand 12	gb|CR353382|gb|CV859879|tc|TC399863|tc|TC385819	Gallus gallus finished cDNA, clone ChEST21b22. [CR353382]	0	0	0	1	nnnD	1	NA	NA	NA	-4.03895	-4.03895
A_87_P091241	ENSGALT00000035512			ens|ENSGALT00000035512	Unknown	0	0	1	0	nnDn	1	NA	NA	-4.03408	NA	-4.03408
A_87_P099796	ENSGALT00000025673	DDX43	DEAD (Asp-Glu-Ala-Asp) box polypeptide 43	ens|ENSGALT00000025673|ens|ENSGALT00000037063|ref|XM_426195	Uncharacterized protein [Source:UniProtKB/TrEMBL;Acc:F1NQ09] [ENSGALT00000025673]	0	0	1	0	nnDn	1	NA	NA	-4.02964	NA	-4.02964
A_87_P023286	ENSGALT00000021758			ens|ENSGALT00000021758|gb|BX932894|gb|BX934270|gb|BU201737	Uncharacterized protein [Source:UniProtKB/TrEMBL;Acc:E1BVM6] [ENSGALT00000021758]	0	0	1	0	nnDn	1	NA	NA	-4.02686	NA	-4.02686
A_87_P076436	ENSGALT00000033939			ens|ENSGALT00000033939|ens|ENSGALT00000011327|tc|TC392249|ref|XR_140224	Uncharacterized protein [Source:UniProtKB/TrEMBL;Acc:E1BX55] [ENSGALT00000033939]	0	1	0	0	nDnn	1	NA	-4.01893	NA	NA	-4.01893
A_87_P100411	ENSGALT00000026733			ens|ENSGALT00000026733|gb|XR_027071|tc|TC404268|tc|TC401822	PTK2B protein tyrosine kinase 2 beta [Source:HGNC Symbol;Acc:9612] [ENSGALT00000026733]	1	0	0	0	Dnnn	1	-4.01891	NA	NA	NA	-4.01891
A_87_P012359	CR407022			gb|CR407022|tc|TC416474	Gallus gallus finished cDNA, clone ChEST914e18. [CR407022]	1	0	0	0	Dnnn	1	-4.01173	NA	NA	NA	-4.01173
A_87_P007883	XR_027049			gb|XR_027049|tc|TC414452|tc|TC392526|ref|XM_003641993	PREDICTED: Gallus gallus similar to MJ0495-like protein SelB (LOC416021), mRNA [XR_027049]	1	0	1	0	DnDn	2	-2.00542	NA	-2.00472	NA	-4.01014
A_87_P010887	CR524453			gb|CR524453	Gallus gallus finished cDNA, clone ChEST135j5. [CR524453]	0	0	1	0	nnDn	1	NA	NA	-4.00963	NA	-4.00963
A_87_P012938	CR406196			gb|CR406196|tc|TC425199	Gallus gallus finished cDNA, clone ChEST851b2. [CR406196]	0	0	1	0	nnDn	1	NA	NA	-4.00415	NA	-4.00415
A_87_P118243	BX950494			gb|BX950494	Gallus gallus finished cDNA, clone ChEST541p17. [BX950494]	0	0	1	0	nnDn	1	NA	NA	-3.99318	NA	-3.99318
A_87_P008861	NM_205311	CD28	CD28 molecule	ref|NM_205311|ens|ENSGALT00000014115|gb|X67915|tc|TC402566	Gallus gallus CD28 molecule (CD28), mRNA [NM_205311]	1	0	0	0	Dnnn	1	-3.98229	NA	NA	NA	-3.98229
A_87_P013728	CR391098			gb|CR391098	Gallus gallus finished cDNA, clone ChEST207p24. [CR391098]	1	0	0	0	Dnnn	1	-3.98059	NA	NA	NA	-3.98059
A_87_P147003	XM_001235037	LOC771811	uncharacterized LOC771811	gb|XM_001235037|tc|TC377592|tc|TC377922	PREDICTED: Gallus gallus hypothetical protein LOC771811 (LOC771811), mRNA [XM_001235037]	0	0	1	0	nnDn	1	NA	NA	-3.97934	NA	-3.97934
A_87_P069471	ENSGALT00000038631			ens|ENSGALT00000038631|gb|XM_415196|tc|TC393430	Uncharacterized protein [Source:UniProtKB/TrEMBL;Acc:F1P083] [ENSGALT00000038631]	1	0	0	0	Dnnn	1	-3.9698	NA	NA	NA	-3.9698
A_87_P133328	AY960292	DMRT2	doublesex and mab-3 related transcription factor 2	gb|AY960292|gb|BU335283|tc|TC376572|ref|XM_003642987	Gallus gallus Terra (DMRT2) mRNA, partial cds. [AY960292]	1	0	0	0	Dnnn	1	-3.9683	NA	NA	NA	-3.9683
A_87_P021041	ENSGALT00000005435	DPEP2	dipeptidase 2	ens|ENSGALT00000005435|tc|TC419491|tc|TC399520|ref|XM_414081	Uncharacterized protein [Source:UniProtKB/TrEMBL;Acc:F1NQJ0] [ENSGALT00000005435]	1	0	0	0	Dnnn	1	-3.96784	NA	NA	NA	-3.96784
A_87_P009233	NM_001031476	FUT7	fucosyltransferase 7 (alpha (1,3) fucosyltransferase)	ref|NM_001031476|ens|ENSGALT00000014725|tc|TC377202	Gallus gallus fucosyltransferase 7 (alpha (1,3) fucosyltransferase) (FUT7), mRNA [NM_001031476]	1	0	0	0	Dnnn	1	-3.9629	NA	NA	NA	-3.9629
A_87_P116183	NM_001039283	MPPE1	metallophosphoesterase 1	ref|NM_001039283|ens|ENSGALT00000022395|gb|BX933668|gb|BX934165	Gallus gallus metallophosphoesterase 1 (MPPE1), mRNA [NM_001039283]	1	0	0	0	Dnnn	1	-3.96289	NA	NA	NA	-3.96289
A_87_P009149	NM_205421	GATA5	GATA binding protein 5	ref|NM_205421|ens|ENSGALT00000008583|gb|U11888|tc|TC398628	Gallus gallus GATA binding protein 5 (GATA5), mRNA [NM_205421]	0	0	0	1	nnnD	1	NA	NA	NA	-3.96155	-3.96155
A_87_P017817	CR353625			gb|CR353625|tc|TC380479|tc|TC395014|tc|TC392982	Gallus gallus finished cDNA, clone ChEST554k20. [CR353625]	1	0	0	0	Dnnn	1	-3.95907	NA	NA	NA	-3.95907
A_87_P015202	ENSGALT00000005549			ens|ENSGALT00000005549|gb|CR388831|tc|TC400829	Uncharacterized protein [Source:UniProtKB/TrEMBL;Acc:E1BZR8] [ENSGALT00000005549]	1	0	0	0	Dnnn	1	-3.95659	NA	NA	NA	-3.95659
A_87_P240208	U91534	BLB2	MHC class II beta chain	gb|U91534|gb|EF554716|gb|DQ008584|tc|TC413411	Gallus gallus MHC class II beta 1 domain (B-LBII) mRNA, partial cds. [U91534]	1	0	0	0	Dnnn	1	-3.955	NA	NA	NA	-3.955
A_87_P063196	NM_001252123	RND2	Rho family GTPase 2	ref|NM_001252123|ens|ENSGALT00000004437|tc|NP9670069	Gallus gallus Rho family GTPase 2 (RND2), mRNA [NM_001252123]	0	0	0	1	nnnD	1	NA	NA	NA	-3.95187	-3.95187
A_87_P162813	ENSGALT00000022153	OPRM1	opioid receptor, mu 1	ens|ENSGALT00000022153|gb|XR_026927|tc|TC413536|ref|XM_003640960	Uncharacterized protein [Source:UniProtKB/TrEMBL;Acc:F1NW54] [ENSGALT00000022153]	0	0	1	0	nnDn	1	NA	NA	-3.95141	NA	-3.95141
A_87_P024019	BX931202			gb|BX931202|tc|TC401541|ref|XM_422634	Gallus gallus finished cDNA, clone ChEST1021n11. [BX931202]	1	0	0	0	Dnnn	1	-3.94501	NA	NA	NA	-3.94501
A_87_P016847	CR385893			gb|CR385893|gb|BU489503|tc|TC394863	Gallus gallus finished cDNA, clone ChEST528k21. [CR385893]	1	0	0	0	Dnnn	1	-3.93365	NA	NA	NA	-3.93365
A_87_P010842	CR733050	PARVG	parvin, gamma	gb|CR733050|gb|XM_416460|tc|TC381275|ref|XM_003640408	Gallus gallus finished cDNA, clone ChEST520m14. [CR733050]	1	0	0	0	Dnnn	1	-3.93254	NA	NA	NA	-3.93254
A_87_P041801	TC389283			tc|TC389283	Unknown	0	0	1	0	nnDn	1	NA	NA	-3.93082	NA	-3.93082
A_87_P012307	CR407090			gb|CR407090|tc|TC385050|tc|TC406480	Gallus gallus finished cDNA, clone ChEST746n22. [CR407090]	0	0	1	0	nnDn	1	NA	NA	-3.92961	NA	-3.92961
A_87_P113158	ENSGALT00000004742	CA10	carbonic anhydrase X	ens|ENSGALT00000004742|gb|BX929894|gb|CR353191|gb|BU252218	carbonic anhydrase X [Source:HGNC Symbol;Acc:1369] [ENSGALT00000004742]	0	0	1	0	nnDn	1	NA	NA	-3.92324	NA	-3.92324
A_87_P011489	CR523627			gb|CR523627|tc|TC386032	Gallus gallus finished cDNA, clone ChEST757p13. [CR523627]	1	0	0	0	Dnnn	1	-3.9222	NA	NA	NA	-3.9222
A_87_P208043	NM_205251	ITGB2	integrin, beta 2 (complement component 3 receptor 3 and 4 subunit)	ref|NM_205251|ens|ENSGALT00000012144|gb|X71786|tc|TC392527	Gallus gallus integrin, beta 2 (complement component 3 receptor 3 and 4 subunit) (ITGB2), mRNA [NM_205251]	1	0	0	0	Dnnn	1	-3.91817	NA	NA	NA	-3.91817
A_87_P010905	CR524427	LOC422929	histamine H2 receptor-like	gb|CR524427|gb|XM_420867|tc|TC381488	Gallus gallus finished cDNA, clone ChEST782g16. [CR524427]	1	0	0	0	Dnnn	1	-3.9152	NA	NA	NA	-3.9152
A_87_P035341	NM_001037832	TREM2	triggering receptor expressed on myeloid cells 2	ref|NM_001037832|ens|ENSGALT00000039833|gb|AM076721|gb|CR406241	Gallus gallus triggering receptor expressed on myeloid cells 2 (TREM2), mRNA [NM_001037832]	1	0	0	0	Dnnn	1	-3.91059	NA	NA	NA	-3.91059
A_87_P003609	XM_415092	MMP17	matrix metallopeptidase 17 (membrane-inserted)	gb|XM_415092|tc|TC426722	PREDICTED: Gallus gallus similar to membrane-type-4 matrix metalloproteinase (LOC416801), mRNA [XM_415092]	0	0	1	0	nnDn	1	NA	NA	-3.91016	NA	-3.91016
A_87_P022911	BX933703	SNTG1	syntrophin, gamma 1	gb|BX933703	Gallus gallus finished cDNA, clone ChEST427g23. [BX933703]	0	0	1	0	nnDn	1	NA	NA	-3.9035	NA	-3.9035
A_87_P086404	ENSGALT00000036193			ens|ENSGALT00000036193|ens|ENSGALT00000035602|ens|ENSGALT00000037518|ens|ENSGALT00000035802	Uncharacterized protein [Source:UniProtKB/TrEMBL;Acc:E1C7X4] [ENSGALT00000037518]	0	0	1	0	nnDn	1	NA	NA	-3.90091	NA	-3.90091
A_87_P079976	ENSGALT00000034231	RASGEF1A	RasGEF domain family, member 1A	ens|ENSGALT00000034231|ref|XM_003641456	RasGEF domain family, member 1A [Source:RefSeq peptide;Acc:NP_001026390] [ENSGALT00000034231]	1	0	0	0	Dnnn	1	-3.89969	NA	NA	NA	-3.89969
A_87_P022283	ENSGALT00000030449	CD200R1	CD200 receptor 1	ens|ENSGALT00000030449|gb|BX935064|gb|BX930945|tc|TC435327	Cell surface glycoprotein CD200 receptor 1-A [Source:UniProtKB/Swiss-Prot;Acc:Q2YHT7] [ENSGALT00000030449]	1	0	0	0	Dnnn	1	-3.89744	NA	NA	NA	-3.89744
A_87_P324847	XM_414372	CHST13	carbohydrate (chondroitin 4) sulfotransferase 13	gb|XM_414372|tc|TC377841|tc|TC407281|tc|TC438877	PREDICTED: Gallus gallus similar to MGC89155 protein, transcript variant 2 (LOC416032), mRNA [XM_414372]	1	0	0	0	Dnnn	1	-3.89075	NA	NA	NA	-3.89075
A_87_P075021	ENSGALT00000008207			ens|ENSGALT00000008207|gb|XM_414147|tc|TC401480|tc|TC392298	Uncharacterized protein [Source:UniProtKB/TrEMBL;Acc:F1NYT3] [ENSGALT00000008207]	1	0	0	0	Dnnn	1	-3.89021	NA	NA	NA	-3.89021
A_87_P018213	CR353015	HS3ST2	heparan sulfate (glucosamine) 3-O-sulfotransferase 2	gb|CR353015|tc|TC385095|ref|XM_414882	Gallus gallus finished cDNA, clone ChEST544d20. [CR353015]	0	0	0	1	nnnD	1	NA	NA	NA	-3.88836	-3.88836
A_87_P013910	CR390819			gb|CR390819|tc|TC395888|tc|TC428717	Gallus gallus finished cDNA, clone ChEST370k24. [CR390819]	1	0	0	0	Dnnn	1	-3.8848	NA	NA	NA	-3.8848
A_87_P306688	NM_001146134	CHIR-B3	immunoglobulin-like receptor CHIR-B3	ref|NM_001146134|ens|ENSGALT00000000625|ens|ENSGALT00000002017|ens|ENSGALT00000035525	Gallus gallus immunoglobulin-like receptor CHIR-B3 (CHIR-B3), mRNA [NM_001146134]	1	0	0	0	Dnnn	1	-3.88417	NA	NA	NA	-3.88417
A_87_P074840	ENSGALT00000039670	SNX20	sorting nexin 20	ens|ENSGALT00000039670|ens|ENSGALT00000005963|gb|CR353629|gb|CR388847	Uncharacterized protein [Source:UniProtKB/TrEMBL;Acc:E1BY13] [ENSGALT00000039670]	1	0	0	0	Dnnn	1	-3.88109	NA	NA	NA	-3.88109
A_87_P122453	CR387266	NXNL2	nucleoredoxin-like 2	gb|CR387266|gb|BX933348|gb|DR419146|tc|TC384196	Gallus gallus finished cDNA, clone ChEST48l13. [CR387266]	0	0	0	1	nnnD	1	NA	NA	NA	-3.88015	-3.88015
A_87_P012388	CR406986			gb|CR406986|tc|TC426598	Gallus gallus finished cDNA, clone ChEST912j10. [CR406986]	1	0	0	0	Dnnn	1	-3.87913	NA	NA	NA	-3.87913
A_87_P012473	CR406868			gb|CR406868|tc|TC402226	Gallus gallus finished cDNA, clone ChEST932f4. [CR406868]	0	0	0	1	nnnD	1	NA	NA	NA	-3.87879	-3.87879
A_87_P037810	AF188735			gb|AF188735	Gallus gallus ZIC2 gene, partial 3'UTR. [AF188735]	0	0	1	0	nnDn	1	NA	NA	-3.87534	NA	-3.87534
A_87_P022041	BX935617			gb|BX935617|tc|TC403220	Gallus gallus finished cDNA, clone ChEST173f8. [BX935617]	1	0	0	0	Dnnn	1	-3.87264	NA	NA	NA	-3.87264
A_87_P115938	ENSGALT00000001978	LOC769366	C-type lectin domain family 2 member D2-like	ens|ENSGALT00000001978|gb|BX933419|gb|XM_415360|gb|XM_001232626	Uncharacterized protein [Source:UniProtKB/TrEMBL;Acc:F1NYD3] [ENSGALT00000001978]	1	0	0	0	Dnnn	1	-3.86384	NA	NA	NA	-3.86384
A_87_P087431	ENSGALT00000036071			ens|ENSGALT00000036071|gb|FM200359|gb|CF252216|tc|TC409309	Gallus gallus partial mRNA for immunoglobulin-like receptor CHIR2D-894 precursor (CHIR2D-894 gene), strain R11. [FM200359]	1	0	0	0	Dnnn	1	-3.8558	NA	NA	NA	-3.8558
A_87_P131483	U91532	BLB1	MHC class II antigen B-F minor heavy chain	gb|U91532|tc|TC436022	Gallus gallus MHC class II beta 1 domain (B-LBI) mRNA, partial cds. [U91532]	1	0	0	0	Dnnn	1	-3.85452	NA	NA	NA	-3.85452
A_87_P016137	CR386960			gb|CR386960	Gallus gallus finished cDNA, clone ChEST102o19. [CR386960]	1	0	0	0	Dnnn	1	-3.85438	NA	NA	NA	-3.85438
A_87_P091496	ENSGALT00000002678	PSTPIP2	proline-serine-threonine phosphatase interacting protein 2	ens|ENSGALT00000002678|ens|ENSGALT00000039576|gb|XM_001233736|tc|TC382914	proline-serine-threonine phosphatase interacting protein 2 [Source:HGNC Symbol;Acc:9581] [ENSGALT00000002678]	1	0	0	0	Dnnn	1	-3.85043	NA	NA	NA	-3.85043
A_87_P267368	NM_205041	OASL	2'-5'-oligoadenylate synthetase-like	ref|NM_205041|ens|ENSGALT00000029324|ens|ENSGALT00000022305|ens|ENSGALT00000035864	Gallus gallus 2'-5'-oligoadenylate synthetase-like (OASL), mRNA [NM_205041]	1	0	0	0	Dnnn	1	-3.84052	NA	NA	NA	-3.84052
A_87_P106668	ENSGALT00000018184	NTS	neurotensin	ens|ENSGALT00000018184|gb|BX931642|gb|BX935235|gb|XM_416126	neurotensin [Source:HGNC Symbol;Acc:8038] [ENSGALT00000018184]	0	0	1	0	nnDn	1	NA	NA	-3.83953	NA	-3.83953
A_87_P009824	NM_205136	CTNNA2	catenin (cadherin-associated protein), alpha 2	ref|NM_205136|gb|D11090|gb|E07929|tc|TC403044	Gallus gallus catenin (cadherin-associated protein), alpha 2 (CTNNA2), mRNA [NM_205136]	0	0	1	0	nnDn	1	NA	NA	-3.83826	NA	-3.83826
A_87_P029159	XM_415007	POLR1B	polymerase (RNA) I polypeptide B, 128kDa	gb|XM_415007|tc|TC377980|tc|TC438468|tc|TC443434	PREDICTED: Gallus gallus similar to RNA polymerase I polypeptide B (LOC416710), mRNA [XM_415007]	0	0	1	0	nnDn	1	NA	NA	-3.83684	NA	-3.83684
A_87_P091001	ENSGALT00000029589			ens|ENSGALT00000029589|ens|ENSGALT00000035540|gb|CR391058|gb|XR_026649	Gallus gallus finished cDNA, clone ChEST191e5. [CR391058]	1	0	0	0	Dnnn	1	-3.83466	NA	NA	NA	-3.83466
A_87_P018410	CR352717			gb|CR352717|tc|TC393969	Gallus gallus finished cDNA, clone ChEST39p3. [CR352717]	0	0	1	0	nnDn	1	NA	NA	-3.83369	NA	-3.83369
A_87_P036133	NM_204504	BHLHE23	basic helix-loop-helix family, member e23	ref|NM_204504|gb|AJ720847|tc|TC373822	Gallus gallus basic helix-loop-helix family, member e23 (BHLHE23), mRNA [NM_204504]	1	0	0	0	Dnnn	1	-3.83308	NA	NA	NA	-3.83308
A_87_P010982	CR524314			gb|CR524314|tc|TC403651	Gallus gallus finished cDNA, clone ChEST819a3. [CR524314]	0	0	0	1	nnnD	1	NA	NA	NA	-3.8293	-3.8293
A_87_P037762	NM_204701	LCP2	lymphocyte cytosolic protein 2 (SH2 domain containing leukocyte protein of 76kDa)	ref|NM_204701|ens|ENSGALT00000003301|ens|ENSGALT00000034746|gb|AF226988	Gallus gallus lymphocyte cytosolic protein 2 (SH2 domain containing leukocyte protein of 76kDa) (LCP2), mRNA [NM_204701]	1	0	0	0	Dnnn	1	-3.8278	NA	NA	NA	-3.8278
A_87_P014033	CR390616			gb|CR390616|gb|XM_415195|tc|TC420805|tc|TC378728	Gallus gallus finished cDNA, clone ChEST365g8. [CR390616]	1	0	0	0	Dnnn	1	-3.82438	NA	NA	NA	-3.82438
A_87_P017920	CR353470			gb|CR353470|tc|TC405753	Gallus gallus finished cDNA, clone ChEST250p16. [CR353470]	0	1	0	0	nDnn	1	NA	-3.82401	NA	NA	-3.82401
A_87_P023753	NM_204395	RGS2	regulator of G-protein signaling 2, 24kDa	ref|NM_204395|gb|BX931885|gb|BX931300|gb|CR386720	Gallus gallus regulator of G-protein signaling 2, 24kDa (RGS2), mRNA [NM_204395]	1	0	0	0	Dnnn	1	-3.82007	NA	NA	NA	-3.82007
A_87_P230393	NM_001030789	RCSD1	RCSD domain containing 1	ref|NM_001030789|ens|ENSGALT00000030408|ens|ENSGALT00000024904|gb|AJ719861	Gallus gallus RCSD domain containing 1 (RCSD1), mRNA [NM_001030789]	1	0	0	0	Dnnn	1	-3.81909	NA	NA	NA	-3.81909
A_87_P174938					Unknown	1	0	0	0	Dnnn	1	-3.81767	NA	NA	NA	-3.81767
A_87_P021558	BX950597	RHPN2	rhophilin, Rho GTPase binding protein 2	gb|BX950597|gb|XM_414133|tc|TC378905	Gallus gallus finished cDNA, clone ChEST97e5. [BX950597]	0	0	0	1	nnnD	1	NA	NA	NA	-3.81662	-3.81662
A_87_P028316	BU386388			gb|BU386388|tc|TC395511|ref|XM_003640501|ref|XM_416742	603858349F1 CSEQCHN75 Gallus gallus cDNA clone ChEST865b13 5', mRNA sequence [BU386388]	1	0	0	0	Dnnn	1	-3.81253	NA	NA	NA	-3.81253
A_87_P017472	CR354208			gb|CR354208|tc|TC444160	Gallus gallus finished cDNA, clone ChEST590j10. [CR354208]	1	0	0	0	Dnnn	1	-3.81047	NA	NA	NA	-3.81047
A_87_P115308	ENSGALT00000009589			ens|ENSGALT00000009589|gb|BX932664|gb|BX930495|gb|XM_420213	Uncharacterized protein [Source:UniProtKB/TrEMBL;Acc:F1NBN4] [ENSGALT00000009589]	1	0	0	0	Dnnn	1	-3.81029	NA	NA	NA	-3.81029
A_87_P088676	ENSGALT00000029619			ens|ENSGALT00000029619|ens|ENSGALT00000028295|gb|XR_026813|gb|BU243442	PREDICTED: Gallus gallus similar to immunoglobulin-like receptor CHIR-A2 (LOC776111), mRNA [XR_026813]	1	0	0	0	Dnnn	1	-3.80329	NA	NA	NA	-3.80329
A_87_P092091	ENSGALT00000038670			ens|ENSGALT00000038670|gb|XR_027079|tc|TC390384|ref|XM_003642909	CD180 molecule [Source:HGNC Symbol;Acc:6726] [ENSGALT00000038670]	1	0	0	0	Dnnn	1	-3.78586	NA	NA	NA	-3.78586
A_87_P144778	NM_001006137	C12H3orf37	chromosome 12 open reading frame, human C3orf37	ref|NM_001006137|ens|ENSGALT00000009490|ens|ENSGALT00000036249|gb|AJ720353	Gallus gallus chromosome 12 open reading frame, human C3orf37 (C12H3orf37), mRNA [NM_001006137]	1	0	0	0	Dnnn	1	-3.78385	NA	NA	NA	-3.78385
A_87_P028642	ENSGALT00000004672	SLC12A3	solute carrier family 12 (sodium/chloride transporters), member 3	ens|ENSGALT00000004672|gb|XM_414059|tc|TC381910|tc|TC423977	solute carrier family 12 (sodium/chloride transporters), member 3 [Source:HGNC Symbol;Acc:10912] [ENSGALT00000004672]	0	1	0	0	nDnn	1	NA	-3.78072	NA	NA	-3.78072
A_87_P014453	CR389974			gb|CR389974|gb|BU210523|tc|TC387467	Gallus gallus finished cDNA, clone ChEST911h1. [CR389974]	1	0	0	0	Dnnn	1	-3.77807	NA	NA	NA	-3.77807
A_87_P013242	CR391756	TCERG1L	transcription elongation regulator 1-like	gb|CR391756|tc|TC382654|ref|XM_421827	Gallus gallus finished cDNA, clone ChEST467h19. [CR391756]	0	0	1	0	nnDn	1	NA	NA	-3.77275	NA	-3.77275
A_87_P037927	NM_204822	ADMP	anti-dorsalizing morphogenetic protein	ref|NM_204822|gb|AF082178|tc|TC376465	Gallus gallus anti-dorsalizing morphogenetic protein (ADMP), mRNA [NM_204822]	0	0	0	1	nnnD	1	NA	NA	NA	-3.77263	-3.77263
A_87_P011232	ENSGALT00000006581	TDRD5	tudor domain containing 5	ens|ENSGALT00000006581|gb|CR523986|gb|XM_422264|tc|TC398422	Uncharacterized protein [Source:UniProtKB/TrEMBL;Acc:E1BWH1] [ENSGALT00000006581]	0	0	1	0	nnDn	1	NA	NA	-3.77149	NA	-3.77149
A_87_P024333	ENSGALT00000010917	BPI	bactericidal/permeability-increasing protein	ens|ENSGALT00000010917|gb|BX930367|gb|BU304811|tc|TC394906	Uncharacterized protein [Source:UniProtKB/TrEMBL;Acc:F1NXX9] [ENSGALT00000010917]	1	0	0	0	Dnnn	1	-3.76882	NA	NA	NA	-3.76882
A_87_P017971	CR353392			gb|CR353392|tc|TC402942	Gallus gallus finished cDNA, clone ChEST487e12. [CR353392]	0	1	0	0	nDnn	1	NA	-3.76602	NA	NA	-3.76602
A_87_P079946	ENSGALT00000041166			ens|ENSGALT00000041166	Uncharacterized protein [Source:UniProtKB/TrEMBL;Acc:E1BYC5] [ENSGALT00000041166]	0	1	0	0	nDnn	1	NA	-3.76076	NA	NA	-3.76076
A_87_P003408	XM_429344	SMPD3	sphingomyelin phosphodiesterase 3, neutral membrane (neutral sphingomyelinase II)	gb|XM_429344|tc|TC379470	PREDICTED: Gallus gallus hypothetical LOC415619 (LOC415619), mRNA [XM_429344]	0	0	1	0	nnDn	1	NA	NA	-3.7582	NA	-3.7582
A_87_P016571	CR386304			gb|CR386304|tc|TC408385	Gallus gallus finished cDNA, clone ChEST116h10. [CR386304]	0	0	1	0	nnDn	1	NA	NA	-3.75808	NA	-3.75808
A_87_P117698	BX935754			gb|BX935754|gb|BX931058	Gallus gallus finished cDNA, clone ChEST36h21. [BX935754]	1	0	0	0	Dnnn	1	-3.75054	NA	NA	NA	-3.75054
A_87_P016608	CR386254			gb|CR386254|gb|CR733338|gb|XM_001234829|tc|TC379795	Gallus gallus finished cDNA, clone ChEST11a18. [CR386254]	0	0	0	1	nnnD	1	NA	NA	NA	-3.75015	-3.75015
A_87_P018267	CR352946			gb|CR352946|gb|XR_026979|tc|TC393982	Gallus gallus finished cDNA, clone ChEST402o15. [CR352946]	1	0	0	0	Dnnn	1	-3.74412	NA	NA	NA	-3.74412
A_87_P015174	CR388868			gb|CR388868|tc|TC407910	Gallus gallus finished cDNA, clone ChEST537o15. [CR388868]	1	0	0	0	Dnnn	1	-3.74206	NA	NA	NA	-3.74206
A_87_P014953	CR389230			gb|CR389230|tc|TC405205	Gallus gallus finished cDNA, clone ChEST507j12. [CR389230]	1	0	0	0	Dnnn	1	-3.74185	NA	NA	NA	-3.74185
A_87_P016688	CR386128			gb|CR386128|tc|TC381127	Gallus gallus finished cDNA, clone ChEST363m17. [CR386128]	0	0	1	0	nnDn	1	NA	NA	-3.74047	NA	-3.74047
A_87_P001092	ENSGALT00000012632	RYBP	RING1 and YY1 binding protein	ens|ENSGALT00000012632|tc|TC388736|ref|XM_414428	RING1 and YY1 binding protein [Source:HGNC Symbol;Acc:10480] [ENSGALT00000012632]	0	0	0	1	nnnD	1	NA	NA	NA	-3.73462	-3.73462
A_87_P015780	CR387495	ZNF217	zinc finger protein 217	gb|CR387495|gb|XM_001232248|tc|TC378269|ref|XM_417505	Gallus gallus finished cDNA, clone ChEST147d11. [CR387495]	0	0	0	1	nnnD	1	NA	NA	NA	-3.72641	-3.72641
A_87_P012655	CR406624			gb|CR406624	Gallus gallus finished cDNA, clone ChEST905d19. [CR406624]	1	0	0	0	Dnnn	1	-3.72546	NA	NA	NA	-3.72546
A_87_P129988	ENSGALT00000035525			ens|ENSGALT00000035525|gb|FM200355|gb|FM200309|gb|FM200326	Gallus gallus partial mRNA for immunoglobulin-like receptor CHIR2D-884 precursor (CHIR2D-884 gene), strain R11. [FM200355]	1	0	0	0	Dnnn	1	-3.72212	NA	NA	NA	-3.72212
A_87_P119228	CR352850			gb|CR352850|tc|TC382334|tc|TC419623|tc|TC390097	Gallus gallus finished cDNA, clone ChEST306a23. [CR352850]	0	0	1	0	nnDn	1	NA	NA	-3.72033	NA	-3.72033
A_87_P099791	ENSGALT00000025670	MB21D1	Mab-21 domain containing 1	ens|ENSGALT00000025670|gb|XM_419881|gb|BU268626|tc|TC421364	Mab-21 domain containing 1 [Source:HGNC Symbol;Acc:21367] [ENSGALT00000025670]	1	0	0	0	Dnnn	1	-3.72016	NA	NA	NA	-3.72016
A_87_P129813	FM200248			gb|FM200248|gb|FM200234|gb|FM200243|gb|FM200246	Gallus gallus partial mRNA for immunoglobulin-like receptor CHIR2D-705 precursor (CHIR2D-705 gene), strain M11. [FM200248]	1	0	0	0	Dnnn	1	-3.7159	NA	NA	NA	-3.7159
A_87_P011109	CR524143			gb|CR524143	Gallus gallus finished cDNA, clone ChEST654b24. [CR524143]	0	0	1	0	nnDn	1	NA	NA	-3.71033	NA	-3.71033
A_87_P014074	CR390556			gb|CR390556	Gallus gallus finished cDNA, clone ChEST663n16. [CR390556]	0	0	1	0	nnDn	1	NA	NA	-3.70851	NA	-3.70851
A_87_P087706	ENSGALT00000001432			ens|ENSGALT00000001432|ens|ENSGALT00000029289|ens|ENSGALT00000029543|gb|CN228121	RJB044A11.ab1 RJtestis Gallus gallus cDNA 5', mRNA sequence [CN228121]	0	0	1	0	nnDn	1	NA	NA	-3.69531	NA	-3.69531
A_87_P001563	ENSGALT00000034352	LOC772212	uncharacterized LOC772212	ens|ENSGALT00000034352|tc|TC402312|ref|XM_001235378	Uncharacterized protein [Source:UniProtKB/TrEMBL;Acc:E1BV72] [ENSGALT00000034352]	1	0	0	0	Dnnn	1	-3.68996	NA	NA	NA	-3.68996
A_87_P067731	ENSGALT00000031441			ens|ENSGALT00000031441|tc|TC383308|tc|TC410174|ref|XM_003642355	Uncharacterized protein [Source:UniProtKB/TrEMBL;Acc:E1C1Q9] [ENSGALT00000031441]	1	0	0	0	Dnnn	1	-3.68942	NA	NA	NA	-3.68942
A_87_P091316	ENSGALT00000029310			ens|ENSGALT00000029310|ens|ENSGALT00000029311|ens|ENSGALT00000029388|ens|ENSGALT00000029390	Unknown	1	0	0	0	Dnnn	1	-3.68682	NA	NA	NA	-3.68682
A_87_P125563	CR391175	LOC419741	uncharacterized LOC419741	gb|CR391175|tc|TC398272|ref|XM_417881	Gallus gallus finished cDNA, clone ChEST699c2. [CR391175]	0	0	0	1	nnnD	1	NA	NA	NA	-3.68668	-3.68668
A_87_P100801	ENSGALT00000039366	LOC429682	GTPase IMAP family member 7-like	ens|ENSGALT00000039366|ens|ENSGALT00000039367|ens|ENSGALT00000039365|ens|ENSGALT00000008175	Uncharacterized protein [Source:UniProtKB/TrEMBL;Acc:F1NUA9] [ENSGALT00000039366]	1	0	0	0	Dnnn	1	-3.68491	NA	NA	NA	-3.68491
A_87_P157518	NM_001031449	BRIX1	BRX1, biogenesis of ribosomes, homolog (S. cerevisiae)	ref|NM_001031449|ens|ENSGALT00000005332|gb|AJ719625|gb|DR415291	Gallus gallus BRX1, biogenesis of ribosomes, homolog (S. cerevisiae) (BRIX1), mRNA [NM_001031449]	0	0	0	1	nnnD	1	NA	NA	NA	-3.68353	-3.68353
A_87_P011638	CR523398			gb|CR523398	Gallus gallus finished cDNA, clone ChEST888f4. [CR523398]	0	1	0	0	nDnn	1	NA	-3.683	NA	NA	-3.683
A_87_P087131	ENSGALT00000002017			ens|ENSGALT00000002017|ens|ENSGALT00000028409|ens|ENSGALT00000022646|ens|ENSGALT00000000325	Unknown	1	0	0	0	Dnnn	1	-3.6792	NA	NA	NA	-3.6792
A_87_P053031	NM_001243724	RX2	retina and anterior neural fold homeobox	ref|NM_001243724|gb|AF420600|gb|AB020318|gb|NM_204104	Gallus gallus retina and anterior neural fold homeobox (RX2), mRNA [NM_001243724]	0	0	1	0	nnDn	1	NA	NA	-3.6775	NA	-3.6775
A_87_P110888	ENSGALT00000027416	EPSTI1	epithelial stromal interaction 1 (breast)	ens|ENSGALT00000027416|ens|ENSGALT00000027415|gb|CR352623|gb|XM_417033	epithelial stromal interaction 1 (breast) [Source:HGNC Symbol;Acc:16465] [ENSGALT00000027416]	1	0	0	0	Dnnn	1	-3.67201	NA	NA	NA	-3.67201
A_87_P070106	ENSGALT00000002596			ens|ENSGALT00000002596|tc|NP9671343|ref|XM_417320	Uncharacterized protein [Source:UniProtKB/TrEMBL;Acc:E1BWE6] [ENSGALT00000002596]	0	1	0	0	nDnn	1	NA	-3.66777	NA	NA	-3.66777
A_87_P025949	TC381873			tc|TC381873|ref|XM_426287	Rep: Microfibrillar-associated protein 3-like precursor (Testis development protein NYD-SP9). - Gallus gallus, complete [TC381873]	1	0	0	0	Dnnn	1	-3.66498	NA	NA	NA	-3.66498
A_87_P015434	CR388490			gb|CR388490|gb|BX278194|tc|TC402737|tc|TC413353	Gallus gallus finished cDNA, clone ChEST585k14. [CR388490]	0	1	0	0	nDnn	1	NA	-3.66057	NA	NA	-3.66057
A_87_P206318	BU443620			gb|BU443620|tc|TC379789|ref|XM_417525	603210037F1 CSEQRBN11 Gallus gallus cDNA clone ChEST187j9 5', mRNA sequence [BU443620]	0	0	0	1	nnnD	1	NA	NA	NA	-3.65183	-3.65183
A_87_P005888	ENSGALT00000037742			ens|ENSGALT00000037742|tc|TC386831|ref|XM_001234742	Uncharacterized protein [Source:UniProtKB/TrEMBL;Acc:E1C2X7] [ENSGALT00000037742]	0	0	0	1	nnnD	1	NA	NA	NA	-3.64944	-3.64944
A_87_P150903	ENSGALT00000032336	NSDHL	NAD(P) dependent steroid dehydrogenase-like	ens|ENSGALT00000032336|tc|TC379112|ref|XM_420279	Uncharacterized protein [Source:UniProtKB/TrEMBL;Acc:E1C279] [ENSGALT00000032336]	0	1	0	0	nDnn	1	NA	-3.64666	NA	NA	-3.64666
A_87_P011126	CR524125			gb|CR524125|gb|CR385133|gb|CR386763|tc|TC387962	Gallus gallus finished cDNA, clone ChEST647j5. [CR524125]	1	0	0	0	Dnnn	1	-3.64275	NA	NA	NA	-3.64275
A_87_P021469	BX950770			gb|BX950770|gb|BU266737|tc|TC418170	Gallus gallus finished cDNA, clone ChEST817h19. [BX950770]	0	0	0	1	nnnD	1	NA	NA	NA	-3.64191	-3.64191
A_87_P059871	ENSGALT00000040519			ens|ENSGALT00000040519|tc|TC380371|ref|XM_423742	PREDICTED: Gallus gallus uncharacterized LOC426064 (LOC426064), mRNA [XM_423742]	1	0	0	0	Dnnn	1	-3.63067	NA	NA	NA	-3.63067
A_87_P088043	ENSGALT00000018918			ens|ENSGALT00000018918|ens|ENSGALT00000036122|ens|ENSGALT00000029700|ens|ENSGALT00000036184	Unknown	1	0	0	0	Dnnn	1	-3.62955	NA	NA	NA	-3.62955
A_87_P017441	CR354256			gb|CR354256|gb|XM_427237|tc|TC439133|tc|TC404000	Gallus gallus finished cDNA, clone ChEST295o12. [CR354256]	1	0	0	0	Dnnn	1	-3.6271	NA	NA	NA	-3.6271
A_87_P009021	NM_205157	AGTR1	angiotensin II receptor, type 1	ref|NM_205157|ens|ENSGALT00000040472|ens|ENSGALT00000040471|gb|U76704	Gallus gallus angiotensin II receptor, type 1 (AGTR1), mRNA [NM_205157]	0	0	1	0	nnDn	1	NA	NA	-3.62513	NA	-3.62513
A_87_P055056	NM_001113759	CHCHD4	coiled-coil-helix-coiled-coil-helix domain containing 4	ref|NM_001113759|ens|ENSGALT00000010231|gb|CR353984|tc|TC438035	Gallus gallus coiled-coil-helix-coiled-coil-helix domain containing 4 (CHCHD4), nuclear gene encoding mitochondrial protein, mRNA [NM_001113759]	0	0	0	1	nnnD	1	NA	NA	NA	-3.62116	-3.62116
A_87_P056631	NM_001045834	CCR5	chemokine (C-C motif) receptor 5 (gene/pseudogene)	ref|NM_001045834|ens|ENSGALT00000019165|ens|ENSGALT00000037608|gb|FR874035	Gallus gallus chemokine (C-C motif) receptor 5 (gene/pseudogene) (CCR5), mRNA [NM_001045834]	1	0	0	0	Dnnn	1	-3.61696	NA	NA	NA	-3.61696
A_87_P035720	NM_001030898	CSF3R	colony stimulating factor 3 receptor (granulocyte)	ref|NM_001030898|ens|ENSGALT00000003300|gb|AJ851515|tc|TC440051	Gallus gallus colony stimulating factor 3 receptor (granulocyte) (CSF3R), mRNA [NM_001030898]	1	0	0	0	Dnnn	1	-3.61518	NA	NA	NA	-3.61518
A_87_P076806	ENSGALT00000041313	C9H2orf82	chromosome 9 open reading frame, human C2orf82	ens|ENSGALT00000041313|tc|TC416307|ref|XM_001231547	chromosome 2 open reading frame 82 [Source:HGNC Symbol;Acc:33763] [ENSGALT00000041313]	0	1	0	0	nDnn	1	NA	-3.60688	NA	NA	-3.60688
A_87_P011431	CR523701			gb|CR523701|tc|TC401871	Gallus gallus finished cDNA, clone ChEST487i23. [CR523701]	0	0	1	0	nnDn	1	NA	NA	-3.6029	NA	-3.6029
A_87_P019838	ENSGALT00000037879	DPP10	dipeptidyl-peptidase 10 (non-functional)	ens|ENSGALT00000037879|gb|XM_422126|tc|TC378306	dipeptidyl-peptidase 10 (non-functional) [Source:HGNC Symbol;Acc:20823] [ENSGALT00000037879]	0	0	1	0	nnDn	1	NA	NA	-3.59035	NA	-3.59035
A_87_P129008	DQ453693			gb|DQ453693|tc|NP7182601	Gallus gallus DMRT1 isoform i mRNA, partial cds, alternatively spliced. [DQ453693]	1	0	0	0	Dnnn	1	-3.58988	NA	NA	NA	-3.58988
A_87_P015488	CR387909	SGK2	serum/glucocorticoid regulated kinase 2	gb|CR387909|gb|CR387320|tc|TC382767|tc|TC397532	Gallus gallus finished cDNA, clone ChEST174g9. [CR387909]	0	0	0	1	nnnD	1	NA	NA	NA	-3.58896	-3.58896
A_87_P011716	CR523288	CORO2A	coronin, actin binding protein, 2A	gb|CR523288|tc|TC411499|tc|TC411668	Gallus gallus finished cDNA, clone ChEST28m8. [CR523288]	0	0	0	1	nnnD	1	NA	NA	NA	-3.58407	-3.58407
A_87_P072946	ENSGALT00000028046	HAVCR1	hepatitis A virus cellular receptor 1	ens|ENSGALT00000028046	hepatitis A virus cellular receptor 1 [Source:RefSeq peptide;Acc:NP_001025788] [ENSGALT00000028046]	1	0	0	0	Dnnn	1	-3.57984	NA	NA	NA	-3.57984
A_87_P165648	TC392720			tc|TC392720	Rep: Desmoglein-2 precursor (HDGC). - Gallus gallus, partial (92%) [TC392720]	0	1	0	0	nDnn	1	NA	-3.57757	NA	NA	-3.57757
A_87_P058651	NM_001031338	BF2	MHC BF2 class I	ref|NM_001031338|ref|NM_001097530|ref|NM_001044683|ens|ENSGALT00000000234	Gallus gallus MHC BF2 class I (BF2), mRNA [NM_001031338]	1	0	0	0	Dnnn	1	-3.56358	NA	NA	NA	-3.56358
A_87_P190613	NM_001044683	BF1	MHC BF1 class I	ref|NM_001044683|ref|NM_001097530|ens|ENSGALT00000000234|gb|AB159069	Gallus gallus MHC BF1 class I (BF1), mRNA [NM_001044683]	1	0	0	0	Dnnn	1	-3.5581	NA	NA	NA	-3.5581
A_87_P087061	ENSGALT00000036102			ens|ENSGALT00000036102|ens|ENSGALT00000035534|ens|ENSGALT00000022015|ens|ENSGALT00000035869	Unknown	0	0	0	1	nnnD	1	NA	NA	NA	-3.55644	-3.55644
A_87_P050241	NM_001007482	LAT2	linker for activation of T cells family, member 2	ref|NM_001007482|ens|ENSGALT00000001987|gb|AY743659|gb|BX935994	Gallus gallus linker for activation of T cells family, member 2 (LAT2), mRNA [NM_001007482]	1	0	0	0	Dnnn	1	-3.5541	NA	NA	NA	-3.5541
A_87_P070416	ENSGALT00000034233	KCNB1	potassium voltage-gated channel, Shab-related subfamily, member 1	ens|ENSGALT00000034233|tc|NP9671289|ref|XM_425704	potassium voltage-gated channel, Shab-related subfamily, member 1 [Source:HGNC Symbol;Acc:6231] [ENSGALT00000034233]	0	0	0	1	nnnD	1	NA	NA	NA	-3.55299	-3.55299
A_87_P199948	ENSGALT00000003148	COMT	catechol-O-methyltransferase	ens|ENSGALT00000003148|gb|BX933718	catechol-O-methyltransferase [Source:HGNC Symbol;Acc:2228] [ENSGALT00000003148]	1	0	0	0	Dnnn	1	-3.54692	NA	NA	NA	-3.54692
A_87_P074506	ENSGALT00000002338	CENPT	centromere protein T	ens|ENSGALT00000002338|gb|XM_414020|tc|TC379031|tc|TC429314	centromere protein T [Source:HGNC Symbol;Acc:25787] [ENSGALT00000002338]	0	0	0	1	nnnD	1	NA	NA	NA	-3.5453	-3.5453
A_87_P051666	NM_001031303	KLHL6	kelch-like 6 (Drosophila)	ref|NM_001031303|ens|ENSGALT00000003547|ens|ENSGALT00000003546|gb|AJ851379	Gallus gallus kelch-like 6 (Drosophila) (KLHL6), mRNA [NM_001031303]	1	0	0	0	Dnnn	1	-3.54351	NA	NA	NA	-3.54351
A_87_P311822	NP9665680			tc|NP9665680|tc|NP9667658	GB	0	0	0	1	nnnD	1	NA	NA	NA	-3.53311	-3.53311
A_87_P118013	ENSGALT00000007609	C1QB	complement component 1, q subcomponent, B chain	ens|ENSGALT00000007609|gb|BX936217|gb|BX934796|gb|BX935266	complement component 1, q subcomponent, B chain [Source:HGNC Symbol;Acc:1242] [ENSGALT00000007609]	1	0	0	0	Dnnn	1	-3.53089	NA	NA	NA	-3.53089
A_87_P023238	ENSGALT00000001061	LOC415661	uncharacterized oxidoreductase-like	ens|ENSGALT00000001061|gb|BX933022|gb|BX933374|gb|BX932226	Uncharacterized protein [Source:UniProtKB/TrEMBL;Acc:F1N9C1] [ENSGALT00000001061]	1	0	0	0	Dnnn	1	-3.52993	NA	NA	NA	-3.52993
A_87_P159463	XM_415656	LOC417404	cooperator of PRMT5-like	gb|XM_415656|tc|TC383205	PREDICTED: Gallus gallus hypothetical LOC417404 (LOC417404), mRNA [XM_415656]	0	0	1	0	nnDn	1	NA	NA	-3.52839	NA	-3.52839
A_87_P109888	ENSGALT00000026259			ens|ENSGALT00000026259|tc|TC425138|ref|XM_003640512	chromosome X open reading frame 21 [Source:HGNC Symbol;Acc:25667] [ENSGALT00000026259]	1	0	0	0	Dnnn	1	-3.52789	NA	NA	NA	-3.52789
A_87_P119753	CR353453	CHORDC1	cysteine and histidine-rich domain (CHORD) containing 1	gb|CR353453	Gallus gallus finished cDNA, clone ChEST507h23. [CR353453]	0	0	0	1	nnnD	1	NA	NA	NA	-3.52438	-3.52438
A_87_P015079	CR389022			gb|CR389022	Gallus gallus finished cDNA, clone ChEST350i6. [CR389022]	0	0	1	0	nnDn	1	NA	NA	-3.52429	NA	-3.52429
A_87_P015187	ENSGALT00000023005	SMC1B	structural maintenance of chromosomes 1B	ens|ENSGALT00000023005|ens|ENSGALT00000023006|gb|CR388851|gb|XM_416467	structural maintenance of chromosomes 1B [Source:HGNC Symbol;Acc:11112] [ENSGALT00000023005]	0	0	1	0	nnDn	1	NA	NA	-3.52241	NA	-3.52241
A_87_P067956	ENSGALT00000040565			ens|ENSGALT00000040565|ens|ENSGALT00000035940|gb|CN230263	Uncharacterized protein [Source:UniProtKB/TrEMBL;Acc:E1C8T7] [ENSGALT00000040565]	1	0	0	0	Dnnn	1	-3.52002	NA	NA	NA	-3.52002
A_87_P087241	ENSGALT00000028198			ens|ENSGALT00000028198|ens|ENSGALT00000001840|ens|ENSGALT00000036102|ens|ENSGALT00000035722	Unknown	0	0	0	1	nnnD	1	NA	NA	NA	-3.51942	-3.51942
A_87_P150573	TC379990			tc|TC379990|tc|TC397876	Rep: Uncharacterized protein C1orf55. - Gallus gallus, complete [TC379990]	1	0	0	0	Dnnn	1	-3.51789	NA	NA	NA	-3.51789
A_87_P198528	ENSGALT00000037740	LMNB1	lamin B1	ens|ENSGALT00000037740|gb|DR415106|tc|TC418602|tc|TC430719	lamin B1 [Source:RefSeq peptide;Acc:NP_990617] [ENSGALT00000037740]	1	0	0	0	Dnnn	1	-3.51623	NA	NA	NA	-3.51623
A_87_P016252	NM_001197038	GUCA2A	guanylate cyclase activator 2A (guanylin)	ref|NM_001197038|gb|CR386770|gb|BX934917|gb|CR386778	Gallus gallus guanylate cyclase activator 2A (guanylin) (GUCA2A), mRNA [NM_001197038]	0	0	1	0	nnDn	1	NA	NA	-3.5156	NA	-3.5156
A_87_P036101	NM_001007873	SPATA2	spermatogenesis associated 2	ref|NM_001007873|ens|ENSGALT00000013022|gb|AJ720887|gb|CO762331	Gallus gallus spermatogenesis associated 2 (SPATA2), mRNA [NM_001007873]	0	0	0	1	nnnD	1	NA	NA	NA	-3.5152	-3.5152
A_87_P009182	ENSGALT00000038961	BMP7	bone morphogenetic protein 7	ens|ENSGALT00000038961|ens|ENSGALT00000012430|ens|ENSGALT00000033537|gb|S77477	Uncharacterized protein [Source:UniProtKB/TrEMBL;Acc:F1NTS9] [ENSGALT00000038961]	0	1	0	0	nDnn	1	NA	-3.51372	NA	NA	-3.51372
A_87_P037096	NM_001030801	ATP6AP2	ATPase, H+ transporting, lysosomal accessory protein 2	ref|NM_001030801|ens|ENSGALT00000026187|gb|AJ719432|gb|CR406923	Gallus gallus ATPase, H+ transporting, lysosomal accessory protein 2 (ATP6AP2), mRNA [NM_001030801]	1	0	0	0	Dnnn	1	-3.49259	NA	NA	NA	-3.49259
A_87_P100251	ENSGALT00000036847			ens|ENSGALT00000036847|ens|ENSGALT00000026603|ens|ENSGALT00000036849|gb|BX932813	Uncharacterized protein [Source:UniProtKB/TrEMBL;Acc:F1NRG8] [ENSGALT00000036847]	0	0	1	0	nnDn	1	NA	NA	-3.49194	NA	-3.49194
A_87_P108753	ENSGALT00000024326			ens|ENSGALT00000024326|gb|BX950826|gb|BU383340|tc|TC408190	uroplakin 1B [Source:HGNC Symbol;Acc:12578] [ENSGALT00000024326]	0	1	0	0	nDnn	1	NA	-3.4917	NA	NA	-3.4917
A_87_P075686	ENSGALT00000002633	C10H15orf59	chromosome 10 open reading frame, human C15orf59	ens|ENSGALT00000002633|gb|CR407172|gb|XM_413700|tc|TC390887	chromosome 15 open reading frame 59 [Source:HGNC Symbol;Acc:33753] [ENSGALT00000002633]	1	0	0	0	Dnnn	1	-3.49133	NA	NA	NA	-3.49133
A_87_P086341	NM_001013395	ASS1	argininosuccinate synthase 1	ref|NM_001013395|ens|ENSGALT00000036203|ens|ENSGALT00000039564|ens|ENSGALT00000006389	Gallus gallus argininosuccinate synthase 1 (ASS1), mRNA [NM_001013395]	1	0	0	0	Dnnn	1	-3.47997	NA	NA	NA	-3.47997
A_87_P067166	ENSGALT00000002646	TNRC6C	trinucleotide repeat containing 6C	ens|ENSGALT00000002646|ens|ENSGALT00000039190|gb|XM_415612|tc|TC389060	trinucleotide repeat containing 6C [Source:HGNC Symbol;Acc:29318] [ENSGALT00000002646]	0	0	0	1	nnnD	1	NA	NA	NA	-3.47573	-3.47573
A_87_P111203	ENSGALT00000027578	FRY	furry homolog (Drosophila)	ens|ENSGALT00000027578|ens|ENSGALT00000022829|gb|XR_026972|tc|TC441132	furry homolog (Drosophila) [Source:HGNC Symbol;Acc:20367] [ENSGALT00000027578]	1	0	0	0	Dnnn	1	-3.47325	NA	NA	NA	-3.47325
A_87_P278683	NM_001030752	WDR91	WD repeat domain 91	ref|NM_001030752|ens|ENSGALT00000019155|ens|ENSGALT00000019157|gb|AJ719717	Gallus gallus WD repeat domain 91 (WDR91), mRNA [NM_001030752]	1	0	0	0	Dnnn	1	-3.47308	NA	NA	NA	-3.47308
A_87_P013033	CR406034			gb|CR406034	Gallus gallus finished cDNA, clone ChEST620f11. [CR406034]	0	1	0	0	nDnn	1	NA	-3.46136	NA	NA	-3.46136
A_87_P012639	ENSGALT00000026699	TXLNG	taxilin gamma	ens|ENSGALT00000026699|gb|CR406646|tc|TC382979|ref|XM_416817	Uncharacterized protein [Source:UniProtKB/TrEMBL;Acc:F1NI14] [ENSGALT00000026699]	0	0	0	1	nnnD	1	NA	NA	NA	-3.45806	-3.45806
A_87_P001510	TC437318			tc|TC437318|tc|TC411461|ref|XM_003641118|ref|XM_426275	Rep: Gab3 protein isoform 2 - Gallus gallus, partial (17%) [TC437318]	1	0	0	0	Dnnn	1	-3.45472	NA	NA	NA	-3.45472
A_87_P162978	XM_417765	ZC3H12A	zinc finger CCCH-type containing 12A	gb|XM_417765|tc|TC378724	PREDICTED: Gallus gallus hypothetical LOC419618 (LOC419618), mRNA [XM_417765]	1	0	0	0	Dnnn	1	-3.45229	NA	NA	NA	-3.45229
A_87_P020014	XM_001231472			gb|XM_001231472|tc|TC378302|tc|TC381797|tc|TC395136	PREDICTED: Gallus gallus similar to netrin G1, transcript variant 2 (LOC424336), mRNA [XM_001231472]	0	1	0	0	nDnn	1	NA	-3.44998	NA	NA	-3.44998
A_87_P026152	ENSGALT00000038789	NAF1	nuclear assembly factor 1 homolog (S. cerevisiae)	ens|ENSGALT00000038789|gb|XM_001233312|tc|TC387714|tc|TC397568	nuclear assembly factor 1 homolog (S. cerevisiae) [Source:HGNC Symbol;Acc:25126] [ENSGALT00000038789]	0	0	0	1	nnnD	1	NA	NA	NA	-3.44941	-3.44941
A_87_P064301	ENSGALT00000015210	TRIM63	tripartite motif containing 63	ens|ENSGALT00000015210|gb|BX931246|gb|BX929474|gb|XM_424369	tripartite motif containing 63 [Source:HGNC Symbol;Acc:16007] [ENSGALT00000015210]	0	0	1	0	nnDn	1	NA	NA	-3.44723	NA	-3.44723
A_87_P156683	CO760221			gb|CO760221|tc|TC379199	brain_EST03413 Brain cDNA Library Gallus gallus cDNA 3', mRNA sequence [CO760221]	0	0	1	0	nnDn	1	NA	NA	-3.44502	NA	-3.44502
A_87_P011101	ENSGALT00000024106	FAM169A	family with sequence similarity 169, member A	ens|ENSGALT00000024106|gb|CR524152|gb|XM_429149|tc|TC384015	family with sequence similarity 169, member A [Source:HGNC Symbol;Acc:29138] [ENSGALT00000024106]	0	0	1	0	nnDn	1	NA	NA	-3.44473	NA	-3.44473
A_87_P134638	NM_204167	HPSE	heparanase	ref|NM_204167|ens|ENSGALT00000018267|gb|AY037007|tc|TC376154	Gallus gallus heparanase (HPSE), mRNA [NM_204167]	1	0	0	0	Dnnn	1	-3.43948	NA	NA	NA	-3.43948
A_87_P126738	CR406716			gb|CR406716|gb|CO773668	Gallus gallus finished cDNA, clone ChEST984g8. [CR406716]	0	0	1	0	nnDn	1	NA	NA	-3.43703	NA	-3.43703
A_87_P131163	ENSGALT00000020052			ens|ENSGALT00000020052|gb|U78214|gb|Z97237|gb|Z97306	Uncharacterized protein [Source:UniProtKB/TrEMBL;Acc:E1C086] [ENSGALT00000020052]	1	0	0	0	Dnnn	1	-3.43469	NA	NA	NA	-3.43469
A_87_P132808	ENSGALT00000028409			ens|ENSGALT00000028409|ens|ENSGALT00000036122|ens|ENSGALT00000028263|ens|ENSGALT00000000625	Unknown	1	0	0	0	Dnnn	1	-3.43063	NA	NA	NA	-3.43063
A_87_P149778	NM_204818	GSTA3	glutathione S-transferase alpha 3	ref|NM_204818|ens|ENSGALT00000026335|gb|AF133251|gb|DR416854	Gallus gallus glutathione S-transferase alpha 3 (GSTA3), mRNA [NM_204818]	1	0	0	0	Dnnn	1	-3.42872	NA	NA	NA	-3.42872
A_87_P136778	BX935985			gb|BX935985	Gallus gallus finished cDNA, clone ChEST431o2. [BX935985]	1	0	0	0	Dnnn	1	-3.42319	NA	NA	NA	-3.42319
A_87_P017686	CR353860			gb|CR353860	Gallus gallus finished cDNA, clone ChEST216i10. [CR353860]	0	0	0	1	nnnD	1	NA	NA	NA	-3.42138	-3.42138
A_87_P022307	BX935014	NUDT2	nudix (nucleoside diphosphate linked moiety X)-type motif 2	gb|BX935014|tc|TC379960|ref|XM_424973	Gallus gallus finished cDNA, clone ChEST302l21. [BX935014]	0	0	1	0	nnDn	1	NA	NA	-3.42063	NA	-3.42063
A_87_P013984	CR390700			gb|CR390700|ref|XM_003641740	Gallus gallus finished cDNA, clone ChEST599m1. [CR390700]	0	1	0	0	nDnn	1	NA	-3.4201	NA	NA	-3.4201
A_87_P016067	CR387052	PTPRK	protein tyrosine phosphatase, receptor type, K	gb|CR387052|gb|CR388467|gb|XM_419748|tc|TC377703	Gallus gallus finished cDNA, clone ChEST433f7. [CR387052]	0	1	0	0	nDnn	1	NA	-3.41597	NA	NA	-3.41597
A_87_P129843	FM200272			gb|FM200272	Gallus gallus partial mRNA for immunoglobulin-like receptor CHIR2D-740 precursor (CHIR2D-740 gene), strain M11. [FM200272]	1	0	0	0	Dnnn	1	-3.4152	NA	NA	NA	-3.4152
A_87_P013367	CR391565			gb|CR391565|tc|TC415920	Gallus gallus finished cDNA, clone ChEST789c23. [CR391565]	0	1	0	0	nDnn	1	NA	-3.41105	NA	NA	-3.41105
A_87_P057331	NM_001017412	CD1C	CD1c molecule	ref|NM_001017412|ens|ENSGALT00000029264|gb|AB204801|gb|AY874075	Gallus gallus CD1c molecule (CD1C), mRNA [NM_001017412]	1	0	0	0	Dnnn	1	-3.40408	NA	NA	NA	-3.40408
A_87_P153203	BU347374			gb|BU347374|tc|TC411788|tc|TC404803|ref|XM_417014	603524634F1 CSEQCHN68 Gallus gallus cDNA clone ChEST469c10 5', mRNA sequence [BU347374]	1	0	0	0	Dnnn	1	-3.39816	NA	NA	NA	-3.39816
A_87_P021571	BX950568			gb|BX950568|gb|BU371007	Gallus gallus finished cDNA, clone ChEST565d20. [BX950568]	1	0	0	0	Dnnn	1	-3.39759	NA	NA	NA	-3.39759
A_87_P017645	CR353928			gb|CR353928|gb|BU113082|tc|TC439355|tc|TC402750	Gallus gallus finished cDNA, clone ChEST361a6. [CR353928]	1	0	0	0	Dnnn	1	-3.39525	NA	NA	NA	-3.39525
A_87_P052161	NM_001030861	BPIFB8	Ovocalyxin-36	ref|NM_001030861|ens|ENSGALT00000010777|gb|AJ968387|tc|TC375693	Gallus gallus Ovocalyxin-36 (BPIFB8), mRNA [NM_001030861]	0	1	0	0	nDnn	1	NA	-3.39383	NA	NA	-3.39383
A_87_P054436	NM_001003797	GATA2	GATA binding protein 2	ref|NM_001003797|ens|ENSGALT00000009505|ens|ENSGALT00000030746|gb|X56930	Gallus gallus GATA binding protein 2 (GATA2), mRNA [NM_001003797]	0	0	0	1	nnnD	1	NA	NA	NA	-3.3922	-3.3922
A_87_P015837	ENSGALT00000015986	C7H2orf77	chromosome 7 open reading frame, human C2orf77	ens|ENSGALT00000015986|gb|CR387407|gb|XM_422007|tc|TC431657	chromosome 2 open reading frame 77 [Source:HGNC Symbol;Acc:25064] [ENSGALT00000015986]	1	0	0	0	Dnnn	1	-3.39141	NA	NA	NA	-3.39141
A_87_P096951	ENSGALT00000025943	CYP26B1	cytochrome P450, family 26, subfamily B, polypeptide 1	ens|ENSGALT00000025943|tc|NP9676148|ref|XM_426366	Uncharacterized protein [Source:UniProtKB/TrEMBL;Acc:F1NZL3] [ENSGALT00000025943]	0	0	0	1	nnnD	1	NA	NA	NA	-3.39017	-3.39017
A_87_P087136	ENSGALT00000000625			ens|ENSGALT00000000625|ens|ENSGALT00000002017|gb|CR523322|gb|XM_001236385	Gallus gallus finished cDNA, clone ChEST858l18. [CR523322]	1	0	0	0	Dnnn	1	-3.38769	NA	NA	NA	-3.38769
A_87_P134628	ENSGALT00000032184			ens|ENSGALT00000032184|gb|BX267671|tc|TC421365|ref|XM_420562	Uncharacterized protein [Source:UniProtKB/TrEMBL;Acc:F1NUW2] [ENSGALT00000032184]	0	0	0	1	nnnD	1	NA	NA	NA	-3.37811	-3.37811
A_87_P130053	AF026561			gb|AF026561|gb|HQ203717|gb|HQ203707|tc|TC435708	Gallus gallus MHC class II B-L beta (B-L beta allele A12) mRNA, partial cds. [AF026561]	1	0	0	0	Dnnn	1	-3.37652	NA	NA	NA	-3.37652
A_87_P149023	DR418254	PLSCR1	phospholipid scramblase 1	gb|DR418254	gPGC_EST08096 Embryonic gonadal PGC cDNA Library Gallus gallus cDNA 5', mRNA sequence [DR418254]	1	0	0	0	Dnnn	1	-3.37555	NA	NA	NA	-3.37555
A_87_P011709	CR523297			gb|CR523297|tc|TC429065	Gallus gallus finished cDNA, clone ChEST846n12. [CR523297]	1	0	0	0	Dnnn	1	-3.37501	NA	NA	NA	-3.37501
A_87_P015116	CR388961	NUP210	nucleoporin 210kDa	gb|CR388961|gb|XM_414320|tc|TC381044	Gallus gallus finished cDNA, clone ChEST320p9. [CR388961]	1	0	0	0	Dnnn	1	-3.37489	NA	NA	NA	-3.37489
A_87_P151323	XM_416592	SFT2D2	SFT2 domain containing 2	gb|XM_416592|tc|TC380561|tc|TC412418	PREDICTED: Gallus gallus SFT2 domain containing 2 (SFT2D2), mRNA [XM_416592]	0	0	1	0	nnDn	1	NA	NA	-3.37409	NA	-3.37409
A_87_P017618	CR353974	EXD1	exonuclease 3'-5' domain containing 1	gb|CR353974|gb|XM_001234591|tc|TC385246	Gallus gallus finished cDNA, clone ChEST97p14. [CR353974]	0	0	1	0	nnDn	1	NA	NA	-3.37334	NA	-3.37334
A_87_P015305	CR388689			gb|CR388689|tc|TC411695	Gallus gallus finished cDNA, clone ChEST878d16. [CR388689]	0	1	0	0	nDnn	1	NA	-3.37191	NA	NA	-3.37191
A_87_P120013	CR353741			gb|CR353741	Gallus gallus finished cDNA, clone ChEST922m16. [CR353741]	0	0	0	1	nnnD	1	NA	NA	NA	-3.36872	-3.36872
A_87_P038128	NM_204429	CHIA	chitinase, acidic	ref|NM_204429|ens|ENSGALT00000005563|ens|ENSGALT00000005566|ens|ENSGALT00000005569	Gallus gallus chitinase, acidic (CHIA), mRNA [NM_204429]	1	0	0	0	Dnnn	1	-3.36831	NA	NA	NA	-3.36831
A_87_P090016	ENSGALT00000023008	CCDC19	coiled-coil domain containing 19	ens|ENSGALT00000023008	Unknown	0	0	1	0	nnDn	1	NA	NA	-3.35997	NA	-3.35997
A_87_P011643	CR523391			gb|CR523391	Gallus gallus finished cDNA, clone ChEST883f20. [CR523391]	1	0	0	0	Dnnn	1	-3.35973	NA	NA	NA	-3.35973
A_87_P118443	BX950697			gb|BX950697	Gallus gallus finished cDNA, clone ChEST694f16. [BX950697]	1	0	0	0	Dnnn	1	-3.35958	NA	NA	NA	-3.35958
A_87_P000872	ENSGALT00000017667	MACC1	metastasis associated in colon cancer 1	ens|ENSGALT00000017667|tc|TC380389|ref|XM_418705	metastasis associated in colon cancer 1 [Source:HGNC Symbol;Acc:30215] [ENSGALT00000017667]	0	1	0	0	nDnn	1	NA	-3.3574	NA	NA	-3.3574
A_87_P010868	CR732803			gb|CR732803|tc|TC411522|ref|XM_003641963	Gallus gallus finished cDNA, clone ChEST538j4. [CR732803]	0	0	1	0	nnDn	1	NA	NA	-3.3548	NA	-3.3548
A_87_P023752	ENSGALT00000016138	HAAO	3-hydroxyanthranilate 3,4-dioxygenase	ens|ENSGALT00000016138|gb|BX931887|gb|BX936138|gb|XM_419453	3-hydroxyanthranilate 3,4-dioxygenase [Source:HGNC Symbol;Acc:4796] [ENSGALT00000016138]	1	0	0	0	Dnnn	1	-3.35359	NA	NA	NA	-3.35359
A_87_P013991	ENSGALT00000024008			ens|ENSGALT00000024008|gb|CR390685|tc|TC439981|tc|TC403079	Uncharacterized protein [Source:UniProtKB/TrEMBL;Acc:F1N9C9] [ENSGALT00000024008]	1	0	0	0	Dnnn	1	-3.35255	NA	NA	NA	-3.35255
A_87_P014807	CR389456			gb|CR389456	Gallus gallus finished cDNA, clone ChEST977l8. [CR389456]	0	0	1	0	nnDn	1	NA	NA	-3.35231	NA	-3.35231
A_87_P014456	CR389970			gb|CR389970|tc|TC404631	Gallus gallus finished cDNA, clone ChEST992p24. [CR389970]	0	0	1	0	nnDn	1	NA	NA	-3.34828	NA	-3.34828
A_87_P017502	ENSGALT00000037641			ens|ENSGALT00000037641|gb|CR354160|gb|XM_429547|tc|NP9680071	Uncharacterized protein [Source:UniProtKB/TrEMBL;Acc:E1C5H1] [ENSGALT00000037641]	0	0	1	0	nnDn	1	NA	NA	-3.34503	NA	-3.34503
A_87_P060681	ENSGALT00000041257	BCDIN3D	BCDIN3 domain containing	ens|ENSGALT00000041257|gb|XM_428854|tc|TC382093	BCDIN3 domain containing [Source:HGNC Symbol;Acc:27050] [ENSGALT00000041257]	0	0	0	1	nnnD	1	NA	NA	NA	-3.34412	-3.34412
A_87_P016493	CR386411			gb|CR386411|tc|TC409036|tc|TC418537	Gallus gallus finished cDNA, clone ChEST225o19. [CR386411]	1	0	0	0	Dnnn	1	-3.34396	NA	NA	NA	-3.34396
A_87_P037887	NM_204675	WNT3A	wingless-type MMTV integration site family, member 3A	ref|NM_204675|ref|NM_001171601|ens|ENSGALT00000031305|ens|ENSGALT00000031304	Gallus gallus wingless-type MMTV integration site family, member 3A (WNT3A), transcript variant 2, mRNA [NM_204675]	0	0	0	1	nnnD	1	NA	NA	NA	-3.34158	-3.34158
A_87_P023766	BX931847			gb|BX931847|gb|XM_429219|tc|TC379582	Gallus gallus finished cDNA, clone ChEST799g1. [BX931847]	0	0	1	0	nnDn	1	NA	NA	-3.33876	NA	-3.33876
A_87_P016492	CR386412	MATK	megakaryocyte-associated tyrosine kinase	gb|CR386412|gb|XM_001232094|tc|TC384102	Gallus gallus finished cDNA, clone ChEST920g23. [CR386412]	1	0	0	0	Dnnn	1	-3.33812	NA	NA	NA	-3.33812
A_87_P074276	ENSGALT00000013444	CNTN4	contactin 4	ens|ENSGALT00000013444|gb|XM_414435|tc|TC424227|tc|TC402324	Uncharacterized protein [Source:UniProtKB/TrEMBL;Acc:F1P3U6] [ENSGALT00000013444]	0	0	1	0	nnDn	1	NA	NA	-3.33529	NA	-3.33529
A_87_P089676	ENSGALT00000022016			ens|ENSGALT00000022016|ens|ENSGALT00000035618|tc|NP9665792|ref|XM_003643718	GB	0	0	0	1	nnnD	1	NA	NA	NA	-3.33326	-3.33326
A_87_P022301	ENSGALT00000006930	HPD	4-hydroxyphenylpyruvate dioxygenase	ens|ENSGALT00000006930|gb|BX935030|gb|BX934087|tc|TC378068	Uncharacterized protein [Source:UniProtKB/TrEMBL;Acc:F1NVJ0] [ENSGALT00000006930]	1	0	0	0	Dnnn	1	-3.33103	NA	NA	NA	-3.33103
A_87_P037599	ENSGALT00000036929			ens|ENSGALT00000036929|ens|ENSGALT00000032447|ens|ENSGALT00000024538|gb|AF465271	coagulation factor V (proaccelerin, labile factor) [Source:HGNC Symbol;Acc:3542] [ENSGALT00000036929]	1	0	0	0	Dnnn	1	-3.32836	NA	NA	NA	-3.32836
A_87_P123028	CR388524			gb|CR388524	Gallus gallus finished cDNA, clone ChEST585p7. [CR388524]	0	1	0	0	nDnn	1	NA	-3.32706	NA	NA	-3.32706
A_87_P277498	NM_001159698	HSPH1	heat shock 105kDa/110kDa protein 1	ref|NM_001159698|ens|ENSGALT00000027586|tc|TC433167|tc|TC401681	Gallus gallus heat shock 105kDa/110kDa protein 1 (HSPH1), mRNA [NM_001159698]	0	0	0	1	nnnD	1	NA	NA	NA	-3.32526	-3.32526
A_87_P174103	XM_001235162	P2RX7	purinergic receptor P2X, ligand-gated ion channel, 7	gb|XM_001235162|tc|TC380961	PREDICTED: Gallus gallus similar to P2X7 receptor subunit (LOC771952), mRNA [XM_001235162]	1	0	0	0	Dnnn	1	-3.32025	NA	NA	NA	-3.32025
A_87_P028067	ENSGALT00000015944	MGST2	microsomal glutathione S-transferase 2	ens|ENSGALT00000015944|tc|TC416530|ref|XM_003641143|ref|XM_001234229	microsomal glutathione S-transferase 2 [Source:HGNC Symbol;Acc:7063] [ENSGALT00000015944]	1	0	0	0	Dnnn	1	-3.31981	NA	NA	NA	-3.31981
A_87_P009324	ENSGALT00000039147	COL17A1	collagen, type XVII, alpha 1	ens|ENSGALT00000039147|gb|M60172|gb|XM_421744|tc|NP346790	collagen, type XVII, alpha 1 [Source:HGNC Symbol;Acc:2194] [ENSGALT00000039147]	0	1	0	0	nDnn	1	NA	-3.31813	NA	NA	-3.31813
A_87_P239823	NM_001008453	CCND3	cyclin D3	ref|NM_001008453|ens|ENSGALT00000005513|gb|AJ720095|tc|TC413152	Gallus gallus cyclin D3 (CCND3), mRNA [NM_001008453]	1	0	0	0	Dnnn	1	-3.31435	NA	NA	NA	-3.31435
A_87_P092146	ENSGALT00000038612	ARSB	arylsulfatase B	ens|ENSGALT00000038612|ens|ENSGALT00000007062|gb|XR_026771|tc|TC394903	arylsulfatase B [Source:HGNC Symbol;Acc:714] [ENSGALT00000038612]	1	0	0	0	Dnnn	1	-3.31288	NA	NA	NA	-3.31288
A_87_P012650	CR406630			gb|CR406630|tc|TC402372|tc|TC397649	Gallus gallus finished cDNA, clone ChEST768j8. [CR406630]	1	0	0	0	Dnnn	1	-3.30766	NA	NA	NA	-3.30766
A_87_P075666	ENSGALT00000040061	C10H15orf60	chromosome 10 open reading frame, human C15orf60	ens|ENSGALT00000040061|ens|ENSGALT00000002677|tc|TC394063|ref|XM_001232861	chromosome 15 open reading frame 60 [Source:HGNC Symbol;Acc:25065] [ENSGALT00000040061]	0	0	1	0	nnDn	1	NA	NA	-3.30279	NA	-3.30279
A_87_P013549	CR391316	NCF2	neutrophil cytosolic factor 2	gb|CR391316|gb|XM_422288|tc|TC429242|tc|TC417710	Gallus gallus finished cDNA, clone ChEST678i15. [CR391316]	1	0	0	0	Dnnn	1	-3.30199	NA	NA	NA	-3.30199
A_87_P052103	NM_001080868	TREM-B2V2	triggering receptor expressed on myeloid cells	ref|NM_001080868|gb|AM076724|tc|TC382025	Gallus gallus triggering receptor expressed on myeloid cells (TREM-B2V2), mRNA [NM_001080868]	1	0	0	0	Dnnn	1	-3.30182	NA	NA	NA	-3.30182
A_87_P121398	CR385967	MRGPRH	MAS-related GPR, member H	gb|CR385967|gb|XM_423677|tc|TC378013	Gallus gallus finished cDNA, clone ChEST239e19. [CR385967]	1	0	0	0	Dnnn	1	-3.30133	NA	NA	NA	-3.30133
A_87_P016809	CR385948			gb|CR385948|gb|BU125889|tc|TC395826	Gallus gallus finished cDNA, clone ChEST156k5. [CR385948]	1	0	0	0	Dnnn	1	-3.29888	NA	NA	NA	-3.29888
A_87_P132838	ENSGALT00000028295			ens|ENSGALT00000028295|ens|ENSGALT00000035525|ens|ENSGALT00000029868|gb|AJ879983	Gallus gallus partial mRNA for immunoglobulin-like receptor CHIR-Ig1-33 (CHIR-Ig1-33 gene). [AJ879983]	1	0	0	0	Dnnn	1	-3.29763	NA	NA	NA	-3.29763
A_87_P074956	ENSGALT00000039383	GPATCH1	G patch domain containing 1	ens|ENSGALT00000039383|ens|ENSGALT00000007726|gb|XM_001231572|tc|TC382678	G patch domain containing 1 [Source:HGNC Symbol;Acc:24658] [ENSGALT00000039383]	0	0	0	1	nnnD	1	NA	NA	NA	-3.29442	-3.29442
A_87_P064306	NM_001001858	STMN1	stathmin 1	ref|NM_001001858|ens|ENSGALT00000041047|ens|ENSGALT00000002237|ens|ENSGALT00000041049	Gallus gallus stathmin 1 (STMN1), mRNA [NM_001001858]	0	0	1	0	nnDn	1	NA	NA	-3.29378	NA	-3.29378
A_87_P018192	CR353059			gb|CR353059|tc|TC411625	Gallus gallus finished cDNA, clone ChEST418d9. [CR353059]	1	0	0	0	Dnnn	1	-3.29186	NA	NA	NA	-3.29186
A_87_P132858	ENSGALT00000028263			ens|ENSGALT00000028263|ens|ENSGALT00000028409|ens|ENSGALT00000036122|ens|ENSGALT00000000625	Unknown	1	0	0	0	Dnnn	1	-3.28757	NA	NA	NA	-3.28757
A_87_P161383	ENSGALT00000023933	SOGA3	SOGA family member 3	ens|ENSGALT00000023933|gb|XM_419750|gb|BU282731|tc|TC399591	chromosome 6 open reading frame 174 [Source:HGNC Symbol;Acc:21494] [ENSGALT00000023933]	0	0	0	1	nnnD	1	NA	NA	NA	-3.28642	-3.28642
A_87_P092046	ENSGALT00000032871	DIMT1L	DIM1 dimethyladenosine transferase 1-like (S. cerevisiae)	ens|ENSGALT00000032871	DIM1 dimethyladenosine transferase 1 homolog (S. cerevisiae) [Source:HGNC Symbol;Acc:30217] [ENSGALT00000032871]	0	0	0	1	nnnD	1	NA	NA	NA	-3.28073	-3.28073
A_87_P166038	BU315457			gb|BU315457|tc|TC382712|ref|XM_426423	603487664F1 CSEQCHN62 Gallus gallus cDNA clone ChEST384p15 5', mRNA sequence [BU315457]	0	1	0	0	nDnn	1	NA	-3.27693	NA	NA	-3.27693
A_87_P175538	TC396679			tc|TC396679|ref|XM_423682	PREDICTED: Gallus gallus zinc finger protein 638-like (LOC426002), mRNA [XM_423682]	0	0	1	0	nnDn	1	NA	NA	-3.27616	NA	-3.27616
A_87_P033227	ENSGALT00000022175			ens|ENSGALT00000022175|tc|TC403928|tc|TC406745|tc|TC412801	Rep: Zinc finger protein 267 (Zinc finger protein HZF2). - Homo sapiens, partial (4%) [TC406745]	0	0	0	1	nnnD	1	NA	NA	NA	-3.27461	-3.27461
A_87_P022365	NM_001199501	ANXA13	annexin A13	ref|NM_001199501|ens|ENSGALT00000026391|gb|BX934872|gb|BX934954	Gallus gallus annexin A13 (ANXA13), mRNA [NM_001199501]	1	0	0	0	Dnnn	1	-3.27415	NA	NA	NA	-3.27415
A_87_P092911	ENSGALT00000024606			ens|ENSGALT00000024606|ref|XM_003643045	Uncharacterized protein [Source:UniProtKB/TrEMBL;Acc:F1NR77] [ENSGALT00000024606]	1	0	0	0	Dnnn	1	-3.27299	NA	NA	NA	-3.27299
A_87_P017659	ENSGALT00000008027	ISY1	ISY1 splicing factor homolog (S. cerevisiae)	ens|ENSGALT00000008027|gb|CR353909|gb|XM_414311|tc|TC390016	ISY1 splicing factor homolog (S. cerevisiae) [Source:HGNC Symbol;Acc:29201] [ENSGALT00000008027]	0	0	0	1	nnnD	1	NA	NA	NA	-3.26796	-3.26796
A_87_P093356	ENSGALT00000002781			ens|ENSGALT00000002781|gb|BX935056|tc|TC382812|tc|TC398712	intraflagellar transport 74 homolog (Chlamydomonas) [Source:HGNC Symbol;Acc:21424] [ENSGALT00000002781]	0	0	1	0	nnDn	1	NA	NA	-3.26573	NA	-3.26573
A_87_P145733	XM_001233613	SLC35F1	solute carrier family 35, member F1	gb|XM_001233613|tc|TC377212	PREDICTED: Gallus gallus similar to SLC35F1 protein (LOC770279), mRNA [XM_001233613]	0	0	1	0	nnDn	1	NA	NA	-3.26477	NA	-3.26477
A_87_P115173	BX932534	MPPE1	metallophosphoesterase 1	gb|BX932534|tc|TC436006	Gallus gallus finished cDNA, clone ChEST632l12. [BX932534]	1	0	0	0	Dnnn	1	-3.26154	NA	NA	NA	-3.26154
A_87_P308762	TC443504			tc|TC443504	Unknown	0	0	1	0	nnDn	1	NA	NA	-3.25431	NA	-3.25431
A_87_P280048	XM_419750	SOGA3	SOGA family member 3	gb|XM_419750|tc|TC434437|tc|TC399591	PREDICTED: Gallus gallus similar to OTTHUMP00000017175 (LOC421713), mRNA [XM_419750]	0	0	0	1	nnnD	1	NA	NA	NA	-3.25353	-3.25353
A_87_P263608	ENSGALT00000022234	TUSC3	tumor suppressor candidate 3	ens|ENSGALT00000022234|ens|ENSGALT00000032104|ens|ENSGALT00000037560|gb|BX933657	tumor suppressor candidate 3 [Source:HGNC Symbol;Acc:30242] [ENSGALT00000022234]	0	0	1	0	nnDn	1	NA	NA	-3.2508	NA	-3.2508
A_87_P166073	DR412251			gb|DR412251|tc|TC415310|tc|TC382957|ref|XM_001233654	gPGC_EST02093 Embryonic gonadal PGC cDNA Library Gallus gallus cDNA 5', mRNA sequence [DR412251]	0	0	1	0	nnDn	1	NA	NA	-3.2438	NA	-3.2438
A_87_P058616	NM_001146141	CHIR-AB1	immunoglobulin-like receptor CHIR-AB1	ref|NM_001146141|ens|ENSGALT00000028215|ens|ENSGALT00000029121|ens|ENSGALT00000035902	Gallus gallus immunoglobulin-like receptor CHIR-AB1 (CHIR-AB1), mRNA [NM_001146141]	1	0	0	0	Dnnn	1	-3.24274	NA	NA	NA	-3.24274
A_87_P105053	ENSGALT00000025905	DPYS	dihydropyrimidinase	ens|ENSGALT00000025905|gb|BX936207|tc|TC401415|ref|XM_418377	dihydropyrimidinase [Source:HGNC Symbol;Acc:3013] [ENSGALT00000025905]	0	0	1	0	nnDn	1	NA	NA	-3.24273	NA	-3.24273
A_87_P069691	ENSGALT00000038424	RTDR1	rhabdoid tumor deletion region gene 1	ens|ENSGALT00000038424|ens|ENSGALT00000038421|ens|ENSGALT00000010857|gb|BX934413	rhabdoid tumor deletion region gene 1 [Source:HGNC Symbol;Acc:13437] [ENSGALT00000038424]	0	0	1	0	nnDn	1	NA	NA	-3.24043	NA	-3.24043
A_87_P060221	ENSGALT00000041213			ens|ENSGALT00000041213|gb|BX932740|gb|HM545128|tc|TC386751	Uncharacterized protein [Source:UniProtKB/TrEMBL;Acc:F1NIV8] [ENSGALT00000041213]	0	1	0	0	nDnn	1	NA	-3.23858	NA	NA	-3.23858
A_87_P164798	XM_001235233	PTPN22	protein tyrosine phosphatase, non-receptor type 22 (lymphoid)	gb|XM_001235233|tc|TC379846	PREDICTED: Gallus gallus similar to Tyrosine-protein phosphatase non-receptor type 22 (Hematopoietic cell protein-tyrosine phosphatase 70Z-PEP) (Lymphoid phosphatase) (LyP) (LOC772032), mRNA [XM_001235233]	1	0	0	0	Dnnn	1	-3.23807	NA	NA	NA	-3.23807
A_87_P035240	NM_204472	HES1	hairy and enhancer of split 1, (Drosophila)	ref|NM_204472|ref|NM_001005848|ens|ENSGALT00000040166|ens|ENSGALT00000040170	Gallus gallus hairy and enhancer of split 1, (Drosophila) (HES1), transcript variant 2, mRNA [NM_204472]	0	0	0	1	nnnD	1	NA	NA	NA	-3.23803	-3.23803
A_87_P170778	ENSGALT00000001016	GBP7	guanylate binding protein 7	ens|ENSGALT00000001016|gb|CR389226|gb|XM_417710|gb|BU292713	Uncharacterized protein [Source:UniProtKB/TrEMBL;Acc:F1N9J3] [ENSGALT00000001016]	1	0	0	0	Dnnn	1	-3.23658	NA	NA	NA	-3.23658
A_87_P034814	ENSGALT00000010311	IFIT5	interferon-induced protein with tetratricopeptide repeats 5	ens|ENSGALT00000010311|gb|BQ484419|tc|TC381686|ref|XM_421662	Uncharacterized protein [Source:UniProtKB/TrEMBL;Acc:F1P3J2] [ENSGALT00000010311]	1	0	0	0	Dnnn	1	-3.23533	NA	NA	NA	-3.23533
A_87_P011022	CR524256			gb|CR524256	Gallus gallus finished cDNA, clone ChEST1005g6. [CR524256]	0	0	1	0	nnDn	1	NA	NA	-3.2331	NA	-3.2331
A_87_P109008	ENSGALT00000036880			ens|ENSGALT00000036880	Uncharacterized protein [Source:UniProtKB/TrEMBL;Acc:F1NRE2] [ENSGALT00000036880]	0	1	0	0	nDnn	1	NA	-3.23088	NA	NA	-3.23088
A_87_P217003	NM_205416	IRF8	interferon regulatory factor 8	ref|NM_205416|ens|ENSGALT00000009243|gb|L39767|tc|TC398865	Gallus gallus interferon regulatory factor 8 (IRF8), mRNA [NM_205416]	1	0	0	0	Dnnn	1	-3.23067	NA	NA	NA	-3.23067
A_87_P036084	NM_001031441	TNFAIP8	tumor necrosis factor, alpha-induced protein 8	ref|NM_001031441|gb|AJ720906|tc|TC375646	Gallus gallus tumor necrosis factor, alpha-induced protein 8 (TNFAIP8), mRNA [NM_001031441]	1	0	0	0	Dnnn	1	-3.23065	NA	NA	NA	-3.23065
A_87_P024970	XM_001232994	GLRA4	glycine receptor, alpha 4	gb|XM_001232994|tc|TC416818	PREDICTED: Gallus gallus similar to glycine receptor alpha4 subunit (LOC769706), mRNA [XM_001232994]	0	0	1	0	nnDn	1	NA	NA	-3.22673	NA	-3.22673
A_87_P308672	TC399706			tc|TC399706|tc|TC377509|ref|XM_001236280|ref|XM_003644012	Rep: olfactory receptor Olr1690 - Rattus norvegicus, partial (36%) [TC399706]	0	0	0	1	nnnD	1	NA	NA	NA	-3.22607	-3.22607
A_87_P324802	NP9673909			tc|NP9673909|ref|XM_001234751	GB	0	0	0	1	nnnD	1	NA	NA	NA	-3.22445	-3.22445
A_87_P121483	CR386056			gb|CR386056	Gallus gallus finished cDNA, clone ChEST216a13. [CR386056]	1	0	0	0	Dnnn	1	-3.22098	NA	NA	NA	-3.22098
A_87_P060351	ENSGALT00000041319			ens|ENSGALT00000041319|ens|ENSGALT00000040519|gb|XM_001231838|tc|TC408839	PREDICTED: Gallus gallus hypothetical protein LOC769729, transcript variant 1 (LOC769729), mRNA [XM_001231838]	1	0	0	0	Dnnn	1	-3.22078	NA	NA	NA	-3.22078
A_87_P110963	ENSGALT00000027455	MED4	mediator complex subunit 4	ens|ENSGALT00000027455|gb|CR407285|gb|BX930642|gb|DR419323	mediator complex subunit 4 [Source:HGNC Symbol;Acc:17903] [ENSGALT00000027455]	0	0	0	1	nnnD	1	NA	NA	NA	-3.22014	-3.22014
A_87_P132303	Z97331			gb|Z97331|gb|Z97293|gb|Z97308|gb|Z97300	Gallus gallus mRNA for T cell receptor gamma chain V-J-C junctional region, clone 3v313. [Z97331]	1	0	0	0	Dnnn	1	-3.21247	NA	NA	NA	-3.21247
A_87_P148903	XM_415011	ACSS1	acyl-CoA synthetase short-chain family member 1	gb|XM_415011|tc|TC392837	PREDICTED: Gallus gallus similar to acetyl-CoA synthetase 2 (LOC416714), mRNA [XM_415011]	1	0	0	0	Dnnn	1	-3.21181	NA	NA	NA	-3.21181
A_87_P019666	XM_414019	RANBP10	RAN binding protein 10	gb|XM_414019|tc|TC380529	PREDICTED: Gallus gallus similar to Ran-binding protein 10 (LOC415653), mRNA [XM_414019]	1	0	0	0	Dnnn	1	-3.21054	NA	NA	NA	-3.21054
A_87_P027780	ENSGALT00000015470	NSMCE4A	non-SMC element 4 homolog A (S. cerevisiae)	ens|ENSGALT00000015470|gb|BU413366|tc|TC378984|tc|TC388483	Uncharacterized protein [Source:UniProtKB/TrEMBL;Acc:F1NV66] [ENSGALT00000015470]	0	0	0	1	nnnD	1	NA	NA	NA	-3.21012	-3.21012
A_87_P277393	ENSGALT00000025045	MAN2B2	mannosidase, alpha, class 2B, member 2	ens|ENSGALT00000025045|gb|XM_420805|tc|TC433117|tc|TC378438	mannosidase, alpha, class 2B, member 2 [Source:HGNC Symbol;Acc:29623] [ENSGALT00000025045]	1	0	0	0	Dnnn	1	-3.2095	NA	NA	NA	-3.2095
A_87_P019583	NM_001100286	CYBB	cytochrome b-245, beta polypeptide	ref|NM_001100286|ens|ENSGALT00000026222	Gallus gallus cytochrome b-245, beta polypeptide (CYBB), mRNA [NM_001100286]	1	0	0	0	Dnnn	1	-3.2069	NA	NA	NA	-3.2069
A_87_P058751	NM_001044679	BLB2	MHC class II beta chain	ref|NM_001044679|gb|BX933830|gb|HQ203703|gb|DQ008586	Gallus gallus MHC class II beta chain (BLB2), mRNA [NM_001044679]	1	0	0	0	Dnnn	1	-3.2059	NA	NA	NA	-3.2059
A_87_P037690	NM_204304	PDCD4	programmed cell death 4 (neoplastic transformation inhibitor)	ref|NM_204304|gb|AF321288|tc|TC420236|tc|TC397299	Gallus gallus programmed cell death 4 (neoplastic transformation inhibitor) (PDCD4), mRNA [NM_204304]	1	0	0	0	Dnnn	1	-3.20491	NA	NA	NA	-3.20491
A_87_P123883	CR389382			gb|CR389382	Gallus gallus finished cDNA, clone ChEST190k20. [CR389382]	0	0	1	0	nnDn	1	NA	NA	-3.20446	NA	-3.20446
A_87_P096821	ENSGALT00000025710			ens|ENSGALT00000025710|gb|CR524427|gb|XM_420867|tc|TC381488	Uncharacterized protein [Source:UniProtKB/TrEMBL;Acc:E1BX72] [ENSGALT00000025710]	1	0	0	0	Dnnn	1	-3.20361	NA	NA	NA	-3.20361
A_87_P013026	CR406054	LOC421099	Ras-related protein Rab-10-like	gb|CR406054|tc|TC388372|ref|XM_419183	Gallus gallus finished cDNA, clone ChEST461h22. [CR406054]	1	0	0	0	Dnnn	1	-3.20278	NA	NA	NA	-3.20278
A_87_P007492	XM_001235288	CSRNP3	cysteine-serine-rich nuclear protein 3	gb|XM_001235288|tc|TC382225	PREDICTED: Gallus gallus similar to TGF-beta induced apotosis protein 2 (LOC772101), mRNA [XM_001235288]	0	0	1	0	nnDn	1	NA	NA	-3.20224	NA	-3.20224
A_87_P130193	NM_001097530	BF1	MHC class I antigen B-F minor heavy chain	ref|NM_001097530|ref|NM_001044683|ref|NM_001031338|ens|ENSGALT00000000139	Gallus gallus MHC class I antigen B-F minor heavy chain (BF1), mRNA [NM_001097530]	1	0	0	0	Dnnn	1	-3.20051	NA	NA	NA	-3.20051
A_87_P012596	CR406696			gb|CR406696|tc|TC378493	Gallus gallus finished cDNA, clone ChEST765k2. [CR406696]	1	0	0	0	Dnnn	1	-3.19878	NA	NA	NA	-3.19878
A_87_P095286	ENSGALT00000017255	LRP2BP	LRP2 binding protein	ens|ENSGALT00000017255|gb|BU357399|tc|TC382664|tc|TC404687	LRP2 binding protein [Source:HGNC Symbol;Acc:25434] [ENSGALT00000017255]	0	0	1	0	nnDn	1	NA	NA	-3.19666	NA	-3.19666
A_87_P059611	NM_204123	NOG	noggin	ref|NM_204123|ens|ENSGALT00000004916|gb|AB013493|gb|AF057364	Gallus gallus noggin (NOG), mRNA [NM_204123]	0	0	0	1	nnnD	1	NA	NA	NA	-3.1966	-3.1966
A_87_P127093	CR407303	BMP2K	BMP2 inducible kinase	gb|CR407303|gb|DR415921|tc|TC380068|tc|TC378183	Gallus gallus finished cDNA, clone ChEST625o6. [CR407303]	1	0	0	0	Dnnn	1	-3.19371	NA	NA	NA	-3.19371
A_87_P002314	TC426685			tc|TC426685|ref|XM_001235009	Rep: Chromosome undetermined SCAF9643, whole genome shotgun sequence - Tetraodon nigroviridis (Green puffer), partial (11%) [TC426685]	0	1	0	0	nDnn	1	NA	-3.19147	NA	NA	-3.19147
A_87_P107738	ENSGALT00000021093	FGD4	FYVE, RhoGEF and PH domain containing 4	ens|ENSGALT00000021093|gb|XM_416365|tc|TC393616|tc|TC387945	FYVE, RhoGEF and PH domain containing 4 [Source:HGNC Symbol;Acc:19125] [ENSGALT00000021093]	1	0	0	0	Dnnn	1	-3.18953	NA	NA	NA	-3.18953
A_87_P014595	CR389782			gb|CR389782|tc|TC400960	Gallus gallus finished cDNA, clone ChEST721a13. [CR389782]	0	0	0	1	nnnD	1	NA	NA	NA	-3.18641	-3.18641
A_87_P110448	ENSGALT00000027160	TFDP1	transcription factor Dp-1	ens|ENSGALT00000027160|tc|TC380801|ref|XM_416938	Uncharacterized protein [Source:UniProtKB/TrEMBL;Acc:F1P3E8] [ENSGALT00000027160]	1	0	0	0	Dnnn	1	-3.18588	NA	NA	NA	-3.18588
A_87_P063311	ENSGALT00000040851	TUBA3E	tubulin, alpha 3e	ens|ENSGALT00000040851|ens|ENSGALT00000000589|tc|TC377499|tc|TC384442	Uncharacterized protein [Source:UniProtKB/TrEMBL;Acc:F1NRB9] [ENSGALT00000040851]	0	0	0	1	nnnD	1	NA	NA	NA	-3.1772	-3.1772
A_87_P018653	CR352348	ARAP3	ArfGAP with RhoGAP domain, ankyrin repeat and PH domain 3	gb|CR352348|gb|CR386465|tc|TC435737|ref|XM_414522	Gallus gallus finished cDNA, clone ChEST532k8. [CR352348]	1	0	0	0	Dnnn	1	-3.17704	NA	NA	NA	-3.17704
A_87_P023680	ENSGALT00000017916			ens|ENSGALT00000017916|ens|ENSGALT00000038381|gb|BX932041	leucine-rich repeats and IQ motif containing 1 [Source:HGNC Symbol;Acc:25708] [ENSGALT00000017916]	0	0	1	0	nnDn	1	NA	NA	-3.17688	NA	-3.17688
A_87_P276618	NM_001006274	CKAP2	cytoskeleton associated protein 2	ref|NM_001006274|ens|ENSGALT00000027509|gb|AJ720484|tc|TC432702	Gallus gallus cytoskeleton associated protein 2 (CKAP2), mRNA [NM_001006274]	0	0	0	1	nnnD	1	NA	NA	NA	-3.17299	-3.17299
A_87_P218473	NM_001080893	EVI2A	ecotropic viral integration site 2A	ref|NM_001080893|ens|ENSGALT00000008968|gb|AJ720220|tc|TC376294	Gallus gallus ecotropic viral integration site 2A (EVI2A), mRNA [NM_001080893]	1	0	0	0	Dnnn	1	-3.17254	NA	NA	NA	-3.17254
A_87_P037751	AF239837	NID1	nidogen 1	gb|AF239837|gb|XM_419556|tc|TC408435|tc|TC374497	Gallus gallus nidogen 1 mRNA, partial cds. [AF239837]	0	0	1	0	nnDn	1	NA	NA	-3.17189	NA	-3.17189
A_87_P003057	XM_001234952	EVI2B	ecotropic viral integration site 2B	gb|XM_001234952|tc|TC379453	PREDICTED: Gallus gallus similar to Ecotropic viral integration site 2B (LOC776032), mRNA [XM_001234952]	1	0	0	0	Dnnn	1	-3.16786	NA	NA	NA	-3.16786
A_87_P038033	ENSGALT00000039060	EDN3	endothelin 3	ens|ENSGALT00000039060|gb|AB235921|gb|XM_001231487|tc|TC377572	Endothelin 3Uncharacterized protein [Source:UniProtKB/TrEMBL;Acc:Q3MU75] [ENSGALT00000039060]	0	0	0	1	nnnD	1	NA	NA	NA	-3.16367	-3.16367
A_87_P082364	ENSGALT00000017607	CDCA7	cell division cycle associated 7	ens|ENSGALT00000017607|ens|ENSGALT00000015199|gb|BX950843|gb|XM_001235691	Uncharacterized protein [Source:UniProtKB/TrEMBL;Acc:F1NLY4] [ENSGALT00000017607]	0	0	0	1	nnnD	1	NA	NA	NA	-3.16091	-3.16091
A_87_P071666	ENSGALT00000009913			ens|ENSGALT00000009913|tc|TC435942|tc|TC380428|ref|XM_414878	golgi-associated, gamma adaptin ear containing, ARF binding protein 2 [Source:HGNC Symbol;Acc:16064] [ENSGALT00000009913]	1	0	0	0	Dnnn	1	-3.15942	NA	NA	NA	-3.15942
A_87_P147903	XM_415401	STOM	stomatin	gb|XM_415401|tc|TC380219	PREDICTED: Gallus gallus stomatin (STOM), mRNA [XM_415401]	1	0	0	0	Dnnn	1	-3.15585	NA	NA	NA	-3.15585
A_87_P129928	FM200317			gb|FM200317|gb|FM200243|gb|FM200248|gb|FM200260	Gallus gallus partial mRNA for immunoglobulin-like receptor CHIR2D-811 precursor (CHIR2D-811 gene), strain M11. [FM200317]	1	0	0	0	Dnnn	1	-3.1545	NA	NA	NA	-3.1545
A_87_P202228	TC382357			tc|TC382357|ref|XM_420500	Rep: Integrator complex subunit 12 (Int12) (PHD finger protein 22). - Gallus gallus, complete [TC382357]	0	0	0	1	nnnD	1	NA	NA	NA	-3.15396	-3.15396
A_87_P078111	ENSGALT00000016902	P2RY13	purinergic receptor P2Y, G-protein coupled, 13	ens|ENSGALT00000016902|gb|CR406206|tc|TC387983	Uncharacterized protein [Source:UniProtKB/TrEMBL;Acc:F1NB29] [ENSGALT00000016902]	1	0	0	0	Dnnn	1	-3.1532	NA	NA	NA	-3.1532
A_87_P021644	ENSGALT00000003332			ens|ENSGALT00000003332|gb|BX950408	Kv channel interacting protein 1 [Source:HGNC Symbol;Acc:15521] [ENSGALT00000003332]	0	0	1	0	nnDn	1	NA	NA	-3.15293	NA	-3.15293
A_87_P175963	TC397784			tc|TC397784|ref|XM_429770	PREDICTED: Gallus gallus uncharacterized LOC420543 (LOC420543), mRNA [XM_429770]	0	1	0	0	nDnn	1	NA	-3.15211	NA	NA	-3.15211
A_87_P058266	NM_205526	NAT	N-acetyltransferase, liver isozyme	ref|NM_205526|ens|ENSGALT00000008792|gb|J03737|tc|TC376653	Gallus gallus N-acetyltransferase, liver isozyme (NAT), mRNA [NM_205526]	1	0	0	0	Dnnn	1	-3.15163	NA	NA	NA	-3.15163
A_87_P036700	NM_001080718	MARCKSL1	MARCKS-like 1	ref|NM_001080718|ens|ENSGALT00000035031|gb|AJ720014|tc|TC376500	Gallus gallus MARCKS-like 1 (MARCKSL1), mRNA [NM_001080718]	1	1	1	1	UDDD	4	4.39826	-2.11778	-2.24788	-3.18365	-3.15105
A_87_P089886	ENSGALT00000001359			ens|ENSGALT00000001359|tc|NP9666315	GB	1	0	0	0	Dnnn	1	-3.14957	NA	NA	NA	-3.14957
A_87_P025118	ENSGALT00000017594			ens|ENSGALT00000017594|tc|TC413370|tc|TC442502|ref|XM_003641167	Uncharacterized protein [Source:UniProtKB/TrEMBL;Acc:F1NLZ1] [ENSGALT00000017594]	0	0	1	0	nnDn	1	NA	NA	-3.14904	NA	-3.14904
A_87_P021568	BX950576			gb|BX950576	Gallus gallus finished cDNA, clone ChEST565n21. [BX950576]	0	0	1	0	nnDn	1	NA	NA	-3.14825	NA	-3.14825
A_87_P120568	CR354347			gb|CR354347|gb|BX932345|gb|CR353688|gb|BX931775	Gallus gallus finished cDNA, clone ChEST77d22. [CR354347]	1	1	0	0	DUnn	2	-5.54195	2.39403	NA	NA	-3.14792
A_87_P129788	FM200235			gb|FM200235|ref|XM_003643597	Gallus gallus partial mRNA for immunoglobulin-like receptor CHIR2D-685 precursor (CHIR2D-685 gene), strain M11. [FM200235]	1	0	0	0	Dnnn	1	-3.14736	NA	NA	NA	-3.14736
A_87_P024516	ENSGALT00000017343	ING2	inhibitor of growth family, member 2	ens|ENSGALT00000017343|gb|BX929936|gb|BX930827|tc|TC391137	inhibitor of growth family, member 2 [Source:HGNC Symbol;Acc:6063] [ENSGALT00000017343]	0	0	0	1	nnnD	1	NA	NA	NA	-3.14695	-3.14695
A_87_P129834	FM200260			gb|FM200260|gb|FM200243|gb|FM200263|gb|FM200268	Gallus gallus partial mRNA for immunoglobulin-like receptor CHIR2D-725 precursor (CHIR2D-725 gene), strain M11. [FM200260]	1	0	0	0	Dnnn	1	-3.1462	NA	NA	NA	-3.1462
A_87_P024484	BX930001			gb|BX930001|gb|BX950742|gb|BX933495|gb|BX950773	Gallus gallus finished cDNA, clone ChEST768f3. [BX930001]	0	0	1	0	nnDn	1	NA	NA	-3.14371	NA	-3.14371
A_87_P090506	ENSGALT00000021878			ens|ENSGALT00000021878|gb|FM200355|tc|TC437254|tc|TC420218	Gallus gallus partial mRNA for immunoglobulin-like receptor CHIR2D-884 precursor (CHIR2D-884 gene), strain R11. [FM200355]	1	0	0	0	Dnnn	1	-3.1431	NA	NA	NA	-3.1431
A_87_P014239	CR390310			gb|CR390310|tc|TC405147|ref|XM_001232097	Gallus gallus finished cDNA, clone ChEST234p17. [CR390310]	0	1	0	0	nDnn	1	NA	-3.14101	NA	NA	-3.14101
A_87_P063156	ENSGALT00000004713			ens|ENSGALT00000004713|gb|BX929791|tc|NP9670076|tc|TC418437	Uncharacterized protein [Source:UniProtKB/TrEMBL;Acc:E1C7Z8] [ENSGALT00000004713]	0	0	1	0	nnDn	1	NA	NA	-3.1378	NA	-3.1378
A_87_P035940	NM_001006330	LIMD2	LIM domain containing 2	ref|NM_001006330|ens|ENSGALT00000040496|ens|ENSGALT00000000730|gb|AJ721104	Gallus gallus LIM domain containing 2 (LIMD2), mRNA [NM_001006330]	1	0	0	0	Dnnn	1	-3.13742	NA	NA	NA	-3.13742
A_87_P013559	CR391302			gb|CR391302|gb|BU394456|tc|TC407689	Gallus gallus finished cDNA, clone ChEST262k7. [CR391302]	0	0	1	0	nnDn	1	NA	NA	-3.13604	NA	-3.13604
A_87_P014979	CR389182			gb|CR389182	Gallus gallus finished cDNA, clone ChEST486o24. [CR389182]	0	0	1	0	nnDn	1	NA	NA	-3.13566	NA	-3.13566
A_87_P018091	CR353212			gb|CR353212|tc|TC432008	Gallus gallus finished cDNA, clone ChEST663o7. [CR353212]	0	0	1	0	nnDn	1	NA	NA	-3.13508	NA	-3.13508
A_87_P010932	CR524390			gb|CR524390	Gallus gallus finished cDNA, clone ChEST717k23. [CR524390]	1	0	0	0	Dnnn	1	-3.13425	NA	NA	NA	-3.13425
A_87_P103196	ENSGALT00000021143			ens|ENSGALT00000021143|gb|BX935367|tc|TC416571|ref|XM_003640778	family with sequence similarity 134, member B [Source:HGNC Symbol;Acc:25964] [ENSGALT00000021143]	0	0	1	0	nnDn	1	NA	NA	-3.13243	NA	-3.13243
A_87_P021509	ENSGALT00000032228	LOC422513	hect domain and RLD 4-like	ens|ENSGALT00000032228|gb|BX950694|tc|TC381526|tc|TC435340	Uncharacterized protein [Source:UniProtKB/TrEMBL;Acc:E1C5R2] [ENSGALT00000032228]	1	0	0	0	Dnnn	1	-3.13193	NA	NA	NA	-3.13193
A_87_P011757	CR523224			gb|CR523224|gb|CR389103|tc|TC413691|tc|TC413053	Gallus gallus finished cDNA, clone ChEST636h13. [CR523224]	1	0	0	0	Dnnn	1	-3.12988	NA	NA	NA	-3.12988
A_87_P080821	NM_205252	HHEX	hematopoietically expressed homeobox	ref|NM_205252|ens|ENSGALT00000039741|ens|ENSGALT00000010965|gb|X64711	Gallus gallus hematopoietically expressed homeobox (HHEX), mRNA [NM_205252]	1	0	0	0	Dnnn	1	-3.12976	NA	NA	NA	-3.12976
A_87_P035947	NM_001030921	C26H6orf130	chromosome 26 open reading frame, human C6orf130	ref|NM_001030921|ens|ENSGALT00000005111|gb|AJ721092|tc|TC420374	Gallus gallus chromosome 26 open reading frame, human C6orf130 (C26H6orf130), mRNA [NM_001030921]	0	0	1	0	nnDn	1	NA	NA	-3.12699	NA	-3.12699
A_87_P102441	ENSGALT00000019911			ens|ENSGALT00000019911|gb|XM_418846|tc|TC407565	Uncharacterized protein [Source:UniProtKB/TrEMBL;Acc:E1BUV0] [ENSGALT00000019911]	0	0	0	1	nnnD	1	NA	NA	NA	-3.12539	-3.12539
A_87_P092486	ENSGALT00000024372	PSIP1	PC4 and SFRS1 interacting protein 1	ens|ENSGALT00000024372|gb|AJ719789|tc|TC439892|tc|TC397564	PC4 and SFRS1 interacting protein 1 [Source:RefSeq peptide;Acc:NP_001026781] [ENSGALT00000024372]	0	0	1	0	nnDn	1	NA	NA	-3.12498	NA	-3.12498
A_87_P014009	CR390661			gb|CR390661|tc|TC420788|tc|TC409343	Gallus gallus finished cDNA, clone ChEST631b1. [CR390661]	0	0	1	0	nnDn	1	NA	NA	-3.12285	NA	-3.12285
A_87_P170028					Unknown	1	0	0	0	Dnnn	1	-3.1223	NA	NA	NA	-3.1223
A_87_P013000	CR406102			gb|CR406102|tc|TC429537	Gallus gallus finished cDNA, clone ChEST963k5. [CR406102]	0	0	0	1	nnnD	1	NA	NA	NA	-3.12143	-3.12143
A_87_P128618	CR733136			gb|CR733136	Gallus gallus finished cDNA, clone ChEST206f17. [CR733136]	0	0	0	1	nnnD	1	NA	NA	NA	-3.12096	-3.12096
A_87_P017709	CR353816			gb|CR353816	Gallus gallus finished cDNA, clone ChEST235k13. [CR353816]	1	0	0	0	Dnnn	1	-3.11922	NA	NA	NA	-3.11922
A_87_P054891	NM_205159	MYL3	myosin, light chain 3, alkali; ventricular, skeletal, slow	ref|NM_205159|ens|ENSGALT00000008744|gb|X13861|gb|X13862	Gallus gallus myosin, light chain 3, alkali; ventricular, skeletal, slow (MYL3), mRNA [NM_205159]	0	0	1	0	nnDn	1	NA	NA	-3.11806	NA	-3.11806
A_87_P084486	ENSGALT00000012888			ens|ENSGALT00000012888|gb|XM_421089|tc|TC381648	TNF receptor-associated factor 6 [Source:HGNC Symbol;Acc:12036] [ENSGALT00000012888]	0	0	0	1	nnnD	1	NA	NA	NA	-3.11571	-3.11571
A_87_P011501	CR523610			gb|CR523610|tc|TC406957	Gallus gallus finished cDNA, clone ChEST331i1. [CR523610]	0	0	0	1	nnnD	1	NA	NA	NA	-3.11403	-3.11403
A_87_P035524	NM_001031608	MBLAC2	metallo-beta-lactamase domain containing 2	ref|NM_001031608|ens|ENSGALT00000023610|gb|AJ851814|tc|TC373880	Gallus gallus metallo-beta-lactamase domain containing 2 (MBLAC2), mRNA [NM_001031608]	0	0	1	0	nnDn	1	NA	NA	-3.11128	NA	-3.11128
A_87_P100566	ENSGALT00000036734			ens|ENSGALT00000036734	Uncharacterized protein [Source:UniProtKB/TrEMBL;Acc:F1N950] [ENSGALT00000036734]	0	0	0	1	nnnD	1	NA	NA	NA	-3.11112	-3.11112
A_87_P158233	TC382829			tc|TC382829|tc|TC408442	Rep: Aspartate beta-hydroxylase domain-containing protein 2 (EC 1.14.11.-). - Gallus gallus, complete [TC382829]	0	1	0	0	nDnn	1	NA	-3.11	NA	NA	-3.11
A_87_P009065	NM_204685	F13A1	coagulation factor XIII, A1 polypeptide	ref|NM_204685|ens|ENSGALT00000037229|gb|U50340|gb|AJ278103	Gallus gallus coagulation factor XIII, A1 polypeptide (F13A1), mRNA [NM_204685]	1	0	0	0	Dnnn	1	-3.1095	NA	NA	NA	-3.1095
A_87_P037476	NM_204635	BCMO1	beta-carotene 15,15'-monooxygenase 1	ref|NM_204635|ens|ENSGALT00000008685|gb|AJ271386|tc|TC392525	Gallus gallus beta-carotene 15,15'-monooxygenase 1 (BCMO1), mRNA [NM_204635]	1	0	0	0	Dnnn	1	-3.10914	NA	NA	NA	-3.10914
A_87_P275253	ENSGALT00000025237	MFSD10	major facilitator superfamily domain containing 10	ens|ENSGALT00000025237|gb|XM_420825|tc|TC432064|tc|TC380295	major facilitator superfamily domain containing 10 [Source:HGNC Symbol;Acc:16894] [ENSGALT00000025237]	1	0	0	0	Dnnn	1	-3.1089	NA	NA	NA	-3.1089
A_87_P052351	NM_001079487	CBLN4	cerebellin 4 precursor	ref|NM_001079487|ens|ENSGALT00000012611|gb|AJ720983|tc|TC375868	Gallus gallus cerebellin 4 precursor (CBLN4), mRNA [NM_001079487]	0	0	0	1	nnnD	1	NA	NA	NA	-3.10817	-3.10817
A_87_P058371	NM_001030693	TLR4	toll-like receptor 4	ref|NM_001030693|ens|ENSGALT00000011333|tc|TC374994	Gallus gallus toll-like receptor 4 (TLR4), mRNA [NM_001030693]	1	0	0	0	Dnnn	1	-3.10487	NA	NA	NA	-3.10487
A_87_P084906	NM_001199452	RGS6	regulator of G-protein signaling 6	ref|NM_001199452|ens|ENSGALT00000015261|tc|TC434441	Gallus gallus regulator of G-protein signaling 6 (RGS6), mRNA [NM_001199452]	0	0	1	0	nnDn	1	NA	NA	-3.10439	NA	-3.10439
A_87_P258953	XM_421060	LPXN	leupaxin	gb|XM_421060|tc|TC384500	PREDICTED: Gallus gallus similar to leupaxin (LOC423129), mRNA [XM_421060]	1	0	0	0	Dnnn	1	-3.10338	NA	NA	NA	-3.10338
A_87_P024495	ENSGALT00000006098	GHRH	growth hormone releasing hormone	ens|ENSGALT00000006098|gb|BX929984|tc|TC394612	hypothetical protein LOC419178 [Source:RefSeq peptide;Acc:NP_001035554] [ENSGALT00000006098]	0	1	0	0	nDnn	1	NA	-3.10086	NA	NA	-3.10086
A_87_P037795	NM_001001743	FGF13	fibroblast growth factor 13	ref|NM_001001743|ens|ENSGALT00000010519|ens|ENSGALT00000032375|gb|AF199611	Gallus gallus fibroblast growth factor 13 (FGF13), mRNA [NM_001001743]	0	0	1	0	nnDn	1	NA	NA	-3.10006	NA	-3.10006
A_87_P021472	ENSGALT00000007362	AGTRAP	angiotensin II receptor-associated protein	ens|ENSGALT00000007362|gb|BX950766|gb|BX932578|gb|BX930324	angiotensin II receptor-associated protein [Source:HGNC Symbol;Acc:13539] [ENSGALT00000007362]	1	0	0	0	Dnnn	1	-3.09524	NA	NA	NA	-3.09524
A_87_P012511	CR406813			gb|CR406813	Gallus gallus finished cDNA, clone ChEST724b11. [CR406813]	0	0	1	0	nnDn	1	NA	NA	-3.09408	NA	-3.09408
A_87_P106828	ENSGALT00000019159	TMEM140	transmembrane protein 140	ens|ENSGALT00000019159|gb|BX930055|gb|BX934968|gb|BU427183	transmembrane protein 140 [Source:HGNC Symbol;Acc:21870] [ENSGALT00000019159]	1	0	0	0	Dnnn	1	-3.08986	NA	NA	NA	-3.08986
A_87_P088726	ENSGALT00000035877			ens|ENSGALT00000035877|ens|ENSGALT00000022821|ens|ENSGALT00000035878|tc|TC423736	Rep: PREDICTED: zinc finger protein 228 - Pan troglodytes, partial (33%) [TC423736]	0	0	0	1	nnnD	1	NA	NA	NA	-3.0876	-3.0876
A_87_P101806	ENSGALT00000017888	STK31	serine/threonine kinase 31	ens|ENSGALT00000017888|gb|XM_418720|tc|TC377224	serine/threonine kinase 31 [Source:HGNC Symbol;Acc:11407] [ENSGALT00000017888]	0	0	1	0	nnDn	1	NA	NA	-3.08595	NA	-3.08595
A_87_P099016	NM_205306	MYB	v-myb myeloblastosis viral oncogene homolog (avian)	ref|NM_205306|ens|ENSGALT00000037473|ens|ENSGALT00000022624|gb|X03477	Gallus gallus v-myb myeloblastosis viral oncogene homolog (avian) (MYB), mRNA [NM_205306]	1	0	0	0	Dnnn	1	-3.08307	NA	NA	NA	-3.08307
A_87_P023199	NM_001024691	PYGO1	pygopus homolog 1 (Drosophila)	ref|NM_001024691|ens|ENSGALT00000006970|gb|BX933107|tc|TC382934	Gallus gallus pygopus homolog 1 (Drosophila) (PYGO1), mRNA [NM_001024691]	0	0	0	1	nnnD	1	NA	NA	NA	-3.08305	-3.08305
A_87_P009489	ENSGALT00000040427	CSF1R	colony stimulating factor 1 receptor	ens|ENSGALT00000040427|ens|ENSGALT00000009190|gb|L20625	Uncharacterized protein [Source:UniProtKB/TrEMBL;Acc:F1N869] [ENSGALT00000040427]	1	0	0	0	Dnnn	1	-3.08125	NA	NA	NA	-3.08125
A_87_P081101	ENSGALT00000013657	MEIR5	MEI5 meiotic recombination protein homolog (S. cerevisiae)	ens|ENSGALT00000013657|ens|ENSGALT00000039138|gb|CR524118|tc|TC379938	Swi5-dependent recombination DNA repair protein 1 homolog [Source:UniProtKB/Swiss-Prot;Acc:E1BXS0] [ENSGALT00000013657]	0	0	0	1	nnnD	1	NA	NA	NA	-3.07909	-3.07909
A_87_P012774	CR406446			gb|CR406446|tc|TC400161	Gallus gallus finished cDNA, clone ChEST489k1. [CR406446]	0	0	1	0	nnDn	1	NA	NA	-3.07864	NA	-3.07864
A_87_P061711	ENSGALT00000035098			ens|ENSGALT00000035098|tc|TC384268|ref|XM_001232848	Uncharacterized protein [Source:UniProtKB/TrEMBL;Acc:E1BYK9] [ENSGALT00000035098]	0	1	0	0	nDnn	1	NA	-3.07844	NA	NA	-3.07844
A_87_P119113	CR352725			gb|CR352725	Gallus gallus finished cDNA, clone ChEST1000m13. [CR352725]	0	0	1	0	nnDn	1	NA	NA	-3.07773	NA	-3.07773
[truncated: 4,151 more rows]

## Sheet: BM2
ProbeID	TargetID	GeneSymbol	GeneName	Accessions	Description	BM2.cES 2500	BM2.CEF 2932	BM2.PGC 2880	BM2.cBC 3066	Profils	Total_lists	BM2,BP	BM2,cEF	BM2,PGC	BM2,cBC	BM2 Score
[truncated: 5,942 more rows]

## Sheet: cES
ProbeID	TargetID	GeneSymbol	GeneName	Accessions	Description	cES.BM2 2500	cES.CEF 1865	cES.PGC 979	cES.cBC 614	Profils	Total_lists	cES.BM2	cES.cEF	cES.PGC	cES.cBC	cES Score
[truncated: 4,550 more rows]

[truncated: 2 more sheets: PGC, cBC]
