# Supplementary material for: Transcriptome analysis of chicken ES, blastodermal and germ cells reveals that chick ES cells are equivalent to mouse ES cells rather than EpiSC
Source: Stem Cell Res. 2015 Jan;14(1):54–67. doi: 10.1016/j.scr.2014.11.005 (PMC4305369; doi:10.1016/j.scr.2014.11.005)
Supplement: Supplementary file 3 — Table S3-1. Short list of the most specific genes for each cell type The table presents the top genes according to the FC score as defined. Table S3-2. Summary of the David Analysis. The pluripotent associated genes were submitted to the David software. [file mmc3.xlsx]

## Sheet: Table S3-1
	Pluripotent genes				cES UUUU genes				cBC UUUU genes				PGC UUUU				BM2 UUUU				BM2 UUUU
	Gene Symbol	Target ID	Pluripotent Score		Gene Symbol	Target ID	cES Score		Gene Symbol	Target ID	cBC score		Gene Symbol	Target ID	PGC score		GeneSymbol	TargetID	BM2 Score		GeneSymbol	TargetID	BM2 Score
	EPCAM	NM_001012564	-27.5016		LOC770611	XM_001233948	25.2355		CCNA1	ENSGALT00000027549	24.4179		DAZL	NM_204218	30.7391
	TRIM71	NM_001037275	-23.0699		UPK3BL	ENSGALT00000002921	21.4958		HEMGN	ENSGALT00000037562	24.1118		ENS-3	NM_204632	24.6335		LECT2	NM_205478	40.8842		BLB2	S66480	23.9365
	MPZL3	NM_001252285	-22.8404		PERP	ENSGALT00000022478	21.2737		EOMES	ENSGALT00000018634	21.8997		CTNNA3	NM_001199536	23.9324		GAL7	NM_001001194	38.8431		CTSS	NM_001031345	23.8885
	CLDN1	NM_001013611	-22.3716		CLDN3	NM_204202	20.0185		DKK1	ENSGALT00000006047	21.5204		LOC421805	CR387030	23.758		RSFR	NM_001007942	37.4254		GSTA3	NM_001001777	23.689
	AP1S3	NM_001030008	-20.0337		LOC415324	NM_001193276	17.4679		HSP25	NM_001010842	20.6713		ELAVL4	NM_204830	23.2584		CAMP	NM_001024830	37.3944		FCER1G	NM_001098611	23.0979
	KLF1	CR391293	-19.061		PPL	XM_414712	16.0801		RNF152	ENSGALT00000021041	20.4513		DND1	ENSGALT00000009491	22.0433		GAL1	NM_204993	36.981		C1QA	BX934534	22.8936
	ZAR1L	NM_001171543	-18.9431		SYT8	ENSGALT00000010657	14.9426		SOX7	NM_001039326	19.1712		TTC39A	CR523659	21.7441		GAL2	NM_001201399	36.6551		GNG4	ENSGALT00000017896	22.8378
	CFC1B	NM_204700	-18.4294		ENPP2	NM_001198662	14.7273		FGF8	NM_001012767	17.3145		GTSF1	ENSGALT00000001663	20.9532		LY86	NM_001004399	34.6684		PRAM1	ENSGALT00000035430	22.4045
	SALL4	NM_001080872	-17.9129		C9H2orf82	ENSGALT00000041313	13.738		SOCS1	NM_001137648	16.7221		CALR3	ENSGALT00000006232	20.7191		ANG	NM_205259	34.4894		SPI1	NM_205023	22.376
	DACT2	CR523571	-17.6376		GALNT3	ENSGALT00000017839	13.5366		NR0B1	NM_204593	16.577		DDX4	NM_204708	20.3712		CATHL3	NM_001001605	32.5055		CST7	NM_001199394	22.3591
	UCHL1	NM_001080212	-17.5881		PRR13	ENSGALT00000039652	12.7992		LOC768589	ENSGALT00000039402	16.2242		GCNT2	ENSGALT00000020841	19.431		C1QC	ENSGALT00000007611	30.514		ODF2L	ENSGALT00000038838	22.316
	TSPAN13	NM_001199612	-16.9795		LOC424593	BX936186	11.5274		GATA5	NM_205421	16.0068		PIWIL1	NM_001098852	19.4259		IFI30	ENSGALT00000005355	29.7764		ALOX5AP	BX931868	22.0862
	ESRP2	NM_001030566	-16.9027		GPR87	ENSGALT00000016905	10.1478		NOG	BU394215	15.7299		GPR149	NM_204662	19.217		RAC2	NM_001201452	28.5063		TACC1	CR390061	21.6963
	SOX3	NM_204195	-16.387		FGF1	NM_205180	9.69765		GRP	BX935663	15.5001		FEZF2	ENSGALT00000011634	19.1337		IL2RG	NM_204527	28.126		HAVCR1	NM_001030617	21.139
	ERNI	NM_001080874	-16.3337		GOLPH3L	ENSGALT00000023595	9.61693		RBP4	NM_205238	14.554		PNLDC1	ENSGALT00000018991	18.7232		BIN2	NM_001080896	27.9547		TNFRSF1B	NM_204439	21.0733
	RGN	NM_204729	-16.2062						VSX2	NM_204768	14.509		C2H8orf22	ENSGALT00000041400	18.1571		LYG2	NM_001001470	27.8932		GC1	AF036942	21.0326
	ERBB3	NM_001044669	-16.1238						TFAP2C	ENSGALT00000012465	13.9945		GPAT2	ENSGALT00000023315	17.47		GAL4	NM_001001610	26.9526		CLIC2	NM_001031114	20.9749
	CD24	CR385611	-15.9958						LOC419741	CR391175	13.8865		TRIM63	BX931246	17.432		LYZ	NM_205281	26.165		IGSF6	BX931490	20.9665
	H1FOO	ENSGALT00000036212	-15.9112						RYBP	ENSGALT00000012632	13.7878		ASZ1	NM_001135165	17.1126		CDKN2A	NM_204434	25.4796		TLR7	NM_001011688	20.9575
	POUV/OCT4	NM_001110178	-15.8861						FBXO5	ENSGALT00000022138	13.7145		LOC426034	XM_423711	16.7896		CD74	NM_001001613	25.3326		F10	NM_205022	20.8735
	CNOT2	NM_205198	-15.4651						TNIP1	NM_205298	13.6938		FKBP6	ENSGALT00000001227	15.9901		CRIP2	ENSGALT00000004374	25.2801		BTN1A1	NM_001034817	20.6282
	CDX2	NM_204311	-15.4264						CCNB2	NM_001004369	13.475		LOC771811	XM_001235037	15.8072		HCLS1	NM_001031401	25.1488		KIAA0226L	ENSGALT00000027446	20.5445
	ARG2	NM_001199704	-14.7663						CXCR7	NM_001083362	13.4558		ZAR1	CR386332	15.5919		MYO1F	NM_205254	25.147		C3AR1	NM_001030769	20.435
	CZH9orf150	ENSGALT00000038331	-14.654						NXNL2	CR387266	13.4237		DDX43	ENSGALT00000025673	15.5363		ATP6V1G3	ENSGALT00000003456	25.056		GPR97	ENSGALT00000001624	20.281
	IRF6	ENSGALT00000040280	-14.2519						AHCTF1	CR389431	13.4142		GCFC2	XM_420072	15.3583		GAL6	NM_001001193	25.0316		LAT2	ENSGALT00000001987	20.2297
	KRT8	ENSGALT00000016651	-14.1661						ADMP	NM_204822	13.2114		TSPAN1	ENSGALT00000016840	15.1642		LAPTM5	ENSGALT00000000781	24.9197		PRSSL1	ENSGALT00000002851	20.0525
	CDH1	NM_001039258	-14.1449						SGK2	CR387909	12.89		TUBA3E	ENSGALT00000016997	14.9359		CYP3A7	NM_001001751	24.891
	ANK2	CR353041	-13.8409						SOGA3	ENSGALT00000023933	12.8689		EXD1	CR353974	14.8951		BLB2	S66480	23.9365
	RNF152	ENSGALT00000021041	-13.7616						MYL2	ENSGALT00000035085	12.6534		LOC423820	ENSGALT00000011264	14.7942		CTSS	NM_001031345	23.8885
	ACVR2B	NM_204317	-13.6243						RND2	NM_001252123	12.4737		SMPD3	XM_429344	14.7037		GSTA3	NM_001001777	23.689
	ENS-1	NM_001080873	-13.5931						CHORDC1	CR353453	12.4528		NTM	NM_204711	14.7015		FCER1G	NM_001098611	23.0979
	LIN28A	NM_001031774	-13.509						CDC25A	NM_001199572	12.0567		NKX6-2	NM_001199548	14.3525		C1QA	BX934534	22.8936
	KRT19	NM_205009	-13.0097						NEK2	NM_001031050	11.8518		CTNNA2	NM_205136	14.2534		GNG4	ENSGALT00000017896	22.8378
	ILDR1	ENSGALT00000024423	-12.8331						UNCX	ENSGALT00000041002	11.8102		RBM46	ENSGALT00000015094	14.2129		PRAM1	ENSGALT00000035430	22.4045
	WNT5A	NM_204887	-12.4168						TRAF6	XM_421089	11.6524		TNNC1	NM_205133	13.941		SPI1	NM_205023	22.376
	ASTL	ENSGALT00000013089	-12.2582						DLL1	NM_204973	11.4156		SMC1B	ENSGALT00000023005	13.7916		CST7	NM_001199394	22.3591
	NMB	NM_001079476	-12.0009						SLC25A25	CR386031	11.2135		CNTN4	ENSGALT00000013444	13.7164		ODF2L	ENSGALT00000038838	22.316
	RBP5	ENSGALT00000023632	-11.9284						ALDOB	NM_001007977	11.1823		LOC776720	ENSGALT00000035769	13.656		ALOX5AP	BX931868	22.0862
	C2H8orf22	ENSGALT00000041400	-11.9029						BCDIN3D	ENSGALT00000041257	11.1361		TDRD5	ENSGALT00000006581	13.5967		TACC1	CR390061	21.6963
	LOC770857	ENSGALT00000006870	-11.8892						HSPH1	NM_001159698	11.1267		RX2	NM_001243724	13.3243		HAVCR1	NM_001030617	21.139
	SH3YL1	ENSGALT00000026394	-11.6248						TWISTNB	NM_001199615	11.0236		LOC417404	XM_415656	13.1499		TNFRSF1B	NM_204439	21.0733
	LOC770611	XM_001233948	-11.6176						GABRA1	NM_204318	10.8756		CA10	ENSGALT00000004742	13.1495		GC1	AF036942	21.0326
	PDZK1IP1	ENSGALT00000017056	-11.5601						ZBTB10	CR353060	10.8348		SM1	U85022	12.7228		CLIC2	NM_001031114	20.9749
	ANO3	NM_001199467	-11.511						NKX2-5	NM_205164	10.7925		DPP10	ENSGALT00000037879	12.6075		IGSF6	BX931490	20.9665
	EAF2	NM_001006525	-11.421						TXLNG	ENSGALT00000026699	10.7704		RYR3	NM_206874	12.1829		TLR7	NM_001011688	20.9575
	DNMT3B	NM_001024828	-11.3474						CD38	NM_001201388	10.3515		EFHC2	ENSGALT00000036674	12.1502		F10	NM_205022	20.8735
	LAMA1	NM_001199806	-11.2446						GAN	ENSGALT00000021912	9.96574		ASCL1	NM_204412	12.0317		BTN1A1	NM_001034817	20.6282
	RAB19	ENSGALT00000020960	-11.2349						ING2	ENSGALT00000017343	9.8516		LRP2BP	ENSGALT00000017255	11.9806		KIAA0226L	ENSGALT00000027446	20.5445
	OTX2	NM_204520	-11.2288						LOC429800	ENSGALT00000041141	9.83899		MBLAC2	NM_001031608	11.8898		C3AR1	NM_001030769	20.435
	SPTSSB	CR353385	-11.2181						GRHL1	ENSGALT00000026520	9.8026		TDRD9	ENSGALT00000018863	11.8304		GPR97	ENSGALT00000001624	20.281
	NR6A1	ENSGALT00000001607	-11.1674						GCN1L1	CR386354	9.70426		STK31	ENSGALT00000017888	11.608		LAT2	ENSGALT00000001987	20.2297
	DSP	XM_418957	-11.1655						CLK1	BX929386	9.67335		TDRKH	ENSGALT00000040494	11.5814		PRSSL1	ENSGALT00000002851	20.0525
	FGF12	ENSGALT00000011686	-11.1593						AMN1	CR523050	9.66064		SYCP3	ENSGALT00000020831	11.5228		MILR1	ENSGALT00000034655	19.7791
	FGFR2	NM_205319	-10.8398						FAM53A	NM_204388	9.33727		SPINK4	ENSGALT00000035385	11.4659		GAL5	NM_001001608	19.7146
	GLUL	NM_205493	-10.7221						PINX1	XM_420036	9.3186		NTRK3	NM_205169	11.4447		ARHGAP15	NM_001008476	19.6992
	COL4A5	ENSGALT00000013217	-10.6929						AADACL4	CR406415	9.23237		ADAD1	ENSGALT00000019351	11.4361		MAFB	NM_001030852	19.6045
	ESRP1	ENSGALT00000025730	-10.6906						ZFAND2A	ENSGALT00000004936	9.1881		C2H3orf77	ENSGALT00000031149	11.3754		C1QB	ENSGALT00000007609	19.2974
	SCNN1A	NM_205145	-10.5637						LOC418707	ENSGALT00000027076	9.05165		CLGN	ENSGALT00000015978	11.2934		C3H8orf80	ENSGALT00000026748	19.2806
	TMOD1	NM_205027	-10.4711						CTNNBL1	ENSGALT00000039191	7.49934		RTDR1	ENSGALT00000038424	11.1136		C10H15orf48	ENSGALT00000041092	19.1941
	GPR160	BX929715	-10.4683										MEI1	ENSGALT00000019447	11.0922		TLR16	NM_001098854	19.1268
	FAM84A	BX933089	-10.272										RGS7BP	ENSGALT00000023776	10.9378		HRH4	ENSGALT00000024370	18.9846
	NANOG	NM_001146142	-10.2114										LOC427005	BX936063	10.8944		CSF1R	ENSGALT00000009190	18.9718
	TFAP2A	NM_205094	-10.1691										NRXN1	NM_001198975	10.7298		PLG	XM_419618	18.954
	FGFBP1	ENSGALT00000023416	-10.0879										GUCA2A	NM_001197038	10.7199		EDNRB	NM_001001127	18.7821
	PLBD1	BX933433	-10.0501										POLR1B	XM_415007	10.7156		TMED3	ENSGALT00000013464	18.7512
	ID1	NM_204590	-10.008										CCDC112	ENSGALT00000037509	10.6745		FMNL1	CR407101	18.6647
	AMY1A	NM_001001528	-9.79352										PON2	NM_001201468	10.6676		CSF2RA	ENSGALT00000030267	18.5685
	CRMP1	NM_204495	-9.63147										SWI5	ENSGALT00000007811	10.639		CRYBB1	NM_204180	18.5353
	LOC420807	ENSGALT00000020631	-9.62766										ACTN2	NM_205323	10.433		PARVG	CR733050	18.3863
	SALL1	NM_204707	-9.55943										RSPH4A	ENSGALT00000021691	9.98326		BF2	NM_001031338	18.3783
	CBLN2	NM_001171768	-9.53063										LOC422304	ENSGALT00000012142	9.50027		COCH	NM_204937	18.3261
	METTL20	ENSGALT00000021104	-9.48511														PTPN6	NM_001031484	18.285
	SLC16A9	NM_001031222	-9.25358														SAMD9L	XM_418660	18.2697
	EPB41L5	XM_422083	-9.24323														ARHGDIB	ENSGALT00000030630	18.1988
	CGNL1	XM_413790	-9.23909														DNASE2B	NM_001037838	18.0459
	CDS1	ENSGALT00000018315	-9.23644														P2RY6	NM_205195	17.9675
	C3H6orf186	CR387722	-9.15484														CD200R1	ENSGALT00000030449	17.8243
	GJB6	NM_204931	-9.08999														CASP18	NM_001044689	17.8156
	ARHGEF19	ENSGALT00000027929	-8.75638														BF1	NM_001044683	17.7956
	FAM62C	ENSGALT00000019750	-8.72234														PDCD1	CR390246	17.7906
	CMTM8	NM_001199703	-8.71781														SUCNR1	ENSGALT00000016875	17.7326
	TESC	NM_001080884	-8.71353														NAAA	ENSGALT00000037904	17.6241
	NOXO1	CR524312	-8.6509														CNTN1	NM_001004381	17.6234
	SLC34A2	NM_204474	-8.62118														CCLI10	ENSGALT00000023517	17.3787
	WNT3A	NM_001171601	-8.52734														MPPE1	NM_001039283	17.2061
	IGF2BP3	NM_001006359	-8.46069														C3H20orf103	XM_415029	17.1843
	SDSL	NM_001198643	-8.36153														NCF2	ENSGALT00000007487	17.0422
	NEFM	ENSGALT00000000423	-8.35172														DMRT2	AY960292	16.9601
	GPAT2	ENSGALT00000023315	-8.33418														DMBT1	CR353989	16.9317
																	C1H12orf5	ENSGALT00000027940	16.8423
																	TNFRSF18	NM_001030874	16.7959
																	PIK3AP1	NM_204350	16.7633
																	BLB1	U91533	16.6925
																	EFHB	ENSGALT00000018388	16.6259
																	RCSD1	NM_001030789	16.5338
																	F5	XM_001231900	16.4613
																	CYP8B1	NM_001005571	16.3594
																	STOM	XM_415401	16.3317
																	PLXNC1	CR387757	16.2921
																	UGT8	NM_204204	16.2421
																	C7H2orf77	ENSGALT00000015986	16.1772
																	PSTPIP1	XM_413733	16.13
																	LTF	NM_205304	16.1002
																	DMRT1	AF123456	16.0992
																	PLSCR1	ENSGALT00000011008	16.0004
																	FUT7	NM_001031476	15.9893
																	CSF3R	NM_001030898	15.9785
																	BETA3	NM_204503	15.8428
																	ITGB2	NM_205251	15.6544
																	METTL7A	ENSGALT00000009805	15.6391
																	RASGEF1A	ENSGALT00000034231	15.5928
																	FRY	ENSGALT00000027578	15.5524
																	STK10	CR386518	15.5406
																	CHIR-B3	NM_001146134	15.4595
																	CD28	NM_205311	15.349
																	FLI1	NM_001030908	15.3213
																	RGS2	NM_204395	15.2983
																	PIK3CD	ENSGALT00000004070	15.2346
																	GRK4	NM_001006459	15.1642
																	EPSTI1	ENSGALT00000027416	15.1605
																	DPEP2	ENSGALT00000005435	15.1324
																	ACSS1	XM_415011	15.0667
																	TREM2	NM_001037832	15.0056
																	C3H6orf72	NM_001199386	14.9834
																	SELP	ENSGALT00000004163	14.9224
																	MATK	CR386412	14.8704
																	PENK	ENSGALT00000024871	14.8321
																	F13A1	NM_204685	14.8179
																	ARPC1B	NM_001030632	14.773
																	MGST2	ENSGALT00000015944	14.6856
																	HMOX1	ENSGALT00000037765	14.6835
																	SASH3	NM_001031110	14.6616
																	C17H9orf91	CR353484	14.6298
																	GAA	XM_001232640	14.5172
																	TMEM140	ENSGALT00000019159	14.5056
																	CCR5	NM_001045834	14.4931
																	IL1R1	NM_205485	14.4819
																	C12H3orf37	NM_001006137	14.455
																	ANXA13	NM_001199501	14.377
																	VIPR1	ENSGALT00000008443	14.3524
																	RASSF2	NM_001030884	14.2702
																	BPI	ENSGALT00000010917	14.1869
																	EVI2B	XM_001234952	14.1733
																	KLHL6	NM_001031303	14.172
																	MYB	NM_205306	14.0803
																	LIMD2	NM_001006330	14.0064
																	GSDMA	NM_001031361	14.0019
																	P2RX7	XM_001235162	13.9212
																	PLAC8	ENSGALT00000018245	13.903
																	LMO2	NM_204271	13.8877

## Sheet: Table S3-2
	Official Gene Symbol	Gene Name	Species	GO
						Biological Process			Cellular Component				MF
					regulation of transcription	regulation of RNA metabolic process	response to organic substance	regulation of cell proliferation	Plasma membrane	plasma membrane part	intracellular non-membrane-bounded organelle	cytoskeleton	transcription regulator activity	structural molecule activity
				Number of genes	17	14	9	9	25	17	16	11	13	8
				p-value	0.1	0.052	0.014	0.022	0.0082	0.012	0.09	0.049	0.042	0.026
	ACVR2B	activin A receptor, type IIB	Gallus gallus		X		X		X	X
	AMY1A	amylase, alpha 1A; salivary	Gallus gallus
	ANK2	ankyrin 2, neuronal	Gallus gallus						X	X	X	X
	ANO3	anoctamin 3	Homo sapiens
	AP1S3	adaptor-related protein complex 1, sigma 3 subunit	Gallus gallus						X	X
	ARG2	arginase, type II	Gallus gallus
	ARHGEF19	Rho guanine nucleotide exchange factor (GEF) 19	Gallus gallus
	ASTL	astacin-like metallo-endopeptidase (M12 family)	Gallus gallus
	CBLN2	cerebellin 2 precursor	Gallus gallus
	CD24	CD24 molecule; CD24 molecule-like 4	Homo sapiens				X	X	X	X
	CDH1	cadherin 1, type 1, E-cadherin (epithelial)	Gallus gallus				X	X	X	X	X	X	X
	CDS1	CDP-diacylglycerol synthase (phosphatidate cytidylyltransferase) 1	Gallus gallus
	CDX2	caudal type homeobox 2	Gallus gallus		X	X					X		X
	CFC1B	cripto, FRL-1, cryptic family 1	Gallus gallus
	CGNL1	cingulin-like 1	Gallus gallus						X	X	X	X
	CLDN1	claudin 1	Gallus gallus						X	X				X
	CMTM8	CKLF-like MARVEL transmembrane domain containing 8	Gallus gallus
	CNOT2	CCR4-NOT transcription complex, subunit 2	Gallus gallus		X	X							X
	COL4A5	collagen, type IV, alpha 5 (Alport syndrome)	Gallus gallus											X
	CRMP1	collapsin response mediator protein 1	Gallus gallus								X	X
	DACT2	dapper, antagonist of beta-catenin, homolog 2 (Xenopus laevis)	Gallus gallus
	DNMT3B	DNA (cytosine-5-)-methyltransferase 3 beta	Gallus gallus		X	X					X		X
	DSP	desmoplakin	Gallus gallus						X	X	X	X		X
	EAF2	ELL associated factor 2	Gallus gallus		X								X
	ENS-1	similar to ENS-1; ENS-1	Gallus gallus
	EPB41L5	erythrocyte membrane protein band 4.1 like 5	Gallus gallus						X	X	X	X
	EPCAM	epithelial cell adhesion molecule	Homo sapiens						X	X
	ERBB3	v-erb-b2 erythroblastic leukemia viral oncogene homolog 3 (avian)	Gallus gallus				X	X	X	X
	ERNI	early response to neural induction ERNI; similar to ENS-1; similar to early response to neural induction ERNI	Gallus gallus
	ESRP1	epithelial splicing regulatory protein 1	Homo sapiens			X
	ESRP2	epithelial splicing regulatory protein 2	Homo sapiens			X
	FAM62C	family with sequence similarity 62 (C2 domain containing), member C	Gallus gallus
	FAM84A	family with sequence similarity 84, member A	Gallus gallus
	FGF12	fibroblast growth factor 12	Gallus gallus
	FGFBP1	fibroblast growth factor binding protein 1	Gallus gallus					X	X
	FGFR2	fibroblast growth factor receptor 2	Gallus gallus					X	X
	GJB6	gap junction protein, beta 6, 30kDa	Gallus gallus					X	X	X
	GLUL	glutamate-ammonia ligase (glutamine synthetase)	Gallus gallus				X
	GPAT2	similar to LOC150763 protein	Gallus gallus
	GPR160	G protein-coupled receptor 160	Gallus gallus						X
	H1FOO	H1 histone family, member O, oocyte-specific	Gallus gallus								X
	ID1	inhibitor of DNA binding 1, dominant negative helix-loop-helix protein	Gallus gallus		X	X	X						X
	IGF2BP3	insulin-like growth factor 2 mRNA binding protein 3	Gallus gallus
	ILDR1	immunoglobulin-like domain containing receptor 1	Gallus gallus						X
	IRF6	interferon regulatory factor 6	Gallus gallus		X	X		X					X
	KLF1	Kruppel-like factor 1 (erythroid)	Gallus gallus		X								X
	KRT19	keratin 19	Gallus gallus				X		X		X			X
	KRT8	keratin 8	Gallus gallus						X		X			X
	LAMA1	laminin, alpha 1; similar to Laminin alpha-1 chain precursor (Laminin A chain)	Gallus gallus					X						X
	LIN28A	lin-28 homolog (C. elegans)	Homo sapiens		X	X	X				X
	LOC420807	similar to LOC407702 protein	Gallus gallus
	LOC770611	hypothetical protein LOC770611	Gallus gallus
	LOC770857	hypothetical protein LOC770857	Gallus gallus
	MPZL3	myelin protein zero-like 3	Gallus gallus
	NANOG	nanog homeobox	Gallus gallus		X	X							X
	NEFM	neurofilament, medium polypeptide 150kDa	Gallus gallus								X			X
	NMB	neuromedin B	Gallus gallus
	NOXO1	NADPH oxidase organizer 1	Gallus gallus						X	X
	NR6A1	nuclear receptor subfamily 6, group A, member 1	Gallus gallus		X	X							X
	OTX2	orthodenticle homeobox 2	Gallus gallus		X	X							X
	PDZK1IP1	PDZK1 interacting protein 1	Gallus gallus
	PLBD1	phospholipase B domain containing 1	Gallus gallus
	RAB19	RAB19, member RAS oncogene family	Gallus gallus						X	X
	RBP5	retinol binding protein 5, cellular	Gallus gallus
	RGN	regucalcin	Gallus gallus
	RNF152	ring finger protein 152	Gallus gallus
	SALL1	sal-like 1 (Drosophila)	Gallus gallus		X								X
	SALL4	sal-like 4 (Drosophila)	Gallus gallus		X	X
	SCNN1A	sodium channel, nonvoltage-gated 1 alpha; similar to Na+ channel alpha subunit	Gallus gallus						X	X	X
	SDSL	serine dehydratase-like	Gallus gallus
	SH3YL1	SH3 domain containing, Ysc84-like 1 (S. cerevisiae)	Gallus gallus
	SLC16A9	solute carrier family 16, member 9 (monocarboxylic acid transporter 9)	Gallus gallus						X
	SLC34A2	similar to type IIb sodium phosphate cotransporter; solute carrier family 34 (sodium phosphate), member 2	Gallus gallus				X		X	X
	SOX3	SRY (sex determining region Y)-box 3	Gallus gallus		X
	TESC	tescalcin	Gallus gallus		X	X		X	X
	TFAP2A	transcription factor AP-2 alpha (activating enhancer binding protein 2 alpha)	Gallus gallus		X								X
	TMOD1	tropomodulin 1	Gallus gallus								X
	TRIM71	tripartite motif-containing 71	Gallus gallus
	TSPAN13	tetraspanin 13	Gallus gallus						X	X
	UCHL1	ubiquitin carboxyl-terminal esterase L1 (ubiquitin thiolesterase)	Gallus gallus								X
	WNT3A	wingless-type MMTV integration site family, member 3A	Homo sapiens											X
	WNT5A	wingless-type MMTV integration site family, member 5A	Gallus gallus
	ZAR1L	similar to zygote arrest 1	Gallus gallus
